# Supplementary material for: Consequences of PCA graphs, SNP codings, and PCA variants for elucidating population structure
Source: PLoS One. 2019 Jun 18;14(6):e0218306. doi: 10.1371/journal.pone.0218306 (PMC6581268; doi:10.1371/journal.pone.0218306)
Supplement: S1 Text — It has 635 oat lines and 1341 SNPs. The format of this dataset is that used by our R code. (TXT) [file pone.0218306.s005.txt]

1341 SNPS 635 OATS OTAT
0 0 1 1 0 0 0 0 0 0 1 1 1 1 0 0 0 0 0 0 1 1 1 1 0 0 1 1 0 0 1 1 0 0 1 1 1 1 0 0 0 0 0 0 1 1 1 1 1 1
0 0 1 1 1 1 1 1 1 1 0 0 1 1 1 1 1 1 1 1 0 0 1 1 1 1 1 1 0 0 0 0 1 1 0 0 0 0 1 1 1 1 0 0 1 1 0 0 0 0
0 0 1 1 1 1 0 0 1 1 1 1 1 1 1 1 0 0 1 1 1 1 1 1 1 1 1 1 1 1 0 0 1 1 0 0 1 1 1 1 0 0 0 0 1 1 0 0 1 1
1 1 1 1 1 1 0 0 1 1 1 1 1 1 0 0 1 1 0 0 1 1 1 1 0 0 1 1 1 1 0 0 1 1 1 1 0 0 1 1 1 1 0 0 1 1 1 1 0 0
1 1 0 0 1 1 0 0 0 0 0 0 1 1 1 1 1 1 1 1 1 1 0 0 1 1 1 1 1 1 1 1 1 1 1 1 1 1 1 1 1 1 0 0 0 0 1 1 0 0
0 0 1 1 1 1 1 1 1 1 1 1 1 1 1 1 1 1 1 1 1 1 0 0 1 1 0 0 0 0 0 0 1 1 0 0 1 1 1 1 0 0 1 1 1 1 1 1 0 0
0 0 1 1 0 0 1 1 1 1 1 1 1 1 0 0 1 1 0 0 0 0 1 1 0 0 0 0 1 1 0 0 1 1 0 0 1 1 1 1 1 1 0 0 0 0 1 1 0 0
0 0 1 1 1 1 1 1 1 1 0 0 1 1 0 0 0 0 1 1 1 1 1 1 1 1 1 1 1 1 1 1 1 1 0 0 1 1 1 1 0 0 1 1 1 1 0 0 0 0
1 1 1 1 0 0 1 1 1 1 1 1 1 1 0 0 1 1 0 0 1 1 1 1 0 0 1 1 1 1 1 1 0 0 1 1 0 0 1 1 0 0 0 0 0 0 1 1 0 0
0 0 1 1 1 1 0 0 0 0 1 1 0 0 1 1 0 0 0 0 1 1 1 1 1 1 0 0 1 1 1 1 0 0 1 1 1 1 1 1 1 1 1 1 0 0 1 1 1 1
0 0 1 1 0 0 1 1 1 1 0 0 0 0 1 1 1 1 1 1 0 0 0 0 0 0 1 1 1 1 0 0 0 0 1 1 0 0 1 1 0 0 0 0 1 1 1 1 1 1
0 0 0 0 1 1 0 0 0 0 1 1 0 0 0 0 1 1 1 1 0 0 0 0 0 0 1 1 0 0 0 0 0 0 0 0 0 0 1 1 0 0 0 0 0 0 0 0 1 1
0 0 0 0 0 0 1 1 0 0 0 0 1 1 0 0 1 1 1 1 1 1 0 0 1 1 1 1 0 0 0 0 1 1 0 0 1 1 1 1 1 1 0 0 1 1 1 1 1 1
0 0 1 1 0 0 0 0 0 0 0 0 0 0 1 1 0 0 0 0 1 1 0 0 1 1 0 0 0 0 0 0 1 1 1 1 1 1 0 0 1 1 0 0 0 0 0 0 1 1
0 0 0 0 0 0 1 1 0 0 1 1 0 0 1 1 1 1 1 1 1 1 0 0 0 0 1 1 0 0 0 0 0 0 0 0 1 1 0 0 1 1 0 0 0 0 0 0 0 0
0 0 1 1 1 1 0 0 1 1 1 1 1 1 0 0 1 1 0 0 0 0 0 0 0 0 0 0 0 0 0 0 0 0 1 1 1 1 1 1 0 0 0 0 0 0 1 1 0 0
1 1 1 1 0 0 1 1 1 1 1 1 1 1 0 0 1 1 0 0 0 0 0 0 0 0 1 1 0 0 1 1 0 0 1 1 0 0 1 1 1 1 0 0 0 0 1 1 1 1
0 0 1 1 1 1 0 0 1 1 1 1 0 0 0 0 1 1 0 0 0 0 1 1 0 0 1 1 1 1 0 0 1 1 1 1 1 1 0 0 1 1 0 0 0 0 1 1 1 1
0 0 1 1 1 1 0 0 1 1 1 1 1 1 0 0 0 0 0 0 1 1 1 1 0 0 0 0 1 1 1 1 1 1 1 1 1 1 0 0 0 0 0 0 1 1 0 0 1 1
1 1 1 1 1 1 0 0 1 1 0 0 0 0 0 0 0 0 0 0 0 0 1 1 0 0 0 0 1 1 1 1 1 1 1 1 0 0 1 1 0 0 1 1 0 0 0 0 1 1
0 0 1 1 1 1 0 0 0 0 1 1 1 1 0 0 0 0 1 1 0 0 0 0 1 1 0 0 1 1 0 0 1 1 0 0 1 1 0 0 0 0 1 1 1 1 1 1 0 0
1 1 1 1 1 1 1 1 1 1 0 0 1 1 1 1 1 1 1 1 1 1 0 0 1 1 0 0 1 1 0 0 0 0 0 0 1 1 1 1 0 0 1 1 1 1 1 1 0 0
1 1 0 0 1 1 0 0 1 1 0 0 0 0 0 0 1 1 1 1 1 1 0 0 0 0 1 1 1 1 1 1 0 0 1 1 0 0 0 0 1 1 0 0 1 1 1 1 1 1
0 0 1 1 1 1 0 0 1 1 1 1 1 1 0 0 0 0 0 0 1 1 0 0 1 1 0 0 1 1 0 0 1 1 1 1 1 1 0 0 1 1 1 1 1 1 1 1 1 1
0 0 1 1 1 1 1 1 0 0 0 0 0 0 1 1 1 1 1 1 1 1 1 1 1 1 1 1 0 0 1 1 0 0 0 0 0 0 0 0 1 1 1 1 1 1 1 1 1 1
1 1 0 0 1 1 0 0 0 0 0 0 1 1 1 1 1 1 0 0 0 0 1 1 1 1 1 1 1 1 1 1 1 1 1 1 1 1 1 1 1 1 1 1 0 0 1 1 1 1
1 1 1 1 1 1 0 0 0 0 1 1 0 0 0 0 0 0 0 0 0 0 0 0 1 1 1 1 0 0 0 0 0 0 1 1 1 1 1 1 1
1 1 1 1 1 1 0 0 1 1 1 1 1 1 0 0 0 0 1 1 1 1 1 1 0 0 1 1 1 1 1 1 0 0 1 1 0 0 0 0 0 0 0 0 0 0 0 0 0 0
0 0 0 0 1 1 0 0 1 1 0 0 1 1 1 1 1 1 1 1 1 1 1 1 0 0 1 1 1 1 0 0 1 1 1 1 0 0 1 1 1 1 0 0 1 1 0 0 0 0
0 0 1 1 1 1 0 0 1 1 1 1 1 1 0 0 0 0 0 0 1 1 1 1 0 0 1 1 1 1 1 1 1 1 1 1 1 1 1 1 0 0 0 0 1 1 1 1 1 1
1 1 1 1 1 1 1 1 1 1 1 1 1 1 1 1 1 1 0 0 1 1 0 0 1 1 1 1 1 1 1 1 0 0 1 1 0 0 1 1 1 1 0 0 1 1 1 1 0 0
1 1 0 0 1 1 0 0 1 1 0 0 0 0 1 1 0 0 1 1 1 1 1 1 1 1 0 0 1 1 1 1 0 0 1 1 0 0 1 1 1 1 1 1 0 0 0 0 0 0
0 0 0 0 1 1 0 0 1 1 0 0 1 1 1 1 1 1 1 1 0 0 0 0 0 0 0 0 0 0 0 0 1 1 0 0 1 1 1 1 0 0 0 0 1 1 1 1 0 0
1 1 1 1 1 1 1 1 1 1 1 1 1 1 0 0 1 1 0 0 1 1 1 1 1 1 1 1 1 1 1 1 1 1 0 0 1 1 1 1 1 1 1 1 0 0 1 1 1 1
1 1 0 0 0 0 1 1 1 1 1 1 1 1 0 0 0 0 1 1 1 1 0 0 1 1 0 0 1 1 1 1 0 0 0 0 1 1 0 0 1 1 1 1 1 1 0 0 0 0
1 1 1 1 0 0 1 1 1 1 0 0 1 1 0 0 1 1 0 0 1 1 1 1 0 0 1 1 1 1 1 1 0 0 1 1 1 1 1 1 1 1 0 0 1 1 1 1 0 0
1 1 1 1 0 0 0 0 0 0 0 0 0 0 0 0 0 0 1 1 0 0 1 1 1 1 0 0 0 0 1 1 0 0 0 0 0 0 0 0 0 0 1 1 1 1 1 1 1 1
1 1 0 0 0 0 1 1 1 1 0 0 1 1 1 1 1 1 0 0 0 0 1 1 1 1 0 0 1 1 0 0 0 0 1 1 1 1 1 1 0 0 1 1 0 0 0 0 1 1
1 1 0 0 1 1 1 1 0 0 1 1 0 0 0 0 0 0 0 0 1 1 0 0 1 1 1 1 0 0 0 0 1 1 1 1 1 1 1 1 0 0 0 0 0 0 1 1 0 0
1 1 1 1 0 0 1 1 0 0 1 1 0 0 0 0 1 1 1 1 0 0 0 0 1 1 1 1 0 0 1 1 0 0 1 1 1 1 1 1 1 1 1 1 1 1 1 1 1 1
0 0 1 1 1 1 0 0 0 0 0 0 1 1 0 0 0 0 1 1 0 0 0 0 1 1 1 1 1 1 1 1 1 1 1 1 0 0 0 0 0 0 1 1 0 0 1 1 0 0
0 0 1 1 1 1 1 1 1 1 0 0 1 1 1 1 0 0 1 1 1 1 0 0 0 0 0 0 0 0 0 0 1 1 0 0 1 1 0 0 0 0 1 1 0 0 0 0 0 0
1 1 1 1 1 1 0 0 0 0 0 0 1 1 0 0 0 0 0 0 0 0 0 0 0 0 0 0 1 1 1 1 0 0 1 1 1 1 0 0 1 1 0 0 0 0 1 1 0 0
1 1 1 1 1 1 0 0 0 0 1 1 0 0 0 0 1 1 0 0 0 0 0 0 0 0 1 1 0 0 1 1 1 1 1 1 0 0 1 1 1 1 1 1 1 1 1 1 0 0
1 1 1 1 1 1 0 0 1 1 1 1 0 0 1 1 0 0 1 1 1 1 1 1 0 0 0 0 1 1 0 0 1 1 1 1 1 1 1 1 1 1 0 0 0 0 0 0 0 0
1 1 1 1 1 1 0 0 1 1 1 1 1 1 0 0 0 0 1 1 1 1 0 0 0 0 1 1 1 1 0 0 1 1 1 1 1 1 0 0 1 1 0 0 0 0 0 0 1 1
1 1 1 1 0 0 0 0 0 0 0 0 0 0 0 0 0 0 1 1 1 1 1 1 1 1 0 0 1 1 1 1 0 0 0 0 1 1 1 1 1 1 0 0 1 1 0 0 1 1
0 0 0 0 1 1 0 0 0 0 1 1 1 1 1 1 0 0 0 0 1 1 0 0 0 0 1 1 0 0 0 0 1 1 1 1 1 1 1 1 0 0 1 1 0 0 0 0 0 0
0 0 0 0 0 0 1 1 1 1 0 0 1 1 0 0 0 0 1 1 1 1 0 0 0 0 0 0 1 1 0 0 0 0 1 1 0 0 1 1 0 0 0 0 1 1 1 1 0 0
1 1 1 1 1 1 1 1 0 0 1 1 1 1 0 0 1 1 1 1 1 1 1 1 0 0 1 1 1 1 1 1 1 1 1 1 0 0 0 0 1 1 0 0 0 0 1 1 1 1
0 0 1 1 1 1 1 1 1 1 1 1 1 1 0 0 0 0 1 1 1 1 0 0 1 1 0 0 1 1 0 0 1 1 1 1 1 1 1 1 1 1 1 1 1 1 0 0 0 0
1 1 1 1 0 0 0 0 0 0 0 0 0 0 1 1 1 1 1 1 1 1 0 0 1 1 1 1 0 0 1 1 0 0 1 1 0 0 0 0 1 1 0 0 1 1 1 1 0 0
1 1 1 1 0 0 0 0 1 1 0 0 1 1 1 1 0 0 0 0 0 0 0 0 1 1 1 1 0 0 1 1 1 1 0 0 1 1 1 1 1 1 0 0 0 0 1 1 1 1
0 0 0 0 1 1 1 1 1 1 1 1 0 0 0 0 0 0 0 0 0 0 1 1 0 0 1 1 1 1 1 1 1 1 0 0 1 1 0 0 1
1 1 1 1 1 1 0 0 1 1 1 1 1 1 0 0 0 0 1 1 1 1 1 1 0 0 1 1 1 1 1 1 0 0 1 1 0 0 0 0 0 0 0 0 0 0 1 1 0 0
0 0 0 0 1 1 1 1 0 0 0 0 1 1 1 1 1 1 1 1 1 1 1 1 1 1 1 1 1 1 0 0 1 1 1 1 0 0 1 1 1 1 0 0 1 1 0 0 0 0
0 0 1 1 1 1 0 0 1 1 1 1 1 1 0 0 0 0 0 0 1 1 1 1 1 1 1 1 0 0 1 1 1 1 1 1 1 1 1 1 0 0 0 0 1 1 1 1 1 1
1 1 1 1 1 1 1 1 1 1 1 1 1 1 0 0 1 1 0 0 1 1 1 1 1 1 1 1 1 1 1 1 0 0 1 1 0 0 1 1 1 1 0 0 1 1 0 0 1 1
1 1 0 0 1 1 0 0 1 1 0 0 0 0 1 1 0 0 1 1 0 0 1 1 1 1 1 1 1 1 1 1 1 1 1 1 0 0 1 1 1 1 1 1 1 1 1 1 0 0
0 0 0 0 1 1 0 0 1 1 1 1 1 1 1 1 1 1 1 1 0 0 0 0 0 0 0 0 0 0 0 0 1 1 0 0 1 1 0 0 0 0 0 0 1 1 1 1 0 0
1 1 1 1 0 0 0 0 1 1 1 1 1 1 0 0 1 1 0 0 1 1 1 1 1 1 1 1 1 1 1 1 1 1 1 1 1 1 1 1 1 1 1 1 0 0 1 1 1 1
1 1 0 0 0 0 1 1 1 1 0 0 1 1 0 0 0 0 1 1 1 1 1 1 1 1 0 0 1 1 0 0 0 0 0 0 1 1 0 0 1 1 1 1 1 1 0 0 0 0
0 0 1 1 0 0 1 1 1 1 0 0 1 1 0 0 1 1 0 0 1 1 1 1 0 0 1 1 1 1 1 1 0 0 1 1 1 1 1 1 0 0 0 0 1 1 1 1 1 1
0 0 1 1 0 0 0 0 0 0 1 1 0 0 1 1 0 0 1 1 0 0 1 1 1 1 0 0 1 1 1 1 0 0 0 0 0 0 0 0 0 0 1 1 1 1 1 1 1 1
1 1 0 0 0 0 1 1 1 1 0 0 1 1 1 1 1 1 0 0 0 0 0 0 1 1 1 1 1 1 0 0 0 0 1 1 1 1 1 1 1 1 0 0 1 1 1 1 1 1
1 1 0 0 1 1 1 1 0 0 1 1 0 0 0 0 0 0 0 0 1 1 0 0 1 1 1 1 0 0 0 0 1 1 1 1 1 1 1 1 0 0 0 0 0 0 1 1 0 0
1 1 1 1 0 0 1 1 0 0 1 1 0 0 0 0 1 1 1 1 0 0 0 0 1 1 1 1 0 0 1 1 0 0 1 1 1 1 1 1 1 1 1 1 1 1 1 1 1 1
0 0 0 0 1 1 0 0 0 0 1 1 1 1 1 1 0 0 1 1 1 1 0 0 1 1 1 1 0 0 1 1 1 1 1 1 0 0 0 0 0 0 1 1 0 0 1 1 0 0
1 1 1 1 1 1 1 1 1 1 1 1 1 1 1 1 0 0 1 1 1 1 0 0 0 0 0 0 0 0 0 0 1 1 0 0 1 1 0 0 1 1 1 1 1 1 0 0 0 0
1 1 1 1 1 1 0 0 0 0 0 0 0 0 0 0 0 0 0 0 0 0 0 0 0 0 0 0 1 1 1 1 0 0 1 1 1 1 1 1 0 0 1 1 0 0 1 1 0 0
1 1 1 1 1 1 1 1 0 0 1 1 0 0 0 0 0 0 0 0 1 1 0 0 0 0 1 1 0 0 0 0 0 0 1 1 0 0 1 1 1 1 1 1 1 1 1 1 0 0
1 1 1 1 1 1 0 0 1 1 1 1 1 1 1 1 1 1 0 0 0 0 1 1 0 0 0 0 1 1 1 1 1 1 1 1 1 1 1 1 1 1 0 0 0 0 0 0 0 0
1 1 1 1 1 1 0 0 1 1 1 1 1 1 1 1 0 0 0 0 1 1 0 0 0 0 1 1 1 1 1 1 1 1 1 1 1 1 1 1 1 1 0 0 1 1 0 0 0 0
1 1 1 1 1 1 0 0 0 0 0 0 0 0 0 0 1 1 1 1 0 0 1 1 1 1 0 0 0 0 1 1 0 0 0 0 1 1 0 0 1 1 0 0 1 1 0 0 1 1
0 0 1 1 1 1 0 0 0 0 1 1 1 1 1 1 0 0 0 0 1 1 0 0 0 0 1 1 0 0 0 0 1 1 1 1 1 1 1 1 0 0 1 1 1 1 0 0 1 1
0 0 0 0 1 1 0 0 1 1 0 0 1 1 0 0 0 0 1 1 1 1 1 1 1 1 0 0 1 1 0 0 0 0 1 1 0 0 1 1 1 1 0 0 1 1 1 1 0 0
1 1 1 1 0 0 0 0 0 0 1 1 1 1 1 1 1 1 1 1 1 1 1 1 0 0 0 0 1 1 0 0 1 1 1 1 0 0 1 1 1 1 0 0 0 0 1 1 1 1
0 0 1 1 1 1 1 1 1 1 1 1 0 0 0 0 0 0 0 0 1 1 0 0 1 1 0 0 1 1 0 0 1 1 1 1 1 1 0 0 1 1 1 1 0 0 0 0 0 0
1 1 1 1 1 1 0 0 1 1 0 0 1 1 1 1 1 1 1 1 1 1 0 0 1 1 1 1 0 0 1 1 0 0 1 1 0 0 0 0 0 0 0 0 1 1 1 1 0 0
1 1 1 1 1 1 0 0 1 1 0 0 1 1 0 0 0 0 0 0 0 0 0 0 1 1 1 1 0 0 1 1 1 1 1 1 1 1 1 1 1 1 0 0 0 0 1 1 1 1
0 0 0 0 1 1 1 1 1 1 1 1 1 1 0 0 0 0 1 1 0 0 1 1 0 0 1 1 1 1 1 1 1 1 0 0 1 1 0 0 1
1 1 1 1 0 0 0 0 1 1 1 1 1 1 0 0 0 0 1 1 1 1 1 1 0 0 1 1 1 1 1 1 0 0 1 1 0 0 0 0 0 0 0 0 0 0 1 1 0 0
0 0 0 0 1 1 1 1 0 0 0 0 1 1 1 1 1 1 1 1 1 1 1 1 1 1 1 1 1 1 0 0 1 1 1 1 0 0 1 1 1 1 0 0 1 1 0 0 0 0
0 0 1 1 1 1 0 0 1 1 1 1 1 1 0 0 0 0 0 0 1 1 1 1 1 1 1 1 0 0 1 1 0 0 1 1 1 1 1 1 0 0 0 0 1 1 1 1 1 1
1 1 1 1 1 1 1 1 1 1 1 1 1 1 0 0 1 1 0 0 1 1 1 1 1 1 1 1 1 1 0 0 0 0 1 1 0 0 1 1 1 1 0 0 1 1 0 0 1 1
1 1 0 0 1 1 0 0 1 1 0 0 0 0 1 1 0 0 1 1 0 0 1 1 1 1 1 1 1 1 1 1 0 0 1 1 0 0 1 1 1 1 1 1 1 1 1 1 0 0
1 1 0 0 1 1 0 0 1 1 1 1 1 1 1 1 1 1 1 1 0 0 0 0 0 0 0 0 0 0 0 0 1 1 0 0 1 1 0 0 0 0 0 0 1 1 1 1 0 0
1 1 1 1 0 0 0 0 1 1 1 1 1 1 0 0 1 1 0 0 1 1 1 1 1 1 1 1 1 1 1 1 1 1 0 0 1 1 1 1 1 1 1 1 0 0 1 1 1 1
1 1 0 0 0 0 1 1 1 1 0 0 1 1 0 0 0 0 1 1 1 1 1 1 1 1 0 0 1 1 0 0 0 0 0 0 1 1 0 0 1 1 1 1 1 1 0 0 0 0
0 0 1 1 0 0 1 1 1 1 0 0 1 1 0 0 1 1 0 0 1 1 1 1 0 0 1 1 1 1 1 1 0 0 1 1 1 1 1 1 1 1 0 0 1 1 1 1 1 1
0 0 1 1 0 0 0 0 0 0 1 1 0 0 1 1 0 0 1 1 0 0 1 1 1 1 0 0 0 0 1 1 0 0 0 0 0 0 0 0 0 0 1 1 1 1 1 1 1 1
1 1 0 0 0 0 1 1 1 1 0 0 1 1 1 1 1 1 0 0 0 0 0 0 1 1 1 1 1 1 0 0 0 0 1 1 1 1 1 1 0 0 0 0 1 1 1 1 1 1
1 1 0 0 1 1 1 1 0 0 1 1 0 0 0 0 0 0 0 0 1 1 0 0 1 1 1 1 1 1 0 0 1 1 1 1 1 1 1 1 0 0 0 0 0 0 1 1 0 0
1 1 1 1 0 0 1 1 0 0 0 0 0 0 0 0 1 1 1 1 0 0 0 0 1 1 1 1 0 0 1 1 0 0 1 1 1 1 1 1 1 1 1 1 1 1 1 1 1 1
0 0 1 1 1 1 0 0 0 0 1 1 1 1 1 1 0 0 1 1 0 0 0 0 1 1 1 1 0 0 1 1 1 1 1 1 0 0 0 0 0 0 1 1 0 0 1 1 0 0
1 1 1 1 1 1 1 1 1 1 0 0 1 1 1 1 0 0 1 1 1 1 0 0 0 0 0 0 0 0 0 0 1 1 0 0 1 1 0 0 1 1 1 1 1 1 0 0 0 0
1 1 1 1 1 1 0 0 0 0 0 0 1 1 0 0 0 0 0 0 0 0 0 0 0 0 0 0 1 1 1 1 0 0 1 1 1 1 0 0 1 1 1 1 0 0 1 1 0 0
1 1 1 1 1 1 1 1 0 0 1 1 0 0 0 0 0 0 0 0 0 0 0 0 0 0 1 1 0 0 0 0 1 1 1 1 0 0 1 1 1 1 1 1 1 1 1 1 1 1
1 1 1 1 1 1 0 0 1 1 1 1 1 1 1 1 1 1 1 1 0 0 1 1 0 0 0 0 1 1 1 1 1 1 1 1 1 1 1 1 1 1 0 0 0 0 0 0 0 0
1 1 1 1 1 1 0 0 1 1 1 1 1 1 1 1 0 0 1 1 1 1 0 0 0 0 1 1 1 1 1 1 1 1 1 1 1 1 0 0 1 1 0 0 1 1 0 0 0 0
1 1 1 1 1 1 0 0 0 0 0 0 0 0 0 0 1 1 1 1 1 1 1 1 0 0 0 0 0 0 1 1 0 0 0 0 1 1 0 0 1 1 0 0 1 1 0 0 1 1
0 0 1 1 1 1 0 0 0 0 1 1 1 1 1 1 0 0 0 0 1 1 0 0 0 0 1 1 0 0 0 0 1 1 1 1 1 1 1 1 0 0 1 1 1 1 0 0 1 1
0 0 0 0 1 1 1 1 1 1 0 0 1 1 0 0 0 0 1 1 1 1 1 1 1 1 0 0 1 1 0 0 0 0 1 1 0 0 1 1 0 0 0 0 1 1 1 1 0 0
1 1 0 0 1 1 0 0 0 0 1 1 1 1 1 1 1 1 1 1 1 1 1 1 0 0 0 0 1 1 0 0 0 0 1 1 0 0 1 1 1 1 0 0 0 0 1 1 1 1
0 0 1 1 1 1 1 1 1 1 1 1 0 0 0 0 0 0 0 0 1 1 0 0 1 1 0 0 1 1 0 0 1 1 0 0 1 1 0 0 1 1 1 1 0 0 0 0 0 0
1 1 1 1 1 1 0 0 1 1 0 0 0 0 1 1 1 1 1 1 1 1 0 0 1 1 1 1 0 0 1 1 0 0 1 1 0 0 0 0 1 1 0 0 1 1 1 1 0 0
1 1 1 1 1 1 0 0 1 1 0 0 1 1 0 0 0 0 0 0 0 0 0 0 1 1 1 1 0 0 1 1 1 1 0 0 1 1 1 1 1 1 0 0 0 0 1 1 1 1
0 0 0 0 1 1 1 1 1 1 1 1 1 1 0 0 0 0 1 1 0 0 1 1 0 0 1 1 1 1 1 1 1 1 0 0 1 1 0 0 1
1 1 1 1 1 1 0 0 1 1 1 1 1 1 0 0 0 0 1 1 1 1 1 1 0 0 1 1 1 1 1 1 0 0 1 1 0 0 0 0 0 0 0 0 0 0 1 1 0 0
0 0 0 0 1 1 1 1 0 0 0 0 1 1 1 1 1 1 1 1 1 1 1 1 1 1 0 0 1 1 0 0 1 1 1 1 0 0 1 1 1 1 0 0 0 0 0 0 0 0
0 0 1 1 1 1 0 0 1 1 1 1 1 1 0 0 0 0 0 0 1 1 1 1 1 1 1 1 1 1 1 1 1 1 1 1 1 1 1 1 0 0 0 0 1 1 1 1 1 1
1 1 1 1 1 1 1 1 1 1 1 1 1 1 0 0 1 1 0 0 1 1 1 1 1 1 1 1 1 1 1 1 0 0 1 1 0 0 1 1 1 1 0 0 1 1 1 1 1 1
0 0 0 0 1 1 0 0 1 1 0 0 0 0 1 1 0 0 1 1 0 0 1 1 1 1 1 1 1 1 1 1 0 0 1 1 0 0 1 1 1 1 1 1 1 1 1 1 0 0
0 0 1 1 1 1 1 1 1 1 1 1 1 1 1 1 1 1 1 1 0 0 0 0 0 0 0 0 0 0 1 1 1 1 0 0 1 1 1 1 0 0 0 0 1 1 1 1 0 0
1 1 1 1 0 0 0 0 1 1 1 1 1 1 1 1 1 1 0 0 1 1 1 1 1 1 1 1 1 1 1 1 0 0 1 1 1 1 1 1 1 1 1 1 0 0 1 1 1 1
1 1 0 0 0 0 1 1 0 0 0 0 1 1 0 0 0 0 1 1 1 1 1 1 1 1 0 0 1 1 0 0 0 0 0 0 1 1 0 0 1 1 1 1 1 1 0 0 0 0
0 0 0 0 0 0 0 0 1 1 0 0 1 1 0 0 1 1 0 0 1 1 1 1 0 0 1 1 1 1 1 1 0 0 1 1 1 1 1 1 0 0 0 0 1 1 1 1 1 1
1 1 1 1 1 1 0 0 0 0 1 1 0 0 1 1 0 0 1 1 0 0 1 1 1 1 0 0 1 1 1 1 0 0 0 0 0 0 0 0 0 0 1 1 1 1 1 1 1 1
1 1 0 0 0 0 1 1 1 1 0 0 1 1 1 1 1 1 0 0 0 0 1 1 1 1 1 1 1 1 0 0 0 0 1 1 1 1 1 1 1 1 0 0 1 1 1 1 1 1
1 1 0 0 1 1 1 1 0 0 1 1 1 1 0 0 0 0 0 0 1 1 0 0 1 1 1 1 1 1 0 0 1 1 1 1 1 1 1 1 0 0 0 0 0 0 1 1 0 0
1 1 1 1 0 0 1 1 0 0 1 1 0 0 0 0 1 1 1 1 0 0 0 0 1 1 1 1 0 0 0 0 0 0 1 1 1 1 1 1 1 1 1 1 1 1 1 1 1 1
1 1 1 1 1 1 0 0 0 0 1 1 1 1 1 1 0 0 1 1 1 1 0 0 1 1 1 1 0 0 1 1 1 1 1 1 0 0 0 0 0 0 1 1 0 0 1 1 0 0
1 1 0 0 1 1 1 1 1 1 1 1 1 1 0 0 0 0 1 1 1 1 0 0 0 0 0 0 0 0 0 0 1 1 0 0 1 1 0 0 1 1 1 1 1 1 0 0 0 0
1 1 1 1 1 1 0 0 0 0 0 0 0 0 0 0 0 0 0 0 1 1 0 0 0 0 0 0 1 1 1 1 0 0 1 1 0 0 0 0 1 1 1 1 0 0 1 1 0 0
1 1 1 1 1 1 1 1 0 0 1 1 1 1 0 0 0 0 0 0 1 1 0 0 0 0 1 1 0 0 0 0 0 0 1 1 0 0 1 1 1 1 1 1 1 1 1 1 1 1
1 1 1 1 1 1 0 0 1 1 1 1 1 1 1 1 1 1 0 0 0 0 1 1 0 0 0 0 1 1 1 1 1 1 1 1 1 1 1 1 1 1 0 0 0 0 0 0 0 0
1 1 1 1 1 1 0 0 1 1 1 1 1 1 0 0 0 0 0 0 1 1 0 0 0 0 1 1 1 1 0 0 1 1 1 1 1 1 0 0 1 1 0 0 1 1 0 0 0 0
1 1 1 1 1 1 1 1 0 0 0 0 0 0 0 0 1 1 1 1 1 1 1 1 0 0 0 0 1 1 1 1 0 0 0 0 1 1 0 0 1 1 0 0 1 1 0 0 1 1
0 0 0 0 1 1 0 0 0 0 1 1 1 1 1 1 0 0 0 0 1 1 0 0 0 0 1 1 0 0 0 0 1 1 1 1 1 1 1 1 0 0 1 1 1 1 1 1 1 1
1 1 0 0 1 1 1 1 1 1 0 0 1 1 0 0 0 0 1 1 1 1 0 0 1 1 0 0 1 1 0 0 0 0 1 1 0 0 1 1 1 1 0 0 1 1 0 0 0 0
1 1 1 1 1 1 0 0 0 0 1 1 1 1 1 1 1 1 1 1 1 1 1 1 0 0 1 1 1 1 0 0 1 1 1 1 0 0 1 1 1 1 0 0 0 0 1 1 1 1
0 0 1 1 1 1 1 1 1 1 1 1 0 0 0 0 0 0 0 0 1 1 0 0 1 1 0 0 1 1 0 0 1 1 1 1 1 1 0 0 1 1 1 1 1 1 0 0 0 0
1 1 0 0 1 1 0 0 0 0 0 0 1 1 0 0 1 1 1 1 1 1 0 0 1 1 1 1 0 0 1 1 0 0 1 1 0 0 0 0 1 1 0 0 1 1 1 1 0 0
1 1 1 1 1 1 0 0 1 1 0 0 1 1 0 0 0 0 0 0 0 0 0 0 1 1 1 1 0 0 1 1 1 1 0 0 1 1 1 1 1 1 0 0 1 1 1 1 1 1
0 0 1 1 1 1 1 1 1 1 1 1 0 0 0 0 0 0 1 1 0 0 1 1 0 0 1 1 1 1 1 1 0 0 0 0 1 1 0 0 1
1 1 1 1 1 1 0 0 1 1 1 1 1 1 0 0 0 0 1 1 1 1 1 1 0 0 1 1 1 1 1 1 0 0 1 1 0 0 0 0 0 0 0 0 0 0 1 1 0 0
0 0 0 0 1 1 1 1 0 0 0 0 1 1 1 1 1 1 1 1 1 1 1 1 1 1 0 0 1 1 0 0 1 1 1 1 0 0 1 1 1 1 0 0 0 0 0 0 1 1
0 0 1 1 1 1 0 0 1 1 1 1 1 1 0 0 0 0 0 0 1 1 1 1 1 1 1 1 0 0 1 1 1 1 1 1 1 1 1 1 0 0 0 0 1 1 1 1 1 1
1 1 1 1 1 1 1 1 1 1 1 1 1 1 0 0 1 1 0 0 1 1 1 1 1 1 1 1 1 1 1 1 0 0 1 1 0 0 1 1 1 1 0 0 1 1 1 1 1 1
1 1 0 0 1 1 0 0 1 1 0 0 0 0 1 1 0 0 1 1 0 0 1 1 1 1 1 1 1 1 1 1 0 0 1 1 0 0 1 1 1 1 1 1 1 1 1 1 0 0
0 0 1 1 1 1 0 0 1 1 1 1 1 1 1 1 1 1 1 1 0 0 0 0 0 0 0 0 0 0 0 0 1 1 0 0 1 1 0 0 0 0 0 0 1 1 1 1 0 0
1 1 1 1 0 0 0 0 1 1 1 1 1 1 1 1 1 1 1 1 1 1 1 1 1 1 1 1 1 1 1 1 0 0 1 1 1 1 1 1 1 1 1 1 0 0 1 1 1 1
1 1 0 0 0 0 1 1 0 0 1 1 1 1 0 0 1 1 1 1 1 1 1 1 1 1 0 0 1 1 0 0 0 0 0 0 1 1 0 0 1 1 1 1 1 1 0 0 0 0
0 0 0 0 0 0 1 1 1 1 0 0 1 1 0 0 1 1 0 0 1 1 1 1 0 0 1 1 1 1 1 1 0 0 1 1 1 1 1 1 0 0 0 0 1 1 1 1 1 1
1 1 1 1 0 0 0 0 0 0 1 1 0 0 1 1 0 0 1 1 1 1 1 1 1 1 0 0 1 1 1 1 0 0 0 0 0 0 0 0 0 0 1 1 1 1 1 1 1 1
0 0 0 0 1 1 1 1 1 1 0 0 1 1 1 1 1 1 0 0 0 0 1 1 1 1 1 1 1 1 0 0 0 0 1 1 1 1 1 1 1 1 0 0 1 1 1 1 0 0
1 1 0 0 1 1 1 1 0 0 1 1 1 1 0 0 0 0 1 1 1 1 0 0 1 1 1 1 0 0 0 0 1 1 1 1 1 1 1 1 0 0 0 0 0 0 1 1 0 0
1 1 1 1 0 0 1 1 0 0 1 1 0 0 0 0 1 1 1 1 0 0 0 0 1 1 1 1 0 0 1 1 0 0 1 1 1 1 1 1 1 1 1 1 1 1 1 1 1 1
1 1 1 1 1 1 0 0 0 0 1 1 1 1 1 1 0 0 1 1 1 1 0 0 1 1 1 1 0 0 1 1 1 1 1 1 0 0 0 0 0 0 1 1 0 0 1 1 0 0
1 1 1 1 1 1 1 1 1 1 1 1 1 1 0 0 0 0 1 1 1 1 0 0 0 0 0 0 0 0 0 0 1 1 0 0 1 1 0 0 1 1 1 1 1 1 0 0 0 0
1 1 1 1 1 1 0 0 0 0 0 0 0 0 0 0 0 0 0 0 1 1 0 0 0 0 0 0 1 1 1 1 0 0 1 1 1 1 0 0 1 1 1 1 0 0 1 1 0 0
1 1 1 1 1 1 1 1 0 0 1 1 1 1 0 0 0 0 0 0 1 1 0 0 0 0 1 1 0 0 0 0 0 0 1 1 0 0 1 1 1 1 1 1 1 1 1 1 0 0
1 1 1 1 1 1 0 0 1 1 1 1 1 1 0 0 1 1 0 0 0 0 1 1 0 0 0 0 1 1 0 0 1 1 1 1 1 1 1 1 1 1 0 0 0 0 0 0 0 0
1 1 1 1 1 1 0 0 1 1 1 1 1 1 1 1 0 0 0 0 1 1 0 0 1 1 1 1 1 1 0 0 1 1 1 1 1 1 1 1 1 1 0 0 1 1 0 0 0 0
1 1 1 1 1 1 1 1 0 0 0 0 0 0 1 1 0 0 1 1 1 1 1 1 0 0 0 0 0 0 1 1 0 0 0 0 1 1 0 0 1 1 0 0 1 1 0 0 1 1
0 0 0 0 1 1 0 0 0 0 1 1 1 1 1 1 0 0 0 0 1 1 1 1 0 0 1 1 0 0 0 0 1 1 1 1 1 1 1 1 1 1 1 1 0 0 0 0 1 1
1 1 0 0 1 1 1 1 1 1 0 0 1 1 0 0 0 0 1 1 1 1 1 1 1 1 0 0 1 1 0 0 0 0 1 1 0 0 1 1 1 1 0 0 1 1 0 0 1 1
1 1 1 1 1 1 0 0 0 0 1 1 0 0 1 1 1 1 1 1 1 1 1 1 0 0 0 0 1 1 0 0 1 1 1 1 0 0 1 1 1 1 0 0 0 0 1 1 1 1
0 0 1 1 1 1 1 1 1 1 1 1 1 1 0 0 0 0 0 0 1 1 0 0 1 1 0 0 1 1 0 0 1 1 1 1 1 1 0 0 1 1 1 1 1 1 0 0 0 0
1 1 0 0 1 1 0 0 0 0 0 0 1 1 1 1 1 1 1 1 1 1 0 0 1 1 1 1 0 0 1 1 0 0 1 1 0 0 0 0 1 1 0 0 1 1 1 1 0 0
1 1 1 1 1 1 0 0 1 1 0 0 1 1 0 0 0 0 0 0 0 0 0 0 1 1 1 1 0 0 1 1 1 1 0 0 1 1 1 1 1 1 0 0 1 1 1 1 1 1
0 0 1 1 1 1 1 1 1 1 1 1 1 1 0 0 1 1 0 0 0 0 1 1 0 0 1 1 1 1 1 1 1 1 0 0 1 1 0 0 1
1 1 1 1 0 0 0 0 1 1 1 1 1 1 0 0 0 0 0 0 1 1 1 1 0 0 1 1 1 1 1 1 0 0 1 1 0 0 0 0 0 0 0 0 0 0 1 1 0 0
0 0 0 0 1 1 1 1 1 1 0 0 1 1 1 1 1 1 1 1 1 1 1 1 1 1 1 1 1 1 0 0 1 1 1 1 0 0 1 1 1 1 0 0 1 1 0 0 0 0
0 0 1 1 1 1 0 0 1 1 1 1 1 1 0 0 0 0 0 0 1 1 1 1 1 1 1 1 0 0 1 1 1 1 1 1 1 1 1 1 0 0 0 0 1 1 1 1 1 1
1 1 1 1 1 1 1 1 1 1 1 1 1 1 0 0 1 1 0 0 1 1 1 1 1 1 1 1 1 1 0 0 0 0 1 1 0 0 1 1 0 0 0 0 1 1 1 1 1 1
1 1 1 1 1 1 0 0 1 1 1 1 0 0 1 1 0 0 1 1 1 1 1 1 1 1 0 0 1 1 1 1 1 1 0 0 0 0 1 1 1 1 1 1 0 0 1 1 0 0
1 1 0 0 1 1 0 0 1 1 0 0 1 1 1 1 1 1 1 1 0 0 1 1 0 0 0 0 0 0 0 0 1 1 1 1 1 1 0 0 0 0 0 0 0 0 0 0 0 0
1 1 1 1 1 1 0 0 1 1 1 1 1 1 0 0 1 1 0 0 1 1 1 1 0 0 0 0 1 1 1 1 1 1 0 0 1 1 1 1 1 1 1 1 0 0 1 1 1 1
1 1 0 0 0 0 1 1 1 1 0 0 1 1 0 0 0 0 1 1 1 1 1 1 1 1 1 1 1 1 0 0 0 0 0 0 1 1 0 0 1 1 1 1 1 1 0 0 0 0
1 1 1 1 0 0 1 1 1 1 0 0 0 0 0 0 1 1 0 0 1 1 1 1 0 0 1 1 1 1 1 1 0 0 1 1 0 0 1 1 1 1 0 0 1 1 1 1 1 1
0 0 1 1 0 0 0 0 0 0 0 0 0 0 0 0 0 0 1 1 0 0 1 1 1 1 0 0 0 0 1 1 0 0 0 0 0 0 0 0 0 0 1 1 1 1 1 1 1 1
1 1 0 0 0 0 1 1 1 1 0 0 1 1 1 1 1 1 0 0 0 0 0 0 1 1 0 0 0 0 0 0 0 0 1 1 1 1 1 1 0 0 0 0 1 1 0 0 1 1
1 1 0 0 1 1 1 1 0 0 1 1 0 0 0 0 0 0 0 0 1 1 0 0 0 0 1 1 1 1 0 0 1 1 1 1 1 1 1 1 1 1 1 1 0 0 1 1 0 0
0 0 1 1 0 0 1 1 0 0 0 0 0 0 0 0 1 1 1 1 0 0 0 0 1 1 1 1 0 0 1 1 0 0 1 1 1 1 0 0 1 1 1 1 1 1 1 1 1 1
0 0 0 0 1 1 0 0 0 0 1 1 1 1 1 1 0 0 1 1 0 0 0 0 1 1 1 1 0 0 1 1 0 0 0 0 0 0 0 0 0 0 1 1 0 0 0 0 0 0
1 1 1 1 1 1 1 1 0 0 0 0 0 0 1 1 0 0 1 1 1 1 0 0 0 0 0 0 0 0 1 1 1 1 0 0 1 1 0 0 0 0 1 1 0 0 0 0 0 0
1 1 1 1 1 1 0 0 0 0 0 0 1 1 0 0 1 1 0 0 0 0 0 0 0 0 0 0 1 1 1 1 0 0 1 1 1 1 1 1 0 0 0 0 0 0 0 0 0 0
0 0 1 1 1 1 1 1 0 0 1 1 0 0 1 1 1 1 0 0 0 0 0 0 0 0 1 1 0 0 0 0 1 1 0 0 0 0 1 1 1 1 1 1 1 1 1 1 0 0
0 0 1 1 0 0 0 0 1 1 1 1 1 1 1 1 0 0 0 0 0 0 1 1 0 0 0 0 1 1 0 0 1 1 1 1 1 1 1 1 1 1 0 0 0 0 0 0 1 1
1 1 1 1 1 1 0 0 1 1 0 0 1 1 1 1 0 0 0 0 1 1 0 0 0 0 1 1 1 1 0 0 1 1 1 1 1 1 1 1 1 1 0 0 1 1 0 0 0 0
1 1 1 1 1 1 0 0 0 0 0 0 0 0 0 0 0 0 1 1 0 0 1 1 1 1 0 0 0 0 1 1 0 0 0 0 1 1 0 0 1 1 0 0 0 0 1 1 1 1
0 0 0 0 1 1 0 0 0 0 0 0 1 1 1 1 0 0 0 0 1 1 0 0 0 0 1 1 0 0 0 0 1 1 1 1 1 1 0 0 0 0 1 1 1 1 0 0 1 1
0 0 0 0 0 0 1 1 1 1 0 0 1 1 0 0 0 0 1 1 1 1 1 1 1 1 0 0 0 0 0 0 0 0 1 1 1 1 1 1 0 0 0 0 1 1 1 1 0 0
1 1 0 0 1 1 0 0 0 0 1 1 1 1 0 0 1 1 1 1 1 1 1 1 0 0 0 0 0 0 1 1 0 0 1 1 0 0 0 0 1 1 0 0 0 0 1 1 1 1
0 0 1 1 1 1 1 1 1 1 1 1 1 1 0 0 0 0 0 0 1 1 0 0 1 1 0 0 1 1 0 0 1 1 0 0 1 1 1 1 1 1 1 1 1 1 0 0 1 1
1 1 1 1 0 0 1 1 0 0 0 0 0 0 1 1 1 1 1 1 0 0 0 0 1 1 1 1 0 0 1 1 0 0 1 1 0 0 0 0 0 0 1 1 1 1 0 0 0 0
1 1 1 1 1 1 0 0 1 1 0 0 1 1 0 0 1 1 0 0 0 0 1 1 1 1 1 1 0 0 1 1 0 0 1 1 1 1 1 1 1 1 1 1 0 0 1 1 1 1
0 0 1 1 1 1 1 1 1 1 1 1 1 1 0 0 0 0 0 0 1 1 0 0 1 1 1 1 1 1 1 1 1 1 1 1 1 1 0 0 1
0 0 1 1 0 0 0 0 1 1 1 1 1 1 0 0 0 0 0 0 1 1 1 1 0 0 0 0 0 0 1 1 1 1 0 0 0 0 0 0 0 0 1 1 1 1 0 0 1 1
0 0 0 0 1 1 0 0 0 0 0 0 1 1 1 1 0 0 1 1 1 1 1 1 0 0 1 1 0 0 0 0 1 1 0 0 0 0 0 0 0 0 0 0 1 1 0 0 0 0
1 1 1 1 1 1 0 0 1 1 1 1 1 1 0 0 0 0 1 1 1 1 1 1 1 1 1 1 0 0 1 1 0 0 0 0 1 1 1 1 0 0 1 1 1 1 0 0 1 1
1 1 0 0 1 1 1 1 1 1 1 1 1 1 1 1 1 1 0 0 1 1 1 1 1 1 1 1 1 1 0 0 0 0 1 1 1 1 1 1 0 0 1 1 1 1 1 1 0 0
0 0 0 0 1 1 0 0 1 1 0 0 0 0 0 0 1 1 1 1 0 0 0 0 1 1 1 1 1 1 1 1 0 0 1 1 1 1 1 1 1 1 0 0 0 0 1 1 0 0
1 1 0 0 1 1 1 1 1 1 1 1 1 1 0 0 0 0 1 1 0 0 0 0 0 0 1 1 0 0 1 1 1 1 0 0 0 0 1 1 1 1 0 0 0 0 1 1 1 1
1 1 1 1 0 0 1 1 1 1 1 1 0 0 0 0 1 1 0 0 1 1 1 1 0 0 0 0 1 1 1 1 0 0 1 1 0 0 1 1 1 1 1 1 0 0 1 1 1 1
1 1 0 0 0 0 0 0 0 0 1 1 0 0 1 1 0 0 1 1 0 0 1 1 1 1 1 1 1 1 0 0 0 0 1 1 1 1 1 1 1 1 1 1 1 1 0 0 0 0
0 0 0 0 1 1 0 0 1 1 0 0 1 1 0 0 1 1 0 0 1 1 1 1 0 0 0 0 1 1 0 0 1 1 1 1 1 1 1 1 0 0 0 0 1 1 0 0 0 0
1 1 0 0 1 1 0 0 0 0 1 1 0 0 1 1 0 0 1 1 0 0 1 1 1 1 0 0 1 1 1 1 0 0 0 0 0 0 0 0 1 1 1 1 0 0 1 1 1 1
0 0 0 0 0 0 1 1 0 0 0 0 1 1 1 1 1 1 0 0 0 0 1 1 1 1 1 1 1 1 0 0 0 0 1 1 1 1 1 1 1 1 1 1 1 1 1 1 0 0
0 0 1 1 1 1 0 0 0 0 0 0 0 0 0 0 0 0 1 1 1 1 0 0 1 1 1 1 0 0 0 0 1 1 0 0 1 1 1 1 0 0 1 1 0 0 1 1 0 0
1 1 1 1 0 0 1 1 1 1 0 0 0 0 1 1 1 1 1 1 0 0 1 1 1 1 1 1 0 0 0 0 0 0 1 1 0 0 1 1 1 1 1 1 1 1 1 1 1 1
1 1 1 1 1 1 0 0 0 0 0 0 0 0 1 1 0 0 1 1 1 1 1 1 0 0 1 1 0 0 1 1 1 1 1 1 0 0 0 0 1 1 1 1 1 1 0 0 1 1
1 1 0 0 1 1 1 1 0 0 1 1 1 1 0 0 0 0 0 0 1 1 0 0 1 1 0 0 0 0 0 0 0 0 1 1 1 1 0 0 1 1 0 0 0 0 0 0 0 0
0 0 1 1 0 0 0 0 0 0 0 0 1 1 0 0 0 0 0 0 0 0 0 0 0 0 1 1 1 1 1 1 0 0 0 0 0 0 0 0 1 1 0 0 0 0 1 1 1 1
1 1 1 1 1 1 1 1 0 0 1 1 1 1 0 0 0 0 1 1 1 1 0 0 0 0 1 1 0 0 0 0 0 0 0 0 1 1 1 1 0 0 1 1 1 1 1 1 1 1
1 1 0 0 0 0 0 0 0 0 1 1 0 0 1 1 0 0 1 1 0 0 1 1 0 0 0 0 1 1 1 1 1 1 1 1 1 1 1 1 1 1 0 0 1 1 0 0 0 0
1 1 0 0 1 1 0 0 0 0 1 1 0 0 0 0 0 0 0 0 1 1 1 1 0 0 1 1 1 1 1 1 0 0 0 0 1 1 0 0 1 1 0 0 0 0 1 1 0 0
1 1 1 1 0 0 1 1 0 0 0 0 0 0 0 0 1 1 0 0 1 1 1 1 0 0 0 0 1 1 1 1 0 0 0 0 1 1 0 0 1 1 0 0 1 1 1 1 1 1
0 0 0 0 1 1 0 0 0 0 1 1 1 1 1 1 0 0 0 0 1 1 0 0 0 0 1 1 0 0 0 0 1 1 1 1 1 1 0 0 0 0 1 1 0 0 1 1 1 1
0 0 0 0 0 0 1 1 1 1 0 0 1 1 0 0 1 1 1 1 1 1 1 1 0 0 1 1 1 1 0 0 0 0 1 1 1 1 1 1 1 1 0 0 1 1 0 0 0 0
1 1 1 1 1 1 0 0 0 0 1 1 0 0 0 0 1 1 1 1 1 1 1 1 1 1 1 1 1 1 0 0 0 0 0 0 0 0 0 0 1 1 0 0 0 0 1 1 1 1
1 1 1 1 1 1 1 1 1 1 1 1 0 0 0 0 0 0 1 1 1 1 0 0 1 1 1 1 1 1 0 0 1 1 0 0 0 0 0 0 1 1 1 1 0 0 0 0 0 0
1 1 1 1 1 1 0 0 1 1 1 1 0 0 0 0 1 1 1 1 1 1 1 1 1 1 1 1 1 1 1 1 0 0 1 1 0 0 0 0 1 1 1 1 1 1 0 0 0 0
1 1 1 1 1 1 0 0 0 0 0 0 1 1 0 0 0 0 0 0 1 1 0 0 1 1 1 1 0 0 1 1 1 1 0 0 1 1 1 1 1 1 1 1 0 0 1 1 1 1
0 0 1 1 1 1 1 1 0 0 1 1 0 0 0 0 0 0 1 1 1 1 0 0 1 1 1 1 1 1 1 1 0 0 1 1 1 1 1 1 1
1 1 1 1 1 1 0 0 1 1 1 1 1 1 0 0 0 0 0 0 1 1 1 1 0 0 1 1 0 0 1 1 0 0 0 0 0 0 0 0 0 0 0 0 1 1 1 1 1 1
0 0 0 0 1 1 1 1 0 0 1 1 1 1 1 1 1 1 1 1 1 1 1 1 1 1 0 0 0 0 0 0 1 1 0 0 0 0 0 0 0 0 0 0 1 1 0 0 0 0
0 0 1 1 1 1 0 0 1 1 1 1 1 1 0 0 0 0 1 1 1 1 1 1 1 1 1 1 0 0 0 0 1 1 1 1 1 1 1 1 0 0 0 0 1 1 0 0 1 1
1 1 1 1 1 1 0 0 1 1 1 1 1 1 0 0 1 1 0 0 0 0 1 1 1 1 1 1 1 1 1 1 0 0 1 1 1 1 1 1 0 0 1 1 1 1 1 1 0 0
0 0 0 0 1 1 1 1 1 1 0 0 1 1 0 0 0 0 1 1 1 1 0 0 1 1 1 1 1 1 1 1 0 0 0 0 1 1 1 1 1 1 0 0 0 0 1 1 0 0
1 1 0 0 1 1 1 1 1 1 1 1 1 1 1 1 0 0 1 1 0 0 1 1 0 0 0 0 0 0 1 1 1 1 0 0 0 0 1 1 1 1 0 0 1 1 1 1 1 1
1 1 1 1 1 1 1 1 1 1 1 1 1 1 0 0 1 1 1 1 0 0 1 1 0 0 0 0 1 1 1 1 0 0 1 1 1 1 1 1 1 1 1 1 0 0 1 1 1 1
1 1 1 1 0 0 1 1 1 1 0 0 0 0 0 0 0 0 1 1 0 0 0 0 1 1 1 1 1 1 1 1 0 0 1 1 1 1 1 1 1 1 1 1 1 1 0 0 0 0
1 1 0 0 0 0 0 0 1 1 0 0 0 0 0 0 1 1 0 0 1 1 1 1 0 0 0 0 1 1 1 1 1 1 1 1 1 1 1 1 0 0 0 0 1 1 0 0 0 0
1 1 1 1 1 1 0 0 0 0 0 0 0 0 0 0 0 0 1 1 0 0 1 1 1 1 0 0 1 1 1 1 0 0 0 0 0 0 0 0 1 1 1 1 1 1 1 1 1 1
1 1 0 0 0 0 1 1 0 0 0 0 0 0 1 1 1 1 1 1 0 0 1 1 1 1 0 0 1 1 0 0 0 0 1 1 1 1 0 0 0 0 0 0 1 1 1 1 0 0
0 0 1 1 1 1 1 1 0 1 0 0 0 0 0 0 0 0 1 1 0 0 0 0 0 0 1 1 0 0 0 0 1 1 0 0 1 1 1 1 0 0 1 1 0 0 1 1 0 0
1 1 1 1 0 0 0 0 1 1 1 1 0 0 1 1 1 1 1 1 0 0 0 0 1 1 1 1 0 0 0 0 1 1 1 1 0 0 1 1 1 1 1 1 1 1 1 1 1 1
0 0 1 1 1 1 0 0 0 0 0 0 0 0 1 1 0 0 1 1 1 1 0 0 0 0 1 1 0 0 0 1 1 1 0 0 0 0 1 1 1 1 1 1 1 1 0 0 1 1
1 1 0 0 1 1 1 1 0 0 1 1 1 1 1 1 1 1 0 0 1 1 0 0 0 0 0 0 0 0 0 0 0 0 0 0 0 0 1 1 0 0 0 0 0 0 0 0 0 0
0 0 1 1 0 0 0 0 0 0 0 0 1 1 0 0 1 1 0 0 0 0 0 0 0 0 0 0 0 0 0 0 1 1 1 1 0 0 0 0 1 1 1 1 0 0 1 1 1 1
1 1 1 1 1 1 0 0 0 0 1 1 1 1 0 0 1 1 1 1 0 0 0 0 0 0 1 1 0 0 0 0 0 0 0 0 0 0 1 1 1 1 1 1 0 1 1 1 1 1
1 1 0 0 0 0 1 1 1 1 1 1 0 0 1 1 1 1 1 1 0 0 1 1 0 0 0 0 1 1 1 1 1 1 1 1 1 1 0 0 0 0 1 1 1 1 0 1 1 1
0 0 0 0 1 1 0 0 1 1 1 1 0 0 0 0 0 0 1 1 1 1 1 1 0 0 1 1 1 1 1 1 0 0 1 1 1 1 1 1 1 1 0 0 1 1 0 0 0 0
1 1 1 1 1 1 1 1 0 0 0 0 0 0 0 0 1 1 0 0 1 1 1 1 1 1 1 1 1 1 1 1 1 1 1 1 1 1 0 0 1 1 0 0 1 1 1 1 1 1
0 0 0 0 1 1 0 0 0 0 1 1 1 1 1 1 0 0 0 0 1 1 0 0 0 0 1 1 0 0 0 0 0 0 1 1 1 1 0 0 0 0 1 1 1 1 1 1 0 0
0 0 0 0 0 0 1 1 1 1 0 0 1 1 0 0 1 1 0 0 1 1 0 0 1 1 1 1 1 1 0 0 0 0 1 1 0 0 1 1 0 0 0 0 1 1 1 1 1 1
1 1 1 1 1 1 1 1 0 1 1 1 0 0 0 0 1 1 1 1 1 1 1 1 0 0 1 1 1 1 1 1 0 0 0 0 0 0 0 0 1 1 0 0 0 0 1 1 1 1
1 1 0 0 1 1 1 1 1 1 1 1 0 0 0 0 0 0 0 0 1 1 0 0 1 1 0 0 1 1 0 0 1 1 0 0 1 1 1 1 1 1 1 1 0 0 0 0 1 1
0 0 0 0 0 0 0 0 1 1 0 0 0 0 0 0 1 1 1 1 1 1 1 1 1 1 1 1 1 1 1 1 1 1 1 1 0 0 0 0 1 1 1 1 1 1 1 1 0 0
1 1 1 1 1 1 0 0 0 0 0 0 1 1 1 1 1 1 0 0 1 1 0 0 1 1 1 1 0 0 1 1 1 1 0 0 1 1 1 1 1 1 1 1 1 1 1 1 0 0
0 0 0 0 1 1 0 0 0 0 1 1 1 1 0 0 0 0 1 1 0 0 0 0 1 1 1 1 0 0 1 1 0 0 1 1 1 1 0 0 1
0 0 1 1 0 0 0 0 1 1 0 0 1 1 0 0 0 0 0 0 1 1 1 1 0 0 1 1 1 1 1 1 0 0 0 0 0 0 0 0 0 0 1 1 1 1 0 0 1 1
0 0 0 0 1 1 1 1 1 1 0 0 1 1 1 1 1 1 1 1 1 1 1 1 0 0 1 1 0 0 0 0 1 1 1 1 0 0 0 0 0 0 0 0 1 1 0 0 0 0
0 0 1 1 1 1 0 0 1 1 1 1 1 1 0 0 0 0 1 1 1 1 1 1 1 1 1 1 0 0 1 1 0 0 0 0 1 1 1 1 0 0 1 1 1 1 0 0 1 1
1 1 1 1 1 1 1 1 1 1 0 0 1 1 1 1 1 1 0 0 1 1 1 1 1 1 1 1 1 1 0 0 0 0 1 1 0 0 1 1 0 0 1 1 1 1 1 1 0 0
0 0 0 0 1 1 0 0 0 0 0 0 0 0 1 1 0 0 1 1 0 0 0 0 1 1 1 1 1 1 1 1 1 1 1 1 1 1 1 1 1 1 0 0 0 0 1 1 0 0
1 1 0 0 0 0 1 1 1 1 1 1 1 1 1 1 0 0 1 1 0 0 1 1 0 0 1 1 0 0 1 1 1 1 1 1 1 1 1 1 0 0 1 1 1 1 1 1 1 1
1 1 1 1 1 1 0 0 1 1 1 1 0 0 0 0 1 1 0 0 1 1 1 1 0 0 0 0 1 1 1 1 1 1 0 0 1 1 1 1 0 0 1 1 0 0 1 1 0 0
0 0 0 0 0 0 1 1 0 0 1 1 1 1 0 0 0 0 1 1 0 0 1 1 1 1 1 1 1 1 0 0 0 0 1 1 1 1 1 1 1 1 1 1 1 1 0 0 0 0
0 0 0 0 1 1 0 0 1 1 0 0 0 0 0 0 1 1 0 0 1 1 0 0 0 0 1 1 1 1 1 1 1 1 1 1 0 0 0 0 1 1 0 0 1 1 0 0 1 1
1 1 0 0 1 1 0 0 0 0 1 1 0 0 0 0 0 0 1 1 0 0 1 1 1 1 0 0 0 0 1 1 0 0 1 1 0 0 0 0 1 1 1 1 0 0 1 1 1 1
0 0 0 0 0 0 1 1 1 1 0 0 1 1 1 1 1 1 0 0 0 0 1 1 1 1 0 0 1 1 0 0 0 0 1 1 1 1 0 0 1 1 1 1 1 1 1 1 1 1
1 1 0 0 1 1 1 1 0 0 0 0 0 0 0 0 1 1 1 1 1 1 0 0 1 1 1 1 0 0 0 0 1 1 0 0 1 1 1 1 0 0 1 1 0 0 1 1 0 0
1 1 1 1 0 0 1 1 1 1 0 0 0 0 1 1 1 1 0 0 0 0 1 1 1 1 1 1 0 0 0 0 0 0 1 1 1 1 1 1 1 1 1 1 1 1 1 1 1 1
1 1 1 1 1 1 0 0 1 1 0 0 1 1 1 1 0 0 1 1 1 1 0 0 0 0 1 1 0 0 1 1 1 1 1 1 0 0 1 1 1 1 1 1 1 1 0 0 1 1
0 0 0 0 1 1 1 1 1 1 0 0 1 1 0 0 0 0 0 0 1 1 0 0 0 0 1 1 1 1 0 0 1 1 1 1 1 1 0 0 1 1 0 0 1 1 0 0 1 1
1 1 1 1 1 1 0 0 0 0 0 0 1 1 0 0 1 1 0 0 1 1 1 1 0 0 0 0 1 1 0 0 0 0 0 0 0 0 1 1 0 0 1 1 0 0 1 1 0 0
1 1 1 1 1 1 1 1 0 0 0 0 1 1 1 1 0 0 1 1 0 0 0 0 0 0 0 0 0 0 1 1 1 1 1 1 1 1 1 1 0 0 1 1 1 1 1 1 1 1
0 0 0 0 1 1 1 1 0 0 1 1 0 0 1 1 1 1 0 0 0 0 0 0 1 1 0 0 1 1 0 0 1 1 1 1 1 1 1 1 0 0 0 0 1 1 1 1 0 0
1 1 1 1 1 1 0 0 1 1 1 1 1 1 0 0 0 0 0 0 1 1 1 1 0 0 1 1 1 1 1 1 0 0 1 1 0 0 0 0 1 1 0 0 0 0 1 1 0 0
1 1 0 0 0 0 1 1 1 1 1 1 1 1 0 0 0 0 0 0 0 0 1 1 1 1 0 0 1 1 1 1 1 1 0 0 1 1 0 0 1 1 0 0 1 1 0 0 1 1
0 0 1 1 1 1 0 0 0 0 1 1 1 1 1 1 1 1 1 1 1 1 0 0 1 1 1 1 1 1 0 0 1 1 1 1 1 1 1 1 1 1 1 1 0 0 1 1 1 1
0 0 0 0 0 0 1 1 0 0 0 0 1 1 0 0 1 1 1 1 1 1 1 1 0 0 1 1 1 1 0 0 0 0 1 1 0 0 1 1 0 0 0 0 1 1 0 0 0 0
1 1 0 0 0 0 0 0 1 1 0 0 0 0 1 1 1 1 1 1 1 1 0 0 1 1 1 1 1 1 1 1 0 0 1 1 0 0 0 0 1 1 1 1 0 0 1 1 1 1
1 1 1 1 1 1 1 1 1 1 1 1 1 1 0 0 0 0 1 1 1 1 0 0 1 1 0 0 1 1 0 0 0 0 0 0 0 0 0 0 0 0 0 0 1 1 0 0 0 0
1 1 0 0 0 0 0 0 0 0 0 0 0 0 0 0 1 1 0 0 1 1 0 0 1 1 0 0 1 1 1 1 0 0 0 0 0 0 1 1 0 0 0 0 0 0 0 0 1 1
1 1 0 0 1 1 0 0 1 1 0 0 0 0 0 0 0 0 1 1 0 0 0 0 0 0 1 1 1 1 1 1 1 1 0 0 1 1 1 1 0 0 0 0 0 0 1 1 1 1
0 0 1 1 1 1 1 1 1 1 1 1 0 0 1 1 0 0 0 0 0 0 0 0 1 1 1 1 0 0 1 1 0 0 1 1 0 0 1 1 1
0 0 1 1 1 1 0 0 1 1 1 1 1 1 0 0 0 0 0 0 1 1 1 1 0 0 1 1 0 0 1 1 0 0 1 1 0 0 0 0 0 0 1 1 1 1 0 0 1 1
0 0 0 0 1 1 1 1 1 1 1 1 1 1 1 1 1 1 0 0 0 0 1 1 1 1 1 1 0 0 0 0 1 1 0 0 0 0 0 0 1 1 0 0 1 1 0 0 0 0
0 0 1 1 1 1 0 0 1 1 1 1 0 0 0 0 0 0 1 1 1 1 1 1 1 1 1 1 0 0 1 1 0 0 0 0 1 1 1 1 0 0 0 0 1 1 0 0 1 1
1 1 1 1 1 1 0 0 1 1 1 1 1 1 1 1 1 1 0 0 1 1 1 1 1 1 1 1 1 1 0 0 0 0 1 1 1 1 1 1 0 0 1 1 1 1 1 1 1 1
0 0 1 1 1 1 0 0 1 1 0 0 0 0 1 1 0 0 1 1 0 0 0 0 1 1 1 1 0 0 1 1 0 0 0 0 1 1 1 1 1 1 0 0 0 0 1 1 0 0
0 0 0 0 0 0 1 1 1 1 1 1 1 1 1 1 0 0 1 1 0 0 1 1 0 0 0 0 0 0 1 1 1 1 0 0 1 1 0 0 1 1 0 0 1 1 1 1 1 1
0 0 1 1 1 1 1 1 1 1 1 1 1 1 0 0 0 0 0 0 1 1 0 0 0 0 0 0 1 1 1 1 1 1 1 1 1 1 1 1 1 1 1 1 0 0 1 1 1 1
1 1 0 0 0 0 1 1 1 1 1 1 0 0 0 0 0 0 1 1 0 0 1 1 1 1 1 1 0 0 0 0 1 1 1 1 1 1 1 1 1 1 1 1 1 1 0 0 0 0
1 1 0 0 0 0 0 0 1 1 0 0 0 0 1 1 1 1 0 0 1 1 1 1 0 0 0 0 1 1 1 1 1 1 1 1 0 0 1 1 1 1 1 1 1 1 0 0 0 0
1 1 0 0 0 0 0 0 0 0 0 0 0 0 0 0 0 0 1 1 0 0 1 1 1 1 0 0 0 0 1 1 0 0 0 0 0 0 0 0 1 1 1 1 0 0 0 0 1 1
0 0 0 0 0 0 1 1 0 0 0 0 1 1 0 0 1 1 0 0 0 0 1 1 1 1 0 0 1 1 0 0 0 0 1 1 1 1 0 0 1 1 1 1 1 1 1 1 1 1
0 0 1 1 1 1 0 0 0 0 0 0 0 0 0 0 0 0 1 1 1 1 0 0 0 0 1 1 0 0 0 0 1 1 1 1 1 1 1 1 0 0 1 1 0 0 0 0 0 0
1 1 1 1 0 0 0 0 0 0 0 0 0 0 0 0 1 1 1 1 0 0 1 1 1 1 1 1 0 0 0 0 0 0 0 0 0 0 1 1 1 1 1 1 1 1 1 1 1 1
0 0 1 1 1 1 0 0 0 0 0 0 0 0 1 1 0 0 0 0 1 1 0 0 1 1 1 1 0 0 1 1 1 1 0 0 0 0 1 1 1 1 1 1 0 0 0 0 1 1
1 1 0 0 1 1 1 1 0 0 0 0 1 1 1 1 0 0 0 0 0 0 0 0 0 0 0 0 1 1 0 0 0 0 1 1 1 1 1 1 1 1 1 1 0 0 0 0 1 1
0 0 0 0 0 0 0 0 0 0 0 0 1 1 1 1 1 1 0 0 1 1 1 1 0 0 0 0 0 0 0 0 1 1 0 0 0 0 0 0 1 1 0 0 1 1 1 1 0 0
1 1 1 1 0 0 1 1 0 0 1 1 1 1 0 0 0 0 1 1 1 1 0 0 0 0 0 0 1 1 0 0 1 1 0 0 1 1 0 0 0 0 1 1 1 1 1 1 1 1
0 0 1 1 1 1 1 1 0 0 1 1 0 0 1 1 1 1 0 0 0 0 1 1 0 0 0 0 0 0 1 1 1 1 0 0 0 0 1 1 0 0 0 0 0 0 0 0 0 0
1 1 0 0 1 1 1 1 1 1 0 0 0 0 0 0 0 0 0 0 1 1 1 1 0 0 1 1 1 1 1 1 0 0 1 1 0 0 0 0 1 1 0 0 0 0 1 1 0 0
1 1 0 0 0 0 0 0 1 1 0 0 0 0 0 0 1 1 0 0 1 1 1 1 1 1 1 1 1 1 1 1 0 0 0 0 1 1 0 0 1 1 0 0 1 1 1 1 1 1
0 0 0 0 0 0 0 0 0 0 1 1 1 1 1 1 0 0 0 0 1 1 0 0 0 0 1 1 0 0 0 0 0 0 1 1 1 1 0 0 0 0 0 0 0 0 1 1 1 1
0 0 0 0 0 0 1 1 0 0 0 0 1 1 0 0 1 1 0 0 1 1 0 0 1 1 1 1 1 1 0 0 0 0 1 1 0 0 1 1 1 1 1 1 1 1 1 1 0 0
1 1 1 1 0 0 0 0 0 0 1 1 0 0 0 0 1 1 1 1 1 1 1 1 0 0 1 1 1 1 1 1 0 0 0 0 0 0 0 0 0 0 1 1 0 0 1 1 1 1
1 1 1 1 1 1 1 1 1 1 1 1 0 0 0 0 0 0 1 1 1 1 0 0 1 1 1 1 1 1 0 0 1 1 1 1 0 0 1 1 1 1 1 1 1 1 0 0 1 1
1 1 1 1 0 0 0 0 0 0 0 0 0 0 0 0 1 1 1 1 1 1 1 1 1 1 1 1 0 0 1 1 1 1 1 1 0 0 0 0 1 1 1 1 0 0 0 0 0 0
1 1 1 1 1 1 0 0 0 0 1 1 1 1 1 1 1 1 1 1 0 0 0 0 1 1 1 1 1 1 0 0 1 1 1 1 1 1 1 1 1 1 1 1 0 0 1 1 1 1
1 1 0 0 1 1 1 1 0 0 1 1 0 0 0 0 0 0 1 1 0 0 0 0 1 1 1 1 0 0 0 0 0 0 1 1 1 1 0 0 0
0 0 1 1 1 1 0 0 1 1 1 1 1 1 0 0 0 0 0 0 1 1 1 1 0 0 1 1 0 0 1 1 0 0 1 1 0 0 0 0 0 0 1 1 1 1 0 0 1 1
0 0 0 0 1 1 1 1 1 1 1 1 1 1 1 1 1 1 0 0 0 0 1 1 1 1 1 1 0 0 0 0 1 1 0 0 0 0 0 0 1 1 0 0 1 1 0 0 0 0
0 0 1 1 1 1 0 0 1 1 1 1 0 0 0 0 0 0 1 1 1 1 1 1 1 1 1 1 0 0 1 1 0 0 0 0 1 1 1 1 0 0 0 0 1 1 0 0 1 1
1 1 1 1 1 1 0 0 1 1 1 1 1 1 1 1 1 1 0 0 1 1 1 1 1 1 1 1 1 1 0 0 0 0 1 1 1 1 1 1 0 0 1 1 1 1 1 1 1 1
0 0 1 1 1 1 0 0 1 1 0 0 0 0 1 1 0 0 1 1 0 0 0 0 1 1 1 1 0 0 1 1 0 0 0 0 1 1 1 1 1 1 0 0 0 0 1 1 0 0
0 0 0 0 0 0 1 1 1 1 1 1 1 1 1 1 0 0 1 1 0 0 1 1 0 0 0 0 0 0 1 1 1 1 0 0 1 1 0 0 1 1 0 0 1 1 1 1 1 1
0 0 1 1 1 1 1 1 1 1 1 1 1 1 0 0 0 0 0 0 1 1 0 0 0 0 0 0 1 1 1 1 1 1 1 1 1 1 1 1 1 1 1 1 0 0 1 1 1 1
1 1 0 0 0 0 1 1 1 1 1 1 0 0 0 0 0 0 1 1 0 0 1 1 1 1 1 1 0 0 0 0 1 1 1 1 1 1 1 1 1 1 1 1 1 1 0 0 0 0
1 1 0 0 0 0 0 0 1 1 0 0 0 0 1 1 1 1 0 0 1 1 1 1 0 0 0 0 1 1 1 1 1 1 1 1 0 0 1 1 1 1 1 1 1 1 0 0 0 0
1 1 0 0 0 0 0 0 0 0 0 0 0 0 0 0 0 0 1 1 0 0 1 1 1 1 0 0 0 0 1 1 0 0 0 0 0 0 0 0 1 1 1 1 0 0 0 0 1 1
0 0 0 0 0 0 1 1 0 0 0 0 1 1 0 0 1 1 0 0 0 0 1 1 1 1 0 0 1 1 0 0 0 0 1 1 1 1 0 0 1 1 1 1 1 1 1 1 1 1
0 0 1 1 1 1 0 0 0 0 0 0 0 0 0 0 0 0 1 1 1 1 0 0 0 0 1 1 0 0 0 0 1 1 1 1 1 1 1 1 0 0 1 1 0 0 0 0 0 0
1 1 1 1 0 0 0 0 0 0 0 0 0 0 0 0 1 1 1 1 0 0 1 1 1 1 1 1 0 0 0 0 0 0 0 0 0 0 1 1 1 1 1 1 1 1 1 1 1 1
0 0 1 1 1 1 0 0 0 0 0 0 0 0 1 1 0 0 0 0 1 1 0 0 1 1 1 1 0 0 1 1 1 1 0 0 0 0 1 1 1 1 1 1 0 0 0 0 1 1
1 1 0 0 1 1 1 1 0 0 0 0 1 1 1 1 0 0 0 0 0 0 0 0 0 0 0 0 1 1 0 0 0 0 1 1 1 1 1 1 1 1 1 1 0 0 0 0 1 1
0 0 0 0 0 0 0 0 0 0 0 0 1 1 1 1 1 1 0 0 1 1 1 1 0 0 0 0 0 0 0 0 1 1 0 0 0 0 0 0 1 1 0 0 1 1 1 1 0 0
1 1 1 1 0 0 1 1 0 0 1 1 1 1 0 0 0 0 1 1 1 1 0 0 0 0 0 0 1 1 0 0 1 1 0 0 1 1 0 0 0 0 1 1 1 1 1 1 1 1
0 0 1 1 1 1 1 1 0 0 1 1 0 0 1 1 1 1 0 0 0 0 1 1 0 0 0 0 0 0 1 1 1 1 0 0 0 0 1 1 0 0 0 0 0 0 0 0 0 0
1 1 0 0 1 1 1 1 1 1 0 0 0 0 0 0 0 0 0 0 1 1 1 1 0 0 1 1 1 1 1 1 0 0 1 1 0 0 0 0 1 1 0 0 0 0 1 1 0 0
1 1 0 0 0 0 0 0 1 1 0 0 0 0 0 0 1 1 0 0 1 1 1 1 1 1 1 1 1 1 1 1 0 0 0 0 1 1 0 0 1 1 0 0 1 1 1 1 1 1
0 0 0 0 0 0 0 0 0 0 1 1 1 1 1 1 0 0 0 0 1 1 0 0 0 0 1 1 0 0 0 0 0 0 1 1 1 1 0 0 0 0 0 0 0 0 1 1 1 1
0 0 0 0 0 0 1 1 0 0 0 0 1 1 0 0 1 1 0 0 1 1 0 0 1 1 1 1 1 1 0 0 0 0 1 1 0 0 1 1 1 1 1 1 1 1 1 1 0 0
1 1 1 1 0 0 0 0 0 0 1 1 0 0 0 0 1 1 1 1 1 1 1 1 0 0 1 1 1 1 1 1 0 0 0 0 0 0 0 0 0 0 1 1 0 0 1 1 1 1
1 1 1 1 1 1 1 1 1 1 1 1 0 0 0 0 0 0 1 1 1 1 0 0 1 1 1 1 1 1 0 0 1 1 1 1 0 0 1 1 1 1 1 1 1 1 0 0 1 1
1 1 1 1 0 0 0 0 0 0 0 0 0 0 0 0 1 1 1 1 1 1 1 1 1 1 1 1 0 0 1 1 1 1 1 1 0 0 0 0 1 1 1 1 0 0 0 0 0 0
1 1 1 1 1 1 0 0 0 0 1 1 1 1 1 1 1 1 1 1 0 0 0 0 1 1 1 1 1 1 0 0 1 1 1 1 1 1 1 1 1 1 1 1 0 0 1 1 1 1
1 1 0 0 1 1 1 1 0 0 1 1 0 0 0 0 0 0 1 1 0 0 0 0 1 1 1 1 0 0 0 0 0 0 1 1 1 1 0 0 0
1 1 1 1 0 0 0 0 1 1 1 1 1 1 0 0 0 0 0 0 1 1 1 1 0 0 0 0 1 1 1 1 1 1 1 1 0 0 0 0 0 0 1 1 1 1 0 0 1 1
0 0 0 0 1 1 1 1 0 0 1 1 1 1 1 1 0 0 1 1 1 1 1 1 0 0 0 0 0 0 0 0 1 1 0 0 1 1 0 0 0 0 0 0 1 1 0 0 0 0
1 1 1 1 1 1 0 0 1 1 1 1 1 1 0 0 0 0 1 1 1 1 1 1 1 1 1 1 0 0 1 1 0 0 0 0 1 1 1 1 0 0 1 1 1 1 0 0 1 1
1 1 0 0 1 1 1 1 1 1 1 1 1 1 1 1 1 1 0 0 1 1 1 1 1 1 1 1 1 1 0 0 0 0 1 1 1 1 0 0 0 0 1 1 1 1 1 1 0 0
0 0 0 0 1 1 0 0 1 1 0 0 0 0 0 0 0 0 1 1 0 0 0 0 0 0 1 1 1 1 1 1 0 0 0 0 1 1 1 1 1 1 0 0 0 0 1 1 0 0
1 1 0 0 1 1 1 1 1 1 1 1 1 1 0 0 0 0 1 1 0 0 1 1 0 0 1 1 0 0 1 1 1 1 0 0 0 0 1 1 1 1 0 0 1 1 1 1 1 1
1 1 1 1 1 1 1 1 1 1 1 1 0 0 0 0 1 1 0 0 0 0 1 1 0 0 0 0 1 1 1 1 0 0 1 1 1 1 0 0 1 1 1 1 0 0 1 1 1 1
1 1 0 0 0 0 0 0 0 0 0 0 1 1 1 1 0 0 1 1 0 0 1 1 1 1 1 1 1 1 0 0 0 0 1 1 1 1 1 1 1 1 1 1 1 1 0 0 0 0
0 0 0 0 1 1 0 0 1 1 0 0 0 0 0 0 1 1 0 0 1 1 1 1 0 0 0 0 1 1 0 0 1 1 1 1 1 1 1 1 1 1 0 0 1 1 0 0 0 0
1 1 0 0 1 1 0 0 0 0 1 1 0 0 0 0 0 0 1 1 0 0 1 1 1 1 0 0 0 0 1 1 0 0 0 0 0 0 0 0 1 1 1 1 0 0 1 1 1 1
0 0 0 0 0 0 1 1 0 0 0 0 1 1 1 1 1 1 0 0 0 0 1 1 1 1 0 0 1 1 0 0 0 0 1 1 1 1 0 0 1 1 1 1 1 1 1 1 0 0
0 0 1 1 1 1 1 1 0 0 0 0 0 0 0 0 0 0 1 1 1 1 0 0 1 1 1 1 0 0 0 0 1 1 0 0 1 1 1 1 0 0 1 1 0 0 1 1 0 0
1 1 1 1 0 0 0 0 1 1 0 0 0 0 1 1 1 1 1 1 0 0 1 1 1 1 1 1 0 0 0 0 0 0 1 1 0 0 1 1 1 1 1 1 1 1 1 1 1 1
1 1 1 1 1 1 0 0 0 0 0 0 0 0 1 1 0 0 1 1 1 1 1 1 0 0 1 1 0 0 1 1 1 1 1 1 0 0 0 0 1 1 1 1 1 1 0 0 1 1
1 1 0 0 1 1 1 1 0 0 0 0 1 1 0 0 0 0 0 0 1 1 0 0 1 1 0 0 0 0 0 0 0 0 1 1 1 1 1 1 1 1 1 1 1 1 0 0 0 0
0 0 0 0 0 0 0 0 0 0 0 0 0 0 0 0 0 0 0 0 0 0 0 0 0 0 1 1 1 1 1 1 0 0 0 0 0 0 0 0 1 1 1 1 0 0 1 1 0 0
1 1 1 1 1 1 1 1 0 0 1 1 1 1 0 0 0 0 1 1 1 1 0 0 0 0 1 1 1 1 0 0 1 1 0 0 1 1 0 0 0 0 1 1 1 1 1 1 1 1
1 1 0 0 0 0 1 1 0 0 0 0 0 0 1 1 1 1 0 0 0 0 1 1 0 0 0 0 1 1 1 1 1 1 1 1 1 1 1 1 0 0 0 0 1 1 0 0 0 0
1 1 0 0 1 1 0 0 1 1 1 1 0 0 0 0 0 0 0 0 1 1 1 1 0 0 1 1 1 1 1 1 0 0 0 0 1 1 0 0 1 1 0 0 1 1 1 1 0 0
1 1 0 0 1 1 1 1 0 0 0 0 0 0 0 0 1 1 0 0 1 1 1 1 1 1 0 0 1 1 1 1 0 0 0 0 1 1 0 0 0 0 0 0 1 1 1 1 1 1
1 1 0 0 1 1 0 0 0 0 1 1 1 1 1 1 0 0 0 0 1 1 0 0 0 0 1 1 0 0 0 0 1 1 1 1 1 1 0 0 0 0 1 1 1 1 1 1 1 1
1 1 0 0 0 0 1 1 1 1 0 0 1 1 0 0 1 1 0 0 1 1 1 1 0 0 1 1 1 1 0 0 0 0 1 1 0 0 1 1 1 1 0 0 1 1 0 0 0 0
1 1 1 1 1 1 0 0 0 0 1 1 0 0 0 0 1 1 1 1 1 1 1 1 1 1 1 1 1 1 1 1 0 0 0 0 0 0 0 0 1 1 0 0 0 0 1 1 0 0
1 1 1 1 1 1 0 0 1 1 1 1 0 0 0 0 0 0 1 1 1 1 0 0 1 1 1 1 1 1 0 0 1 1 1 1 0 0 0 0 1 1 1 1 0 0 0 0 0 0
1 1 1 1 0 0 0 0 1 1 1 1 0 0 0 0 1 1 1 1 1 1 1 1 1 1 1 1 1 1 1 1 0 0 1 1 0 0 0 0 1 1 1 1 1 1 0 0 0 0
1 1 1 1 1 1 0 0 0 0 0 0 1 1 0 0 0 0 0 0 1 1 0 0 1 1 1 1 0 0 1 1 1 1 0 0 1 1 1 1 1 1 1 1 0 0 1 1 1 1
0 0 1 1 1 1 1 1 0 0 1 1 0 0 0 0 0 0 1 1 0 0 0 0 1 1 1 1 1 1 1 1 0 0 1 1 0 0 1 1 1
0 0 1 1 0 0 0 0 1 1 1 1 1 1 0 0 0 0 0 0 1 1 1 1 0 0 1 1 1 1 1 1 0 0 1 1 0 0 0 0 0 0 1 1 1 1 0 0 1 1
0 0 0 0 1 1 1 1 0 0 1 1 1 1 1 1 0 0 1 1 1 1 1 1 0 0 0 0 0 0 0 0 1 1 0 0 0 0 0 0 0 0 0 0 1 1 0 0 0 0
1 1 1 1 1 1 0 0 1 1 1 1 1 1 0 0 0 0 1 1 1 1 1 1 1 1 1 1 0 0 1 1 1 1 0 0 1 1 1 1 0 0 1 1 1 1 0 0 1 1
1 1 0 0 1 1 1 1 1 1 1 1 1 1 1 1 0 0 0 0 1 1 1 1 1 1 1 1 1 1 0 0 0 0 1 1 1 1 1 1 0 0 1 1 1 1 1 1 0 0
0 0 0 0 1 1 0 0 1 1 0 0 0 0 0 0 0 0 1 1 0 0 0 0 1 1 1 1 1 1 1 1 0 0 1 1 1 1 1 1 1 1 0 0 0 0 1 1 0 0
0 0 0 0 1 1 1 1 1 1 1 1 1 1 0 0 0 0 1 1 0 0 1 1 0 0 1 1 0 0 1 1 1 1 0 0 0 0 1 1 1 1 0 0 1 1 1 1 1 1
1 1 1 1 1 1 1 1 1 1 1 1 0 0 0 0 1 1 0 0 0 0 1 1 0 0 0 0 1 1 1 1 1 1 1 1 1 1 1 1 1 1 1 1 0 0 1 1 1 1
1 1 0 0 0 0 1 1 0 0 1 1 0 0 1 1 0 0 1 1 0 0 1 1 1 1 1 1 1 1 0 0 0 0 1 1 1 1 1 1 1 1 1 1 1 1 0 0 0 0
0 0 0 0 1 1 0 0 1 1 0 0 0 0 0 0 1 1 0 0 1 1 1 1 0 0 0 0 1 1 0 0 1 1 1 1 1 1 1 1 1 1 0 0 1 1 0 0 0 0
1 1 0 0 1 1 0 0 0 0 1 1 0 0 0 0 0 0 1 1 0 0 1 1 1 1 0 0 0 0 1 1 0 0 0 0 0 0 0 0 1 1 1 1 0 0 1 1 1 1
0 0 0 0 0 0 1 1 0 0 0 0 1 1 1 1 1 1 0 0 0 0 1 1 1 1 0 0 1 1 0 0 1 1 1 1 1 1 0 0 1 1 1 1 1 1 1 1 0 0
0 0 1 1 1 1 1 1 0 0 0 0 0 0 0 0 0 0 1 1 1 1 0 0 1 1 1 1 0 0 0 0 1 1 0 0 1 1 1 1 0 0 1 1 1 1 1 1 0 0
1 1 1 1 0 0 0 0 1 1 0 0 0 0 1 1 1 1 1 1 0 0 1 1 1 1 1 1 0 0 0 0 0 0 1 1 0 0 1 1 1 1 1 1 1 1 1 1 1 1
1 1 1 1 1 1 0 0 0 0 0 0 0 0 1 1 0 0 1 1 1 1 0 0 1 1 1 1 0 0 1 1 1 1 1 1 0 0 1 1 1 1 1 1 1 1 0 0 1 1
1 1 0 0 1 1 1 1 1 1 0 0 1 1 0 0 0 0 0 0 1 1 0 0 1 1 0 0 0 0 0 0 0 0 1 1 1 1 1 1 1 1 1 1 1 1 0 0 0 0
0 0 0 0 0 0 0 0 0 0 0 0 1 1 0 0 1 1 1 1 0 0 0 0 0 0 0 0 1 1 1 1 0 0 0 0 0 0 0 0 1 1 1 1 0 0 1 1 0 0
1 1 1 1 1 1 1 1 0 0 1 1 1 1 0 0 0 0 1 1 1 1 0 0 0 0 0 0 0 0 0 0 1 1 0 0 1 1 0 0 0 0 1 1 1 1 1 1 1 1
1 1 0 0 0 0 1 1 0 0 0 0 0 0 1 1 1 1 0 0 0 0 1 1 0 0 0 0 1 1 1 1 1 1 1 1 1 1 1 1 0 0 0 0 1 1 0 0 0 0
1 1 0 0 1 1 0 0 0 0 1 1 0 0 0 0 0 0 0 0 1 1 1 1 0 0 1 1 1 1 1 1 0 0 1 1 1 1 0 0 1 1 0 0 0 0 1 1 0 0
1 1 0 0 1 1 1 1 0 0 0 0 0 0 0 0 1 1 0 0 1 1 1 1 1 1 0 0 1 1 1 1 0 0 0 0 1 1 0 0 0 0 0 0 1 1 1 1 1 1
0 0 0 0 1 1 0 0 0 0 1 1 1 1 1 1 0 0 0 0 1 1 0 0 0 0 1 1 0 0 0 0 1 1 1 1 1 1 0 0 0 0 1 1 0 0 1 1 1 1
1 1 0 0 0 0 1 1 0 0 0 0 1 1 0 0 1 1 0 0 1 1 0 0 0 0 1 1 1 1 0 0 0 0 1 1 0 0 1 1 1 1 0 0 1 1 0 0 0 0
1 1 1 1 1 1 0 0 0 0 1 1 0 0 0 0 1 1 1 1 1 1 1 1 1 1 1 1 1 1 1 1 0 0 0 0 0 0 0 0 1 1 0 0 0 0 1 1 1 1
1 1 1 1 1 1 0 0 1 1 1 1 0 0 0 0 0 0 1 1 1 1 0 0 1 1 0 0 1 1 0 0 1 1 1 1 0 0 0 0 1 1 1 1 0 0 0 0 0 0
1 1 1 1 0 0 0 0 1 1 0 0 0 0 0 0 1 1 1 1 1 1 1 1 1 1 1 1 1 1 1 1 0 0 1 1 0 0 0 0 1 1 1 1 0 0 0 0 0 0
1 1 1 1 1 1 0 0 1 1 0 0 1 1 0 0 0 0 1 1 1 1 0 0 1 1 1 1 0 0 1 1 1 1 0 0 1 1 1 1 1 1 1 1 0 0 1 1 1 1
0 0 1 1 1 1 1 1 0 0 1 1 0 0 0 0 0 0 1 1 0 0 0 0 1 1 1 1 1 1 1 1 0 0 1 1 1 1 0 0 1
0 0 1 1 0 0 0 0 0 0 1 1 0 0 0 0 0 0 0 0 1 1 1 1 0 0 1 1 0 0 0 0 0 0 1 1 1 1 0 0 0 0 0 0 1 1 1 1 0 0
0 0 0 0 1 1 1 1 1 1 0 0 1 1 1 1 1 1 1 1 0 0 1 1 1 1 1 1 1 1 0 0 1 1 1 1 0 0 1 1 1 1 0 0 1 1 0 0 0 0
0 0 1 1 1 1 0 0 1 1 1 1 1 1 0 0 0 0 1 1 1 1 1 1 1 1 0 0 0 0 0 0 1 1 0 0 1 1 1 1 0 0 0 0 1 1 0 0 1 1
1 1 1 1 1 1 0 0 1 1 1 1 1 1 0 0 1 1 0 0 1 1 1 1 0 0 1 1 1 1 0 0 0 0 1 1 1 1 1 1 0 0 0 0 1 1 1 1 0 0
0 0 0 0 1 1 0 0 0 0 1 1 1 1 1 1 0 0 1 1 0 0 0 0 1 1 1 1 1 1 1 1 1 1 0 0 1 1 1 1 1 1 1 1 0 0 1 1 0 0
0 0 0 0 1 1 1 1 1 1 1 1 1 1 0 0 1 1 1 1 0 0 0 0 1 1 0 0 0 0 1 1 1 1 0 0 1 1 0 0 0 0 1 1 1 1 1 1 0 0
0 0 1 1 1 1 1 1 1 1 1 1 1 1 0 0 1 1 0 0 0 0 1 1 0 0 0 0 1 1 1 1 1 1 0 0 1 1 1 1 1 1 1 1 0 0 1 1 0 0
0 0 1 1 1 1 1 1 1 1 1 1 1 1 0 0 0 0 1 1 1 1 1 1 1 1 1 1 1 1 1 1 1 1 1 1 1 1 1 1 0 0 1 1 1 1 0 0 0 0
1 1 1 1 0 0 0 0 1 1 0 0 0 0 0 0 1 1 0 0 1 1 1 1 0 0 1 1 1 1 1 1 0 0 1 1 1 1 1 1 0 0 0 0 1 1 1 1 0 0
1 1 1 1 1 1 0 0 0 0 1 1 0 0 1 1 0 0 1 1 1 1 1 1 1 1 0 0 1 1 0 0 0 0 1 1 1 1 0 0 0 0 1 1 0 0 1 1 1 1
1 1 0 0 0 0 1 1 0 0 0 0 0 0 1 1 1 1 1 1 0 0 0 0 1 1 1 1 1 1 0 0 1 1 1 1 0 0 1 1 0 0 0 0 1 1 1 1 1 1
0 0 0 0 1 1 1 1 0 0 0 0 0 0 0 0 1 1 1 1 1 1 0 0 0 0 1 1 0 0 0 0 1 1 0 0 0 0 1 1 0 0 1 1 0 0 0 0 1 1
0 0 1 1 0 0 0 0 1 1 0 0 0 0 0 0 1 1 1 1 1 1 0 0 1 1 1 1 0 0 0 0 1 1 0 0 1 1 1 1 1 1 0 0 1 1 1 1 1 1
1 1 1 1 0 0 0 0 0 0 0 0 0 0 1 1 0 0 0 0 1 1 0 0 0 0 0 0 0 0 0 0 1 1 1 1 0 0 1 1 1 1 0 0 1 1 0 0 0 0
1 1 0 0 0 0 0 0 0 0 1 1 0 0 1 1 1 1 0 0 1 1 0 0 0 0 1 1 0 0 0 0 1 1 0 0 1 1 0 0 1 1 0 0 0 0 1 1 0 0
1 1 1 1 0 0 0 0 0 0 1 1 0 0 0 0 1 1 0 0 0 0 0 0 0 0 1 1 0 0 0 0 0 0 1 1 0 0 1 1 0 0 1 1 0 0 1 1 0 0
1 1 1 1 0 0 1 1 1 1 1 1 1 1 0 0 1 1 0 0 0 0 0 0 0 0 1 1 0 0 1 1 0 0 1 1 1 1 1 1 1 1 0 0 0 0 1 1 1 1
1 1 1 1 1 1 0 0 1 1 1 1 0 0 0 0 1 1 0 0 0 0 1 1 0 0 0 0 1 1 0 0 1 1 1 1 1 1 0 0 1 1 0 0 1 1 1 1 1 1
0 0 1 1 1 1 0 0 1 1 1 1 0 0 0 0 0 0 0 0 1 1 1 1 1 1 0 0 1 1 1 1 0 0 1 1 1 1 0 0 0 0 0 0 1 1 0 0 1 1
1 1 1 1 1 1 0 0 1 1 0 0 0 0 0 0 0 0 0 0 0 0 1 1 0 0 0 0 1 1 1 1 1 1 1 1 0 0 1 1 1 1 1 1 1 1 1 1 0 0
0 0 1 1 0 0 0 0 0 0 1 1 1 1 0 0 0 0 0 0 0 0 0 0 1 1 0 0 1 1 0 0 1 1 1 1 1 1 0 0 0 0 1 1 0 0 1 1 0 0
0 0 1 1 1 1 1 1 1 1 0 0 1 1 0 0 1 1 1 1 0 0 1 1 1 1 1 1 0 0 0 0 0 0 0 0 1 1 1 1 0 0 1 1 1 1 0 0 0 0
1 1 0 0 1 1 0 0 1 1 0 0 1 1 0 0 1 1 1 1 1 1 0 0 0 0 1 1 0 0 1 1 0 0 1 1 0 0 0 0 1 1 0 0 0 0 0 0 1 1
0 0 1 1 0 0 1 1 1 1 0 0 1 1 0 0 1 1 0 0 0 0 0 0 1 1 0 0 1 1 0 0 1 1 0 0 1 1 0 0 1 1 1 1 0 0 1 1 1 1
0 0 1 1 0 0 1 1 1 1 0 0 0 0 0 0 1 1 1 1 1 1 1 1 1 1 1 1 1 1 1 1 0 0 0 0 0 0 0 0 1 1 1 1 1 1 1 1 1 1
1 1 0 0 1 1 0 0 1 1 0 0 1 1 1 1 1 1 0 0 0 0 1 1 1 1 1 1 1 1 1 1 1 1 1 1 1 1 0 0 1 1 1 1 1 1 1 1 1 1
1 1 0 0 1 1 0 0 0 0 1 1 0 0 0 0 0 0 0 0 0 0 1 1 1 1 1 1 0 0 0 0 0 0 1 1 1 1 0 0 1
0 0 1 1 0 0 0 0 0 0 1 1 0 0 0 0 0 0 0 0 1 1 1 1 0 0 1 1 1 1 1 1 0 0 0 0 1 1 0 0 0 0 1 1 1 1 0 0 1 1
0 0 1 1 1 1 1 1 1 1 0 0 1 1 1 1 1 1 1 1 0 0 1 1 0 0 1 1 0 0 0 0 1 1 0 0 0 0 1 1 1 1 0 0 1 1 0 0 0 0
0 0 1 1 1 1 0 0 1 1 1 1 1 1 0 0 0 0 1 1 1 1 1 1 1 1 0 0 0 0 1 1 1 1 0 0 1 1 1 1 0 0 0 0 1 1 0 0 1 1
1 1 1 1 1 1 0 0 1 1 1 1 1 1 0 0 1 1 0 0 1 1 1 1 0 0 1 1 1 1 0 0 1 1 1 1 1 1 1 1 0 0 0 0 1 1 1 1 0 0
0 0 0 0 1 1 0 0 1 1 0 0 1 1 1 1 1 1 1 1 1 1 0 0 1 1 1 1 1 1 1 1 1 1 1 1 1 1 1 1 1 1 0 0 0 0 1 1 0 0
0 0 0 0 1 1 1 1 1 1 1 1 1 1 0 0 1 1 1 1 0 0 1 1 1 1 0 0 0 0 1 1 1 1 0 0 1 1 0 0 0 0 1 1 0 0 0 0 0 0
1 1 1 1 1 1 1 1 1 1 1 1 1 1 0 0 1 1 1 1 1 1 1 1 1 1 0 0 1 1 1 1 0 0 0 0 0 0 1 1 1 1 0 0 0 0 1 1 0 0
0 0 1 1 1 1 1 1 1 1 0 0 0 0 0 0 0 0 1 1 1 1 1 1 1 1 1 1 1 1 1 1 1 1 0 0 1 1 1 1 0 0 1 1 1 1 0 0 0 0
1 1 0 0 0 0 0 0 1 1 0 0 0 0 0 0 1 1 0 0 1 1 1 1 0 0 1 1 1 1 1 1 0 0 1 1 0 0 1 1 0 0 0 0 1 1 1 1 0 0
1 1 0 0 1 1 0 0 0 0 1 1 0 0 0 0 0 0 0 0 1 1 1 1 1 1 0 0 1 1 0 0 0 0 1 1 1 1 0 0 1 1 1 1 0 0 1 1 1 1
1 1 0 0 0 0 1 1 0 0 0 0 0 0 1 1 1 1 1 1 0 0 0 0 0 0 0 0 1 1 0 0 1 1 1 1 0 0 1 1 1 1 0 0 1 1 1 1 1 1
1 1 0 0 1 1 0 0 0 0 0 0 0 0 0 0 1 1 1 1 0 0 0 0 0 0 1 1 0 0 0 0 1 1 0 0 0 1 1 1 0 0 1 1 0 0 0 0 1 1
0 0 1 1 0 0 1 1 1 1 0 0 0 0 0 0 1 1 1 1 1 1 0 0 1 1 1 1 0 0 0 0 1 1 1 1 1 1 0 0 1 1 0 0 1 1 1 1 1 1
1 1 1 1 0 0 1 1 0 0 0 0 0 0 1 1 0 0 1 1 1 1 0 0 0 0 1 1 0 0 0 0 1 1 1 1 0 0 0 0 1 1 0 0 1 1 0 0 1 1
1 1 0 0 1 1 0 1 1 1 1 1 0 0 1 1 1 1 0 0 1 1 0 0 0 0 1 1 0 0 1 1 1 1 0 0 1 1 0 0 1 1 0 0 0 0 1 1 0 0
0 0 1 1 0 0 0 0 1 1 1 1 1 1 0 0 1 1 0 0 1 1 0 0 0 0 0 0 1 1 1 1 0 0 1 1 0 0 1 1 0 0 0 0 0 0 1 1 0 0
1 1 1 1 1 1 1 1 0 0 1 1 1 1 1 1 1 1 0 0 0 0 0 0 0 0 1 1 0 0 1 1 0 0 0 0 0 0 1 1 1 1 1 1 0 0 1 1 1 1
0 0 1 1 1 1 0 0 1 1 1 1 0 0 1 1 0 0 0 0 0 0 0 0 1 1 1 1 1 1 0 0 1 1 1 1 1 1 0 0 1 1 0 0 1 1 1 1 1 1
1 1 1 1 1 1 0 0 1 1 1 1 0 0 0 0 0 0 0 0 1 1 1 1 0 0 0 0 1 1 0 0 0 0 1 1 1 1 0 0 1 1 0 0 1 1 1 1 1 1
1 1 1 1 0 0 1 1 1 1 0 0 0 0 0 0 0 0 0 0 0 0 1 1 1 1 0 0 1 1 1 1 1 1 1 1 0 0 1 1 1 1 1 1 1 1 0 0 0 0
0 0 1 1 0 0 0 0 0 0 1 1 1 1 0 0 0 0 0 0 0 0 0 0 1 1 0 0 1 1 0 0 1 1 0 0 1 1 0 0 0 0 1 1 1 1 1 1 0 0
0 0 1 1 1 1 1 1 1 1 1 1 1 1 0 0 1 1 1 1 1 1 1 1 1 1 1 1 1 1 0 0 0 0 0 0 1 1 1 1 0 0 1 1 1 1 0 0 1 1
1 1 0 0 1 1 0 0 1 1 0 0 1 1 0 0 1 1 1 1 1 1 0 0 0 0 0 0 1 1 1 1 0 0 1 1 0 0 0 0 1 1 0 0 0 0 0 0 1 1
0 0 0 0 1 1 1 1 1 1 0 1 1 1 0 0 1 1 0 0 0 0 0 0 1 1 0 0 1 1 0 0 1 1 1 1 1 1 0 0 1 1 1 1 1 1 1 1 1 1
0 0 0 0 0 0 1 1 0 0 0 0 1 1 0 0 1 1 1 1 1 1 1 1 1 1 1 1 1 1 1 1 0 0 0 0 0 0 0 0 1 1 1 1 1 1 0 0 1 1
1 1 0 0 1 1 0 0 0 0 0 0 1 1 1 1 1 1 0 0 0 0 1 1 1 1 1 1 1 1 1 1 1 1 1 1 1 1 1 1 1 1 0 0 1 1 1 1 0 0
1 1 0 0 1 1 0 0 0 0 1 1 1 1 0 0 0 0 0 0 1 1 0 0 1 1 1 1 0 0 0 0 0 0 1 1 1 1 0 0 1
0 0 1 1 0 0 0 0 0 0 1 1 1 1 0 0 0 0 0 0 1 1 1 1 0 0 1 1 1 1 0 0 0 0 0 0 1 1 0 0 0 0 0 0 1 1 0 0 1 1
0 0 0 0 1 1 0 0 0 0 0 0 1 1 1 1 1 1 0 0 0 0 1 1 1 1 1 1 0 0 0 0 1 1 1 1 0 0 1 1 0 0 0 0 1 1 0 0 0 0
0 0 1 1 1 1 0 0 1 1 1 1 0 0 1 1 0 0 1 1 1 1 1 1 1 1 1 1 0 0 0 0 1 1 0 0 1 1 1 1 0 0 0 0 1 1 0 0 1 1
1 1 1 1 1 1 0 0 1 1 1 1 1 1 0 0 1 1 0 0 0 0 1 1 0 0 1 1 1 1 0 0 0 0 1 1 1 1 1 1 0 0 0 0 1 1 1 1 0 0
0 0 0 0 1 1 0 0 1 1 1 1 1 1 1 1 0 0 1 1 0 0 0 0 1 1 1 1 1 1 1 1 1 1 1 1 1 1 0 0 1 1 1 1 0 0 1 1 0 0
0 0 0 0 1 1 1 1 1 1 1 1 1 1 0 0 1 1 1 1 0 0 1 1 1 1 0 0 0 0 1 1 1 1 1 1 1 1 0 0 0 0 1 1 0 0 1 1 0 0
0 0 1 1 1 1 0 0 1 1 1 1 1 1 0 0 1 1 0 0 0 0 1 1 0 0 0 0 1 1 1 1 1 1 1 1 0 0 1 1 0 0 1 1 0 0 1 1 1 1
1 1 1 1 0 0 1 1 1 1 1 1 0 0 0 0 0 0 1 1 1 1 1 1 1 1 1 1 1 1 1 1 1 1 0 0 1 1 1 1 0 0 1 1 1 1 0 0 0 0
1 1 1 1 0 0 0 0 1 1 0 0 0 0 1 1 1 1 0 0 1 1 1 1 0 0 1 1 1 1 1 1 0 0 1 1 0 0 1 1 0 0 0 0 0 0 1 1 1 1
0 0 0 0 0 0 0 0 0 0 0 0 0 0 0 0 0 0 1 1 1 1 1 1 1 1 0 0 1 1 1 1 1 1 1 1 1 1 0 0 0 0 1 1 0 0 1 1 1 1
1 1 1 1 0 0 1 1 0 0 1 1 0 0 1 1 1 1 1 1 0 0 0 0 0 0 0 0 1 1 0 0 1 1 1 1 0 0 1 1 1 1 0 0 1 1 1 1 0 0
1 1 0 0 1 1 1 1 0 0 0 0 0 0 0 0 1 1 1 1 1 1 0 0 0 0 1 1 0 0 1 1 0 0 0 0 1 1 1 1 1 1 1 1 0 0 0 0 1 1
1 1 0 0 0 0 0 0 1 1 0 0 0 0 0 0 1 1 1 1 0 0 0 0 1 1 1 1 0 0 0 0 1 1 0 0 1 1 1 1 1 1 0 0 1 1 1 1 1 1
1 1 0 0 1 1 0 0 0 0 0 0 0 0 1 1 0 0 0 0 1 1 0 0 1 1 1 1 0 0 0 0 1 1 1 1 1 1 1 1 1 1 0 0 0 0 0 0 0 0
0 0 0 0 0 0 1 1 1 1 1 1 1 1 1 1 1 1 0 0 1 1 0 0 0 0 1 1 0 0 1 1 1 1 0 0 1 1 0 0 1 1 0 0 0 0 0 0 0 0
1 1 1 1 1 1 0 0 0 0 0 0 1 1 0 0 1 1 0 0 0 0 0 0 0 0 0 0 0 0 1 1 0 0 1 1 0 0 1 1 0 0 1 1 0 0 0 0 0 0
1 1 1 1 0 0 1 1 1 1 1 1 1 1 1 1 1 1 0 0 0 0 0 0 0 0 1 1 0 0 0 0 0 0 0 0 0 0 1 1 1 1 0 0 0 0 1 1 1 1
0 0 0 0 1 1 0 0 1 1 1 1 0 0 0 0 1 1 0 0 1 1 0 0 1 1 0 0 1 1 0 0 1 1 0 0 1 1 0 0 1 1 0 0 0 0 1 1 1 1
1 1 1 1 1 1 0 0 1 1 1 1 1 1 0 0 1 1 0 0 1 1 1 1 1 1 0 0 0 0 0 0 0 0 1 1 1 1 0 0 0 0 0 0 1 1 1 1 1 1
1 1 1 1 1 1 0 0 1 1 0 0 0 0 0 0 0 0 1 1 0 0 1 1 1 1 0 0 1 1 1 1 1 1 1 1 1 1 1 1 0 0 1 1 1 1 1 1 0 0
0 0 0 0 1 1 0 0 0 0 1 1 1 1 1 1 0 0 0 0 1 1 0 0 1 1 0 0 1 1 0 0 1 1 0 0 1 1 1 1 1 1 1 1 0 0 1 1 0 0
1 1 0 0 0 0 1 1 1 1 0 0 1 1 0 0 1 1 1 1 0 0 1 1 1 1 1 1 0 0 0 0 0 0 1 1 1 1 1 1 0 0 1 1 1 1 0 0 0 0
1 1 0 0 1 1 0 0 1 1 1 1 1 1 0 0 1 1 1 1 1 1 0 0 0 0 1 1 0 0 1 1 0 0 1 1 0 0 0 0 1 1 0 0 0 0 1 1 1 1
0 0 0 0 0 0 0 0 1 1 1 1 1 1 0 0 1 1 0 0 0 0 0 0 1 1 0 0 1 1 0 0 1 1 0 0 1 1 1 1 1 1 1 1 1 1 1 1 1 1
0 0 1 1 0 0 1 1 0 0 0 0 1 1 0 0 1 1 1 1 1 1 0 0 1 1 1 1 1 1 1 1 0 0 1 1 0 0 0 0 0 0 1 1 1 1 0 0 0 0
1 1 1 1 0 0 0 0 0 0 0 0 1 1 1 1 1 1 0 0 0 0 1 1 1 1 1 1 1 1 1 1 1 1 1 1 1 1 1 1 1 1 0 0 0 0 1 1 0 0
1 1 0 0 1 1 0 0 0 0 1 1 1 1 0 0 0 0 0 0 1 1 0 0 1 1 1 1 0 0 0 0 0 0 1 1 1 1 0 0 1
0 0 1 1 1 1 0 0 1 1 1 1 1 1 0 0 0 0 0 0 1 1 1 1 0 0 0 0 0 0 1 1 1 1 0 0 0 0 0 0 0 0 1 1 1 1 0 0 1 1
0 0 0 0 1 1 0 0 0 0 0 0 1 1 1 1 1 1 1 1 1 1 1 1 0 0 1 1 0 0 0 0 1 1 1 1 1 1 1 1 1 1 0 0 1 1 0 0 0 0
0 0 1 1 0 0 0 0 1 1 1 1 1 1 0 0 0 0 1 1 1 1 1 1 1 1 1 1 0 0 1 1 0 0 0 0 1 1 1 1 0 0 0 0 1 1 0 0 1 1
1 1 1 1 0 0 0 0 1 1 1 1 1 1 1 1 1 1 0 0 1 1 1 1 1 1 1 1 1 1 1 1 0 0 1 1 0 0 0 0 0 0 0 0 1 1 1 1 0 0
0 0 0 0 1 1 0 0 1 1 1 1 1 1 1 1 0 0 1 1 1 1 0 0 0 0 1 1 1 1 1 1 1 1 1 1 1 1 1 1 1 1 0 0 0 0 1 1 0 0
0 0 0 0 0 0 1 1 1 1 1 1 1 1 0 0 1 1 1 1 0 0 1 1 0 0 0 0 0 0 1 1 1 1 1 1 1 1 0 0 0 0 1 1 0 0 0 0 0 0
0 0 1 1 1 1 0 0 1 1 1 1 1 1 0 0 1 1 0 0 1 1 1 1 0 0 0 0 1 1 1 1 1 1 0 0 1 1 0 0 1 1 1 1 0 0 1 1 1 1
1 1 1 1 0 0 0 0 1 1 0 0 0 0 1 1 0 0 1 1 1 1 1 1 1 1 1 1 1 1 0 0 1 1 1 1 1 1 1 1 0 0 1 1 1 1 0 0 0 0
1 1 0 0 0 0 0 0 1 1 0 0 0 0 0 0 1 1 0 0 1 1 0 0 0 0 1 1 1 1 1 1 1 1 1 1 0 0 1 1 0 0 0 0 1 1 1 1 0 0
0 0 1 1 1 1 0 0 0 0 0 0 0 0 0 0 0 0 1 1 1 1 1 1 1 1 0 0 1 1 1 1 0 0 1 1 0 0 0 0 0 0 1 1 0 0 1 1 1 1
1 1 0 0 0 0 1 1 0 0 0 0 1 1 1 1 1 1 1 1 1 1 0 0 1 1 0 0 1 1 0 0 1 1 1 1 1 1 0 0 1 1 1 1 1 1 1 1 0 0
0 0 1 1 1 1 1 1 0 0 0 0 0 0 0 0 1 1 1 1 0 0 0 0 0 0 1 1 0 0 0 0 0 0 0 0 1 1 1 1 1 1 1 1 0 0 1 1 0 0
1 1 1 1 0 0 1 1 1 1 0 0 0 0 0 0 1 1 1 1 0 0 0 0 1 1 1 1 0 0 0 0 1 1 1 1 1 1 1 1 1 1 1 1 1 1 1 1 1 1
1 1 0 0 1 1 0 0 0 0 0 0 0 0 1 1 0 0 1 1 1 1 1 1 1 1 1 1 0 0 1 1 1 1 1 1 0 0 1 1 1 1 1 1 1 1 0 0 1 1
1 1 0 0 1 1 1 1 1 1 1 1 1 1 0 0 0 0 0 0 1 1 0 0 0 0 1 1 1 1 1 1 1 1 0 0 1 1 0 0 1 1 0 0 0 0 0 0 1 1
1 1 1 1 0 0 0 0 0 0 0 0 1 1 0 0 1 1 0 0 0 0 0 0 0 0 0 0 1 1 1 1 0 0 0 0 0 0 1 1 0 0 1 1 0 0 0 0 1 1
1 1 1 1 0 0 1 1 0 0 1 1 1 1 1 1 0 0 0 0 0 0 0 0 0 0 0 0 0 0 1 1 0 0 1 1 1 1 1 1 1 1 1 1 1 1 1 1 1 1
0 0 0 0 1 1 1 1 1 1 1 1 0 0 0 0 1 1 1 1 0 0 0 0 1 1 0 0 1 1 1 1 1 1 1 1 1 1 0 0 0 0 0 0 1 1 1 1 1 1
1 1 1 1 1 1 0 0 0 0 1 1 0 0 0 0 0 0 0 0 1 1 1 1 1 1 0 0 1 1 0 0 0 0 0 0 0 0 0 0 0 0 0 0 0 0 0 0 0 0
1 1 1 1 0 0 0 0 1 1 0 0 0 0 0 0 1 1 0 0 0 0 1 1 1 1 0 0 1 1 1 1 0 0 0 0 1 1 0 0 1 1 0 0 0 0 1 1 1 1
0 0 1 1 1 1 0 0 0 0 0 0 1 1 1 1 0 0 0 0 1 1 0 0 1 1 0 0 1 1 0 0 0 0 1 1 1 1 0 0 1 1 1 1 1 1 1 1 0 0
0 0 0 0 0 0 1 1 1 1 1 1 1 1 0 0 1 1 1 1 0 0 1 1 1 1 1 1 1 1 0 0 0 0 1 1 1 1 1 1 0 0 1 1 0 0 0 0 0 0
0 0 0 0 0 0 0 0 1 1 1 1 0 0 0 0 1 1 1 1 1 1 0 0 0 0 0 0 0 0 0 0 0 0 1 1 0 0 0 0 1 1 1 1 1 1 0 0 0 0
0 0 0 0 1 1 1 1 1 1 1 1 0 0 0 0 1 1 1 1 0 0 1 1 1 1 0 0 1 1 0 0 1 1 1 1 1 1 1 1 1 1 1 1 1 1 0 0 1 1
0 0 1 1 0 0 1 1 0 0 1 1 0 0 0 0 1 1 1 1 1 1 0 0 1 1 1 1 0 0 1 1 0 0 1 1 0 0 0 0 0 0 0 0 1 1 1 1 0 0
1 1 1 1 1 1 0 0 0 0 1 1 1 1 1 1 0 0 0 0 0 0 1 1 1 1 1 1 1 1 1 1 1 1 1 1 1 1 1 1 1 1 0 0 0 0 1 1 1 1
0 0 1 1 1 1 0 0 0 0 1 1 1 1 0 0 0 0 1 1 1 1 0 0 1 1 1 1 0 0 1 1 0 0 1 1 1 1 1 1 0
0 0 1 1 0 0 0 0 0 0 1 1 1 1 0 0 0 0 0 0 1 1 1 1 0 0 1 1 1 1 1 1 0 0 1 1 1 1 0 0 0 0 0 0 0 0 1 1 1 1
0 0 1 1 1 1 1 1 1 1 0 0 1 1 1 1 1 1 1 1 0 0 1 1 1 1 1 1 0 0 0 0 1 1 1 1 0 0 1 1 1 1 0 0 1 1 0 0 0 0
0 0 1 1 1 1 0 0 1 1 1 1 0 0 1 1 0 0 1 1 1 1 1 1 1 1 1 1 1 1 0 0 1 1 0 0 1 1 1 1 0 0 0 0 1 1 1 1 1 1
1 1 1 1 1 1 0 0 1 1 1 1 1 1 1 1 1 1 0 0 1 1 1 1 0 0 1 1 1 1 0 0 1 1 1 1 1 1 1 1 0 0 0 0 1 1 1 1 0 0
1 1 0 0 1 1 0 0 1 1 1 1 1 1 1 1 0 0 1 1 0 0 0 0 1 1 1 1 1 1 1 1 1 1 1 1 1 1 1 1 1 1 1 1 0 0 1 1 0 0
0 0 0 0 1 1 0 0 1 1 1 1 1 1 0 0 1 1 1 1 0 0 1 1 1 1 0 0 0 0 0 0 1 1 0 0 1 1 0 0 0 0 1 1 1 1 1 1 0 0
1 1 1 1 1 1 1 1 1 1 1 1 1 1 0 0 1 1 0 0 0 0 1 1 0 0 0 0 1 1 1 1 1 1 1 1 0 0 1 1 0 0 0 0 0 0 1 1 0 0
0 0 1 1 1 1 1 1 1 1 1 1 0 0 0 0 0 0 1 1 1 1 1 1 1 1 1 1 1 1 1 1 1 1 0 0 1 1 1 1 0 0 1 1 1 1 0 0 0 0
1 1 1 1 0 0 1 1 1 1 0 0 0 0 1 1 1 1 0 0 1 1 1 1 0 0 1 1 1 1 1 1 0 0 1 1 0 0 1 1 0 0 0 0 0 0 1 1 1 1
1 1 1 1 0 0 0 0 0 0 0 0 0 0 0 0 0 0 0 0 1 1 1 1 1 1 0 0 1 1 1 1 0 0 1 1 1 1 0 0 1 1 1 1 0 0 1 1 1 1
0 0 1 1 0 0 1 1 0 0 0 0 0 0 1 1 1 1 1 1 0 0 0 0 0 0 0 0 1 1 0 0 1 1 1 1 0 0 1 1 0 0 0 0 1 1 1 1 1 1
0 0 0 0 1 1 1 1 0 0 1 1 0 0 0 0 1 1 1 1 1 1 0 0 0 0 1 1 0 0 0 1 0 0 0 0 1 1 1 1 0 0 1 1 0 0 0 0 1 1
1 1 0 0 0 0 0 0 1 1 0 0 0 0 0 0 1 1 0 0 1 1 0 0 1 1 1 1 0 0 1 1 1 1 1 1 1 1 1 1 1 1 0 0 1 1 1 1 1 1
1 1 1 1 0 0 1 1 0 0 0 0 0 0 1 1 0 0 0 0 1 1 0 0 0 0 0 0 0 0 0 0 1 1 1 1 1 1 1 1 1 1 0 0 1 1 0 0 0 0
1 1 1 1 0 0 0 0 1 1 1 1 1 1 1 1 1 1 0 0 1 1 0 0 0 0 1 1 0 0 0 0 1 1 0 0 1 1 0 0 1 1 0 0 0 0 0 0 0 0
1 1 1 1 1 1 0 0 1 1 1 1 1 1 0 0 1 1 0 0 0 0 0 0 0 0 1 1 0 0 0 0 0 0 1 1 1 1 1 1 0 0 0 0 0 0 1 1 0 0
1 1 1 1 0 0 1 1 0 0 1 1 1 1 1 1 1 1 0 0 0 0 0 0 0 0 0 0 0 0 1 1 0 0 1 1 1 1 1 1 1 1 0 0 0 0 1 1 1 1
0 0 1 1 1 1 0 0 1 1 1 1 0 0 0 0 1 1 0 0 0 0 1 1 0 0 1 1 1 1 0 0 1 1 1 1 1 1 1 1 1 1 0 0 1 1 1 1 1 1
0 0 1 1 1 1 0 0 1 1 1 1 1 1 1 1 0 0 0 0 1 1 1 1 1 1 0 0 1 1 1 1 0 0 1 1 1 1 1 1 0 0 0 0 1 1 0 0 1 1
1 1 1 1 1 1 1 1 1 1 0 0 0 0 0 0 0 0 0 0 0 0 1 1 1 1 0 0 0 0 1 1 1 1 1 1 0 0 1 1 0 0 1 1 0 0 0 0 0 0
0 0 1 1 0 0 0 0 0 0 1 1 1 1 0 0 0 0 0 0 0 0 0 0 1 1 0 0 1 1 0 0 1 1 0 0 1 1 1 1 0 0 1 1 0 0 0 0 0 0
1 1 1 1 1 1 1 1 1 1 0 0 1 1 0 0 1 1 1 1 1 1 0 0 1 1 0 0 1 1 0 0 0 0 0 0 1 1 1 1 0 0 1 1 1 1 0 0 0 0
1 1 0 0 1 1 0 0 1 1 0 0 0 0 0 0 1 1 1 1 1 1 0 0 0 0 1 1 0 0 1 1 0 0 1 1 0 0 0 0 1 1 0 0 0 0 0 0 1 1
0 0 1 1 1 1 0 0 1 1 0 0 1 1 0 0 0 0 0 0 1 1 0 0 1 1 0 0 1 1 0 0 1 1 1 1 1 1 1 1 1 1 1 1 1 1 1 1 1 1
0 0 1 1 0 0 1 1 0 0 0 0 0 0 1 1 1 1 1 1 1 1 1 1 1 1 1 1 1 1 1 1 0 0 0 0 0 0 0 0 1 1 1 1 1 1 1 1 1 1
1 1 0 0 1 1 0 0 0 0 0 0 1 1 1 1 1 1 0 0 0 0 1 1 1 1 1 1 1 1 1 1 1 1 1 1 1 1 1 1 1 1 0 0 0 0 1 1 1 1
1 1 0 0 1 1 1 1 0 0 1 1 1 1 0 0 0 0 0 0 0 0 0 0 1 1 1 1 0 0 0 0 1 1 1 1 1 1 0 0 1
0 0 1 1 0 0 0 0 0 0 1 1 1 1 0 0 0 0 0 0 1 1 1 1 0 0 1 1 1 1 1 1 0 0 1 1 1 1 0 0 0 0 0 0 1 1 0 0 1 1
1 1 1 1 1 1 0 0 1 1 0 0 1 1 1 1 1 1 1 1 0 0 1 1 0 1 1 1 0 0 0 0 1 1 1 1 0 0 1 1 1 1 0 0 1 1 0 0 0 0
0 0 1 1 1 1 0 0 1 1 1 1 0 0 0 0 0 0 1 1 1 1 1 1 1 1 0 0 1 1 0 0 1 1 0 0 1 1 1 1 0 0 0 0 1 1 0 0 1 1
1 1 1 1 1 1 0 0 1 1 1 1 1 1 1 1 1 1 0 0 0 0 1 1 0 0 1 1 1 1 0 0 1 1 1 1 0 0 1 1 0 0 0 0 1 1 1 1 0 0
1 1 0 0 1 1 0 0 1 1 1 1 1 1 1 1 0 0 1 1 1 1 0 0 1 1 1 1 1 1 1 1 0 0 1 1 1 1 1 1 0 0 0 0 0 0 1 1 0 0
0 0 0 0 1 1 1 1 1 1 1 1 1 1 0 0 1 1 1 1 0 0 1 1 1 1 0 0 0 0 0 0 1 1 1 1 1 1 1 1 0 0 1 1 1 1 1 1 0 0
1 1 1 1 0 0 1 1 1 1 1 1 1 1 0 0 1 1 0 0 0 0 1 1 0 0 0 0 1 1 1 1 1 1 1 1 0 0 1 1 0 0 0 0 0 0 1 1 1 1
1 1 1 1 1 1 1 1 1 1 1 1 1 1 0 0 0 0 1 1 1 1 1 1 1 1 1 1 1 1 1 1 1 1 1 1 1 1 1 1 0 0 1 1 1 1 0 0 0 0
1 1 1 1 0 0 1 1 1 1 0 0 0 0 1 1 1 1 0 0 1 1 1 1 0 0 1 1 1 1 1 1 0 0 1 1 0 0 1 1 0 0 0 0 1 1 1 1 1 1
1 1 1 1 0 0 0 0 0 0 0 0 0 0 1 1 0 0 1 1 1 1 1 1 1 1 0 0 1 1 0 0 0 0 1 1 1 1 1 1 0 0 1 1 0 0 1 1 1 1
0 0 0 0 0 0 1 1 0 0 0 0 0 0 1 1 0 0 1 1 0 0 0 0 0 0 1 1 1 1 0 0 0 0 1 1 0 0 1 1 0 0 1 1 1 1 1 1 1 1
0 0 0 0 1 1 1 1 0 0 1 1 0 0 0 0 1 1 1 1 1 1 0 0 0 0 1 1 0 0 0 0 1 1 0 0 1 1 1 1 0 0 1 1 0 0 0 0 1 1
0 0 1 1 0 0 0 0 1 1 0 0 0 0 0 0 1 1 0 0 0 0 0 0 1 1 1 1 0 0 1 1 1 1 1 1 1 1 1 1 1 1 0 0 1 1 1 1 1 1
1 1 1 1 1 1 0 0 0 0 0 0 0 0 1 1 0 0 0 0 1 1 0 0 1 1 1 1 0 0 0 0 1 1 1 1 0 0 1 1 1 1 0 0 1 1 0 0 1 1
0 0 0 0 0 0 1 1 0 0 1 1 0 0 1 1 1 1 0 0 1 1 0 0 0 0 1 1 0 0 0 0 1 1 0 0 1 1 0 0 1 1 0 0 1 1 1 1 0 0
1 1 1 1 1 1 0 0 0 0 0 0 0 0 0 0 1 1 0 0 0 0 0 0 1 1 0 0 0 1 1 1 0 0 1 1 1 1 0 0 1 1 0 0 0 0 1 1 0 0
1 1 1 1 0 0 1 1 0 0 1 1 1 1 1 1 1 1 0 0 0 0 0 0 0 0 0 0 0 0 1 1 0 0 1 1 1 1 1 1 1 1 0 0 0 0 1 1 1 1
0 0 1 1 1 1 0 0 1 1 1 1 0 0 0 0 1 1 0 0 1 1 0 0 1 1 0 0 1 1 0 0 1 1 1 1 1 1 1 1 1 1 0 0 1 1 1 1 1 1
0 0 1 1 1 1 0 0 1 1 1 1 1 1 1 1 0 0 0 0 1 1 1 1 1 1 0 0 1 1 0 0 0 0 1 1 1 1 0 0 0 0 0 0 1 1 0 0 1 1
1 1 1 1 1 1 0 0 1 1 0 0 0 0 0 0 0 0 0 0 1 1 1 1 0 0 0 0 0 0 1 1 1 1 1 1 0 0 1 1 1 1 1 1 0 0 0 0 1 1
0 0 0 0 0 0 0 0 0 0 0 0 1 1 1 1 0 0 1 1 1 1 0 0 1 1 0 0 1 1 0 0 1 1 1 1 1 1 0 0 0 0 1 1 0 0 0 0 0 0
1 1 0 0 1 1 1 1 1 1 0 0 1 1 0 0 1 1 1 1 1 1 0 0 1 1 1 1 1 1 0 0 0 0 1 1 1 1 1 1 0 0 1 1 1 1 0 0 0 0
1 1 0 0 1 1 0 0 1 1 1 1 0 0 0 0 1 1 1 1 1 1 0 0 0 0 1 1 0 0 1 1 0 0 1 1 0 0 0 0 1 1 0 0 1 1 0 0 1 1
0 0 1 1 1 1 1 1 1 1 1 1 1 1 0 0 0 0 0 0 1 1 0 0 1 1 0 0 1 1 0 0 1 1 1 1 1 1 1 1 1 1 1 1 1 1 1 1 1 1
0 0 1 1 1 1 1 1 0 0 0 0 0 0 1 1 1 1 1 1 1 1 1 1 1 1 1 1 0 0 1 1 0 0 1 1 0 0 0 0 1 1 1 1 1 1 1 1 0 0
1 1 1 1 1 1 0 0 0 0 0 0 1 1 1 1 1 1 0 0 0 0 1 1 1 1 1 1 1 1 1 1 1 1 1 1 1 1 1 1 1 1 1 1 0 0 1 1 1 1
1 1 0 0 1 1 1 1 0 0 1 1 1 1 0 0 0 0 0 0 0 0 0 0 1 1 0 0 0 0 0 0 0 0 1 1 1 1 0 0 1
1 1 1 1 1 1 0 0 1 1 1 1 1 1 0 0 0 0 1 1 1 1 1 1 0 0 1 1 1 1 1 1 0 0 1 1 0 0 0 0 0 0 0 0 0 0 1 1 0 0
0 0 0 0 1 1 1 1 0 0 0 0 1 1 1 1 1 1 1 1 1 1 1 1 1 1 1 1 1 1 0 0 1 1 1 1 0 0 1 1 1 1 0 0 1 1 0 0 0 0
0 0 1 1 1 1 0 0 1 1 1 1 1 1 0 0 0 0 0 0 1 1 1 1 1 1 1 1 0 0 1 1 0 0 1 1 1 1 1 1 0 0 0 0 1 1 1 1 1 1
1 1 1 1 1 1 1 1 1 1 1 1 1 1 1 1 1 1 0 0 1 1 1 1 1 1 1 1 1 1 1 1 0 0 1 1 0 0 1 1 1 1 0 0 1 1 1 1 1 1
1 1 0 0 1 1 0 0 1 1 1 1 0 0 1 1 0 0 1 1 0 0 0 0 1 1 1 1 1 1 1 1 1 1 1 1 0 0 1 1 1 1 0 0 0 0 0 0 0 0
1 1 1 1 1 1 0 0 1 1 1 1 1 1 1 1 1 1 1 1 0 0 0 0 0 0 0 0 0 0 0 0 1 1 0 0 1 1 1 1 0 0 0 0 1 1 1 1 0 0
1 1 1 1 0 0 0 0 1 1 1 1 1 1 1 1 1 1 0 0 1 1 1 1 1 1 1 1 1 1 1 1 1 1 0 0 1 1 1 1 1 1 1 1 0 0 1 1 1 1
1 1 0 0 0 0 1 1 0 0 1 1 1 1 0 0 0 0 1 1 1 1 1 1 1 1 0 0 1 1 0 0 0 0 0 0 1 1 0 0 1 1 1 1 1 1 0 0 0 0
1 1 1 1 0 0 1 1 1 1 0 0 1 1 0 0 1 1 0 0 1 1 1 1 0 0 1 1 1 1 1 1 0 0 1 1 1 1 1 1 1 1 0 0 1 1 1 1 0 0
1 1 1 1 0 0 0 0 0 0 0 0 0 0 1 1 0 0 1 1 0 0 1 1 1 1 0 0 0 0 1 1 0 0 0 0 0 0 0 0 0 0 1 1 1 1 1 1 1 1
1 1 0 0 1 1 1 1 1 1 0 0 1 1 1 1 1 1 0 0 0 0 0 0 1 1 1 1 1 1 0 0 0 0 1 1 1 1 1 1 0 0 1 1 0 0 0 0 1 1
1 1 0 0 1 1 1 1 0 0 1 1 1 1 0 0 0 0 0 0 1 1 0 0 1 1 1 1 1 1 0 0 1 1 1 1 1 1 1 1 1 1 0 0 0 0 1 1 0 0
1 1 1 1 0 0 1 1 0 0 1 1 0 0 0 0 1 1 1 1 0 0 0 0 1 1 1 1 0 0 1 1 0 0 1 1 1 1 1 1 1 1 1 1 1 1 1 1 1 1
1 1 0 0 1 1 0 0 0 0 1 1 0 0 1 1 0 0 1 1 1 1 0 0 1 1 1 1 1 1 1 1 1 1 1 1 0 0 0 0 1 1 1 1 0 0 1 1 0 0
1 1 1 1 1 1 1 1 1 1 0 0 1 1 0 0 0 0 0 0 1 1 0 0 0 0 0 0 0 0 0 0 1 1 0 0 1 1 0 0 1 1 1 1 0 0 0 0 0 0
1 1 1 1 1 1 0 0 0 0 0 0 1 1 0 0 0 0 0 0 1 1 0 0 0 0 1 1 1 1 1 1 0 0 1 1 1 1 1 1 0 0 1 1 0 0 1 1 0 0
1 1 1 1 0 0 1 1 0 0 1 1 1 1 0 0 0 0 0 0 0 0 0 0 0 0 1 1 0 0 1 1 1 1 1 1 0 0 1 1 1 1 1 1 1 1 1 1 1 1
1 1 1 1 1 1 0 0 1 1 1 1 1 1 1 1 1 1 1 1 1 1 1 1 0 0 0 0 1 1 1 1 1 1 1 1 1 1 1 1 1 1 0 0 0 0 0 0 0 0
1 1 1 1 1 1 0 0 1 1 1 1 1 1 1 1 0 0 1 1 1 1 0 0 0 0 1 1 1 1 0 0 1 1 1 1 1 1 1 1 1 1 0 0 0 0 0 0 0 0
1 1 1 1 1 1 1 1 0 0 0 0 0 0 0 0 1 1 1 1 0 0 1 1 1 1 0 0 0 0 1 1 0 0 0 0 1 1 0 0 1 1 0 0 1 1 0 0 1 1
0 0 0 0 1 1 0 0 0 0 1 1 1 1 1 1 0 0 0 0 1 1 0 0 0 0 1 1 0 0 0 0 1 1 1 1 1 1 1 1 0 0 1 1 0 0 0 0 1 1
0 0 0 0 1 1 1 1 1 1 0 0 1 1 0 0 0 0 1 1 1 1 1 1 1 1 0 0 1 1 0 0 0 0 1 1 0 0 1 1 0 0 0 0 1 1 0 0 0 0
1 1 0 0 0 0 0 0 0 0 1 1 1 1 1 1 1 1 1 1 1 1 1 1 0 0 0 0 0 0 1 1 0 0 1 1 0 0 1 1 1 1 0 0 0 0 1 1 1 1
0 0 1 1 1 1 1 1 1 1 1 1 0 0 0 0 0 0 1 1 1 1 0 0 1 1 0 0 1 1 0 0 1 1 1 1 1 1 1 1 1 1 1 1 0 0 0 0 0 0
1 1 1 1 1 1 0 0 1 1 0 0 0 0 1 1 1 1 1 1 1 1 0 0 1 1 1 1 1 1 1 1 0 0 1 1 0 0 0 0 0 0 0 0 1 1 1 1 0 0
1 1 1 1 0 0 0 0 1 1 0 0 1 1 0 0 0 0 0 0 0 0 1 1 1 1 1 1 0 0 1 1 1 1 1 1 1 1 1 1 1 1 0 0 1 1 1 1 1 1
0 0 1 1 1 1 1 1 0 0 1 1 1 1 0 0 0 0 1 1 0 0 1 1 0 0 1 1 1 1 1 1 1 1 0 0 1 1 0 0 1
1 1 1 1 0 0 0 0 1 1 1 1 1 1 0 0 0 0 1 1 1 1 1 1 0 0 1 1 1 1 1 1 0 0 1 1 0 0 0 0 0 0 0 0 0 0 1 1 0 0
0 0 0 0 1 1 1 1 0 0 0 0 1 1 1 1 1 1 1 1 1 1 1 1 0 0 1 1 1 1 0 0 1 1 1 1 0 0 1 1 1 1 0 0 1 1 0 0 0 0
0 0 1 1 1 1 0 0 1 1 1 1 1 1 0 0 0 0 0 0 1 1 1 1 1 1 1 1 0 0 1 1 0 0 1 1 1 1 1 1 0 0 0 0 1 1 1 1 1 1
1 1 1 1 1 1 1 1 1 1 1 1 1 1 1 1 1 1 0 0 1 1 0 0 1 1 1 1 1 1 0 0 0 0 1 1 0 0 1 1 1 1 0 0 1 1 1 1 0 0
1 1 0 0 1 1 0 0 1 1 0 0 0 0 1 1 0 0 1 1 1 1 1 1 1 1 0 0 1 1 1 1 1 1 1 1 0 0 1 1 1 1 1 1 0 0 1 1 0 0
1 1 1 1 1 1 0 0 1 1 1 1 1 1 1 1 1 1 1 1 0 0 0 0 0 0 0 0 0 0 0 0 1 1 0 0 1 1 1 1 0 0 0 0 1 1 1 1 0 0
1 1 1 1 1 1 0 0 1 1 1 1 1 1 1 1 1 1 0 0 1 1 1 1 1 1 1 1 1 1 1 1 1 1 0 0 1 1 1 1 1 1 1 1 0 0 1 1 1 1
1 1 0 0 0 0 1 1 0 0 0 0 1 1 0 0 0 0 1 1 1 1 1 1 1 1 0 0 1 1 1 1 0 0 0 0 1 1 0 0 1 1 1 1 1 1 0 0 0 0
1 1 1 1 0 0 1 1 1 1 0 0 1 1 0 0 1 1 0 0 1 1 1 1 0 0 1 1 1 1 1 1 0 0 1 1 1 1 1 1 1 1 0 0 1 1 1 1 1 1
0 0 1 1 0 0 0 0 0 0 0 0 0 0 1 1 0 0 1 1 0 0 1 1 1 1 0 0 0 0 1 1 0 0 0 0 0 0 0 0 0 0 1 1 1 1 1 1 1 1
1 1 0 0 1 1 1 1 1 1 0 0 1 1 1 1 1 1 0 0 0 0 0 0 1 1 1 1 1 1 0 0 0 0 1 1 1 1 1 1 0 0 1 1 1 1 0 0 1 1
1 1 0 0 1 1 1 1 0 0 1 1 1 1 0 0 0 0 0 0 1 1 0 0 1 1 1 1 1 1 0 0 1 1 1 1 1 1 1 1 0 0 0 0 0 0 1 1 0 0
1 1 1 1 0 0 1 1 0 0 0 0 0 0 0 0 1 1 1 1 0 0 0 0 1 1 1 1 0 0 1 1 0 0 1 1 1 1 1 1 1 1 1 1 1 1 1 1 1 1
1 1 1 1 1 1 0 0 0 0 0 0 1 1 1 1 0 0 1 1 0 0 0 0 1 1 1 1 1 1 1 1 1 1 1 1 0 0 0 0 0 0 1 1 0 0 1 1 0 0
0 0 1 1 1 1 1 1 1 1 0 0 1 1 0 0 0 0 1 1 1 1 0 0 0 0 0 0 0 0 0 0 1 1 0 0 1 1 0 0 1 1 1 1 0 0 0 0 0 0
1 1 1 1 1 1 0 0 0 0 0 0 1 1 0 0 0 0 0 0 1 1 0 0 0 0 0 0 1 1 1 1 0 0 1 1 1 1 0 0 0 0 1 1 0 0 1 1 0 0
1 1 1 1 1 1 1 1 0 0 1 1 1 1 0 0 1 1 0 0 0 0 0 0 0 0 1 1 0 0 1 1 1 1 1 1 0 0 1 1 1 1 1 1 1 1 1 1 1 1
1 1 1 1 1 1 0 0 1 1 1 1 0 0 1 1 0 0 1 1 1 1 1 1 0 0 0 0 1 1 1 1 1 1 1 1 1 1 1 1 1 1 0 0 0 0 0 0 0 0
1 1 1 1 1 1 0 0 1 1 1 1 1 1 1 1 0 0 1 1 1 1 0 0 0 0 1 1 1 1 0 0 1 1 1 1 1 1 1 1 1 1 0 0 0 0 0 0 1 1
1 1 1 1 1 1 0 0 0 0 0 0 0 0 0 0 1 1 1 1 0 0 1 1 1 1 0 0 0 0 1 1 0 0 0 0 1 1 1 1 1 1 0 0 1 1 0 0 1 1
0 0 0 0 1 1 0 0 0 0 1 1 1 1 1 1 0 0 0 0 1 1 0 0 0 0 1 1 0 0 0 0 1 1 1 1 1 1 1 1 0 0 1 1 1 1 0 0 0 0
0 0 0 0 1 1 0 0 1 1 0 0 1 1 0 0 0 0 1 1 1 1 1 1 1 1 0 0 1 1 0 0 0 0 1 1 0 0 1 1 0 0 0 0 1 1 0 0 0 0
1 1 0 0 1 1 0 0 0 0 1 1 1 1 1 1 1 1 1 1 1 1 1 1 0 0 0 0 1 1 0 0 0 0 1 1 0 0 1 1 1 1 0 0 0 0 1 1 1 1
0 0 1 1 1 1 1 1 1 1 1 1 0 0 0 0 0 0 1 1 1 1 0 0 1 1 0 0 1 1 0 0 1 1 1 1 1 1 1 1 1 1 1 1 0 0 0 0 0 0
1 1 1 1 0 0 0 0 1 1 0 0 0 0 1 1 1 1 1 1 1 1 0 0 1 1 1 1 0 0 1 1 0 0 1 1 1 1 0 0 0 0 0 0 1 1 1 1 0 0
1 1 1 1 0 0 0 0 1 1 0 0 1 1 1 1 0 0 0 0 0 0 0 0 1 1 1 1 0 0 1 1 1 1 1 1 1 1 1 1 1 1 0 0 1 1 1 1 1 1
0 0 1 1 1 1 1 1 1 1 1 1 1 1 0 0 0 0 1 1 0 0 1 1 0 0 1 1 1 1 1 1 1 1 0 0 1 1 0 0 1
1 1 1 1 1 1 0 0 1 1 1 1 1 1 0 0 0 0 1 1 1 1 1 1 0 0 1 1 1 1 1 1 0 0 1 1 0 0 0 0 0 0 0 0 0 0 1 1 0 0
0 0 0 0 1 1 1 1 0 0 0 0 1 1 1 1 1 1 1 1 1 1 1 1 1 1 1 1 1 1 0 0 1 1 1 1 0 0 1 1 1 1 0 0 1 1 0 0 0 0
0 0 1 1 1 1 0 0 1 1 1 1 1 1 0 0 0 0 0 0 1 1 1 1 1 1 1 1 0 0 1 1 1 1 1 1 1 1 1 1 0 0 0 0 1 1 1 1 1 1
1 1 1 1 1 1 1 1 1 1 1 1 1 1 1 1 1 1 0 0 1 1 0 0 1 1 1 1 1 1 1 1 0 0 1 1 0 0 1 1 1 1 0 0 1 1 1 1 1 1
1 1 0 0 1 1 0 0 1 1 1 1 0 0 1 1 0 0 1 1 1 1 1 1 1 1 0 0 1 1 1 1 1 1 1 1 0 0 1 1 1 1 0 0 0 0 1 1 0 0
0 0 1 1 1 1 0 0 1 1 1 1 1 1 1 1 1 1 1 1 0 0 0 0 0 0 0 0 0 0 0 0 1 1 0 0 1 1 1 1 0 0 0 0 1 1 1 1 0 0
1 1 1 1 1 1 0 0 1 1 1 1 1 1 0 0 1 1 0 0 1 1 1 1 1 1 1 1 1 1 1 1 1 1 0 0 1 1 1 1 1 1 1 1 0 0 1 1 1 1
1 1 0 0 0 0 1 1 1 1 1 1 1 1 0 0 0 0 1 1 1 1 1 1 1 1 0 0 1 1 1 1 0 0 0 0 1 1 0 0 1 1 1 1 1 1 0 0 0 0
1 1 1 1 0 0 1 1 1 1 0 0 1 1 0 0 1 1 0 0 1 1 1 1 0 0 1 1 1 1 1 1 0 0 1 1 1 1 1 1 1 1 0 0 1 1 1 1 1 1
0 0 1 1 0 0 0 0 0 0 0 0 0 0 1 1 0 0 1 1 0 0 1 1 1 1 0 0 0 0 1 1 0 0 0 0 0 0 0 0 0 0 1 1 1 1 1 1 1 1
1 1 0 0 1 1 1 1 1 1 0 0 1 1 1 1 1 1 0 0 0 0 0 0 1 1 1 1 1 1 0 0 0 0 1 1 1 1 1 1 0 0 1 1 1 1 0 0 1 1
1 1 0 0 1 1 1 1 0 0 1 1 0 0 0 0 0 0 0 0 1 1 0 0 1 1 1 1 1 1 0 0 1 1 1 1 1 1 1 1 0 0 0 0 0 0 1 1 0 0
1 1 1 1 0 0 1 1 0 0 0 0 0 0 0 0 1 1 1 1 0 0 0 0 1 1 1 1 0 0 1 1 0 0 1 1 1 1 1 1 1 1 1 1 1 1 1 1 1 1
1 1 1 1 1 1 0 0 0 0 1 1 0 0 1 1 0 0 1 1 1 1 0 0 1 1 1 1 0 0 1 1 1 1 1 1 0 0 0 0 1 1 1 1 0 0 1 1 0 0
1 1 1 1 1 1 1 1 1 1 0 0 1 1 0 0 0 0 0 0 1 1 0 0 0 0 0 0 0 0 0 0 1 1 0 0 1 1 0 0 1 1 1 1 0 0 0 0 0 0
1 1 1 1 1 1 0 0 0 0 0 0 1 1 0 0 0 0 0 0 0 0 0 0 0 0 1 1 1 1 1 1 0 0 1 1 1 1 0 0 0 0 1 1 0 0 1 1 0 0
1 1 1 1 0 0 1 1 0 0 1 1 1 1 0 0 1 1 0 0 0 0 0 0 0 0 1 1 0 0 1 1 1 1 1 1 0 0 1 1 1 1 1 1 1 1 1 1 1 1
1 1 1 1 1 1 0 0 1 1 1 1 1 1 1 1 1 1 1 1 1 1 1 1 0 0 0 0 1 1 1 1 1 1 1 1 1 1 1 1 1 1 0 0 0 0 0 0 0 0
1 1 1 1 1 1 0 0 1 1 1 1 1 1 1 1 0 0 0 0 1 1 0 0 0 0 1 1 1 1 0 0 1 1 1 1 1 1 1 1 1 1 0 0 0 0 0 0 1 1
1 1 1 1 1 1 1 1 0 0 0 0 0 0 0 0 1 1 1 1 0 0 1 1 1 1 0 0 0 0 1 1 0 0 0 0 1 1 1 1 1 1 0 0 1 1 0 0 1 1
0 0 0 0 1 1 0 0 0 0 1 1 1 1 1 1 0 0 0 0 1 1 0 0 0 0 1 1 0 0 0 0 1 1 1 1 1 1 1 1 0 0 1 1 0 0 0 0 1 1
0 0 0 0 1 1 1 1 1 1 0 0 1 1 0 0 0 0 1 1 1 1 1 1 1 1 0 0 1 1 0 0 0 0 1 1 0 0 1 1 0 0 0 0 1 1 0 0 0 0
1 1 0 0 0 0 0 0 0 0 1 1 1 1 1 1 1 1 1 1 1 1 1 1 0 0 0 0 0 0 0 0 0 0 1 1 0 0 1 1 1 1 0 0 0 0 1 1 1 1
0 0 1 1 1 1 1 1 1 1 1 1 0 0 0 0 0 0 1 1 1 1 0 0 1 1 0 0 1 1 0 0 1 1 1 1 1 1 1 1 1 1 1 1 0 0 0 0 0 0
1 1 1 1 0 0 0 0 1 1 0 0 0 0 1 1 1 1 1 1 1 1 0 0 1 1 1 1 1 1 1 1 0 0 1 1 1 1 0 0 0 0 0 0 1 1 1 1 0 0
1 1 1 1 0 0 0 0 1 1 0 0 1 1 0 0 0 0 0 0 0 0 0 0 1 1 1 1 0 0 1 1 1 1 1 1 1 1 1 1 1 1 0 0 0 0 1 1 1 1
0 0 1 1 1 1 1 1 0 0 1 1 1 1 0 0 0 0 1 1 0 0 1 1 0 0 1 1 1 1 1 1 1 1 0 0 1 1 0 0 1
1 1 1 1 0 0 0 0 1 1 1 1 1 1 0 0 0 0 0 0 1 1 1 1 0 0 1 1 1 1 1 1 0 0 1 1 0 0 0 0 0 0 0 0 1 1 0 0 1 1
0 0 0 0 1 1 1 1 0 0 1 1 1 1 1 1 1 1 0 0 0 0 1 1 1 1 0 0 0 0 0 0 1 1 0 0 0 0 0 0 1 1 0 0 1 1 0 0 0 0
0 0 1 1 1 1 0 0 1 1 1 1 1 1 0 0 0 0 1 1 1 1 1 1 1 1 1 1 0 0 1 1 0 0 1 1 1 1 1 1 0 0 0 0 1 1 0 0 1 1
1 1 0 0 1 1 1 1 1 1 1 1 1 1 0 0 1 1 0 0 1 1 1 1 1 1 1 1 1 1 0 0 0 0 1 1 0 0 1 1 1 1 1 1 1 1 1 1 1 1
0 0 1 1 1 1 0 0 0 0 0 0 0 0 1 1 0 0 1 1 0 0 0 0 1 1 1 1 1 1 0 0 0 0 1 1 0 0 1 1 1 1 0 0 0 0 1 1 0 0
1 1 0 0 0 0 1 1 1 1 1 1 1 1 0 0 0 0 1 1 0 0 1 1 0 0 0 0 0 0 1 1 1 1 0 0 1 1 1 1 0 0 0 0 0 0 1 1 1 1
0 0 1 1 1 1 1 1 1 1 1 1 1 1 0 0 1 1 0 0 0 0 0 0 0 0 0 0 0 0 1 1 1 1 0 0 0 0 1 1 1 1 1 1 0 0 1 1 1 1
1 1 0 0 0 0 1 1 0 0 0 0 0 0 0 0 0 0 1 1 0 0 1 1 1 1 1 1 1 1 0 0 0 0 1 1 1 1 1 1 1 1 1 1 1 1 0 0 0 0
0 0 0 0 0 0 0 0 1 1 0 0 0 0 0 0 1 1 0 0 1 1 1 1 0 0 1 1 1 1 1 1 1 1 1 1 1 1 1 1 1 1 0 0 1 1 0 0 0 0
1 1 1 1 1 1 0 0 0 0 1 1 0 0 0 0 0 0 1 1 0 0 1 1 1 1 0 0 0 0 1 1 0 0 0 0 0 0 0 0 1 1 1 1 0 0 0 0 1 1
0 0 0 0 1 1 1 1 1 1 0 0 1 1 0 0 1 1 0 0 0 0 1 1 1 1 0 0 1 1 0 0 0 0 1 1 1 1 0 0 0 0 0 0 1 1 1 1 0 0
0 0 1 1 1 1 1 1 0 0 0 0 0 0 0 0 0 0 1 1 1 1 0 0 0 0 1 1 0 0 0 0 0 0 0 0 0 0 1 1 0 0 1 1 0 0 0 0 0 0
1 1 1 1 0 0 0 0 1 1 0 0 0 0 1 1 1 1 1 1 0 0 1 1 1 1 1 1 0 0 0 0 0 0 1 1 0 0 1 1 1 1 1 1 1 1 1 1 1 1
0 0 1 1 1 1 0 0 0 0 0 0 0 0 1 1 0 0 1 1 1 1 0 0 0 0 0 0 0 0 1 1 1 1 1 1 0 0 1 1 1 1 1 1 1 1 0 0 1 1
1 1 0 0 1 1 1 1 1 1 0 0 1 1 1 1 0 0 0 0 0 0 0 0 0 0 0 0 1 1 0 0 0 0 1 1 1 1 1 1 1 1 1 1 1 1 0 0 1 1
0 0 0 0 1 1 0 0 0 0 0 0 0 0 1 1 0 0 0 0 0 0 0 0 0 0 0 0 0 0 0 0 1 1 0 0 0 0 0 0 1 1 1 1 0 0 1 1 0 0
1 1 1 1 1 1 1 1 0 0 1 1 1 1 1 1 0 0 1 1 0 0 0 0 0 0 1 1 0 0 0 0 1 1 1 1 1 1 0 0 0 0 1 1 1 1 1 1 1 1
1 1 1 1 1 1 1 1 0 0 0 0 0 0 1 1 1 1 0 0 0 0 1 1 0 0 0 0 0 0 1 1 1 1 1 1 0 0 1 1 0 0 0 0 1 1 0 0 0 0
1 1 0 0 1 1 1 1 1 1 1 1 1 1 0 0 0 0 1 1 1 1 1 1 0 0 1 1 1 1 1 1 1 1 1 1 0 0 0 0 1 1 0 0 1 1 0 0 0 0
1 1 0 0 1 1 1 1 1 1 0 0 0 0 0 0 1 1 0 0 1 1 1 1 1 1 0 0 1 1 1 1 1 1 0 0 1 1 0 0 0 0 0 0 0 0 0 0 1 1
0 0 0 0 1 1 0 0 0 0 0 0 1 1 1 1 0 0 0 0 1 1 0 0 0 0 1 1 0 0 0 0 1 1 1 1 1 1 0 0 0 0 0 0 1 1 1 1 1 1
0 0 0 0 1 1 1 1 1 1 0 0 1 1 0 0 1 1 0 0 1 1 0 0 1 1 1 1 1 1 0 0 0 0 1 1 0 0 1 1 0 0 0 0 1 1 1 1 0 0
1 1 0 0 1 1 0 0 0 0 1 1 0 0 0 0 1 1 1 1 1 1 1 1 0 0 1 1 1 1 1 1 0 0 0 0 0 0 0 0 1 1 1 1 0 0 1 1 1 1
1 1 1 1 1 1 0 0 1 1 1 1 0 0 0 0 0 0 0 0 1 1 0 0 1 1 0 0 1 1 0 0 1 1 1 1 0 0 0 0 1 1 1 1 0 0 0 0 1 1
1 1 1 1 0 0 0 0 1 1 0 0 0 0 0 0 1 1 1 1 1 1 1 1 1 1 1 1 1 1 1 1 1 1 1 1 0 0 0 0 1 1 0 0 1 1 1 1 0 0
1 1 1 1 1 1 0 0 0 0 0 0 1 1 1 1 0 0 0 0 0 0 0 0 1 1 1 1 1 1 1 1 1 1 0 0 1 1 1 1 1 1 1 1 1 1 1 1 1 1
0 0 0 0 1 1 1 1 0 0 1 1 0 0 0 0 0 0 1 1 0 0 0 0 1 1 1 1 0 0 0 0 0 0 1 1 1 1 0 0 1
0 0 1 1 0 0 0 0 1 1 1 1 1 1 0 0 0 0 0 0 1 1 1 1 0 0 1 1 0 0 1 1 0 0 0 0 0 0 0 0 0 0 0 0 1 1 1 1 1 1
0 0 0 0 1 1 1 1 0 0 1 1 1 1 1 1 1 1 1 1 1 1 1 1 1 1 0 0 0 0 0 0 1 1 1 1 0 0 0 0 0 0 0 0 1 1 0 0 0 0
0 0 1 1 1 1 0 0 1 1 1 1 1 1 0 0 0 0 1 1 0 0 1 1 1 1 1 1 0 0 1 1 0 0 1 1 1 1 1 1 0 0 0 0 1 1 1 1 1 1
1 1 1 1 1 1 1 1 1 1 1 1 1 1 1 1 1 1 0 0 1 1 1 1 1 1 1 1 1 1 0 0 0 0 1 1 1 1 1 1 0 0 1 1 1 1 1 1 1 1
0 0 1 1 1 1 0 0 0 0 0 0 0 0 1 1 0 0 1 1 0 0 0 0 1 1 1 1 1 1 1 1 0 0 0 0 0 0 1 1 1 1 0 0 0 0 1 1 0 0
1 1 0 0 0 0 1 1 1 1 1 1 1 1 1 1 0 0 1 1 0 0 0 0 0 0 0 0 0 0 1 1 1 1 0 0 1 1 1 1 0 0 0 0 1 1 1 1 1 1
0 0 1 1 1 1 1 1 1 1 1 1 1 1 1 1 1 1 0 0 0 0 1 1 0 0 0 0 0 0 1 1 1 1 0 0 0 0 1 1 0 0 1 1 0 0 1 1 1 1
1 1 0 0 0 0 1 1 1 1 0 0 1 1 0 0 0 0 1 1 0 0 1 1 1 1 1 1 1 1 0 0 0 0 1 1 1 1 1 1 1 1 1 1 1 1 0 0 0 0
0 0 0 0 0 0 0 0 1 1 0 0 1 1 0 0 1 1 0 0 1 1 1 1 0 0 1 1 1 1 1 1 1 1 1 1 1 1 1 1 0 0 0 0 1 1 0 0 0 0
1 1 0 0 1 1 0 0 0 0 1 1 0 0 0 0 0 0 1 1 0 0 0 0 1 1 0 0 1 1 1 1 0 0 0 0 0 0 0 0 1 1 1 1 0 0 0 0 1 1
0 0 0 0 1 1 1 1 1 1 1 1 1 1 0 0 1 1 0 0 0 0 1 1 1 1 0 0 1 1 0 0 1 1 1 1 1 1 0 0 1 1 1 1 1 1 1 1 0 0
0 0 0 0 1 1 1 1 0 0 0 0 0 0 0 0 0 0 1 1 1 1 0 0 1 1 1 1 0 0 0 0 1 1 0 0 0 0 1 1 0 0 1 1 0 0 1 1 0 0
1 1 1 1 0 0 0 0 1 1 0 0 0 0 1 1 1 1 1 1 0 0 1 1 1 1 1 1 0 0 0 0 1 1 1 1 1 1 1 1 1 1 1 1 1 1 1 1 1 1
1 1 1 1 1 1 0 0 0 0 0 0 0 0 1 1 0 0 0 0 1 1 0 0 1 1 1 1 0 0 1 1 1 1 1 1 0 0 1 1 1 1 1 1 1 1 0 0 1 1
1 1 0 0 1 1 1 1 0 0 1 1 1 1 0 0 0 0 0 0 0 0 0 0 0 0 0 0 1 1 0 0 0 0 1 1 1 1 0 0 1 1 0 0 1 1 0 0 1 1
1 1 1 1 1 1 0 0 0 0 0 0 0 0 1 1 0 0 0 0 0 0 0 0 0 0 0 0 0 0 0 0 1 1 0 0 0 0 0 0 1 1 0 0 0 0 1 1 1 1
0 0 1 1 1 1 1 1 1 1 1 1 1 1 1 1 0 0 1 1 0 0 0 0 0 0 0 0 0 0 0 0 1 1 0 0 1 1 1 1 0 0 1 1 1 1 1 1 1 1
1 1 0 0 0 0 1 1 0 0 1 1 0 0 1 1 1 1 1 1 0 0 0 0 1 1 0 0 0 0 1 1 1 1 1 1 0 0 1 1 0 0 0 0 1 1 0 0 0 0
1 1 0 0 1 1 1 1 1 1 1 1 1 1 0 0 0 0 0 0 1 1 1 1 0 0 1 1 1 1 1 1 1 1 1 1 1 1 0 0 1 1 0 0 0 0 1 1 0 0
1 1 0 0 1 1 1 1 0 0 0 0 0 0 0 0 1 1 0 0 1 1 1 1 1 1 0 0 1 1 1 1 1 1 0 0 1 1 0 0 1 1 0 0 0 0 1 1 1 1
0 0 0 0 1 1 0 0 0 0 0 0 1 1 1 1 0 0 0 0 1 1 0 0 0 0 1 1 0 0 0 0 0 0 1 1 1 1 0 0 0 0 0 0 1 1 1 1 1 1
0 0 0 0 0 0 1 1 0 0 0 0 1 1 0 0 1 1 1 1 1 1 0 0 0 0 1 1 1 1 0 0 0 0 1 1 0 0 1 1 0 0 0 0 1 1 0 0 0 0
1 1 0 0 1 1 0 0 0 0 1 1 0 0 0 0 1 1 1 1 1 1 1 1 0 0 0 0 0 0 1 1 0 0 1 1 0 0 0 0 1 1 1 1 0 0 1 1 1 1
1 1 1 1 1 1 1 1 1 1 1 1 0 0 0 0 0 0 1 1 1 1 0 0 1 1 0 0 1 1 0 0 1 1 1 1 0 0 0 0 1 1 1 1 0 0 0 0 0 0
1 1 1 1 0 0 0 0 1 1 0 0 0 0 0 0 1 1 1 1 0 0 1 1 1 1 1 1 1 1 1 1 1 1 1 1 1 1 0 0 1 1 1 1 0 0 0 0 0 0
1 1 1 1 1 1 0 0 0 0 1 1 1 1 1 1 1 1 1 1 1 1 0 0 1 1 1 1 0 0 1 1 0 0 0 0 1 1 1 1 1 1 1 1 0 0 1 1 0 0
1 1 1 1 1 1 1 1 0 0 1 1 1 1 0 0 0 0 1 1 0 0 0 0 1 1 0 0 0 0 1 1 0 0 1 1 0 0 0 0 0
1 1 1 1 0 0 0 0 1 1 1 1 1 1 0 0 0 0 0 0 1 1 1 1 0 0 1 1 1 1 1 1 0 0 0 0 0 0 0 0 0 0 1 1 1 1 0 0 1 1
0 0 0 0 1 1 1 1 0 0 1 1 1 1 1 1 0 0 1 1 1 1 1 1 1 1 0 0 0 0 0 0 1 1 1 1 0 0 0 0 1 1 0 0 1 1 0 0 0 0
0 0 1 1 1 1 0 0 1 1 1 1 1 1 0 0 0 0 1 1 1 1 1 1 1 1 1 1 0 0 1 1 0 0 0 0 1 1 1 1 0 0 0 0 1 1 0 0 1 1
1 1 1 1 1 1 1 1 1 1 1 1 1 1 1 1 1 1 0 0 1 1 1 1 1 1 1 1 1 1 0 0 0 0 1 1 1 1 1 1 1 1 1 1 1 1 1 1 1 1
0 0 0 0 1 1 0 0 0 0 0 0 0 0 1 1 0 0 1 1 0 0 0 0 1 1 1 1 1 1 1 1 0 0 1 1 1 1 1 1 1 1 0 0 0 0 1 1 0 0
1 1 0 0 0 0 1 1 1 1 1 1 1 1 1 1 0 0 1 1 0 0 1 1 0 0 0 0 0 0 1 1 1 1 0 0 1 1 1 1 0 0 1 1 1 1 1 1 1 1
1 1 1 1 1 1 1 1 1 1 1 1 1 1 0 0 1 1 0 0 1 1 1 1 0 0 0 0 1 1 1 1 1 1 0 0 1 1 1 1 1 1 1 1 0 0 1 1 1 1
1 1 0 0 0 0 1 1 0 0 1 1 1 1 0 0 0 0 1 1 0 0 0 0 1 1 1 1 1 1 0 0 0 0 1 1 1 1 1 1 1 1 1 1 1 1 0 0 0 0
0 0 0 0 0 0 0 0 1 1 0 0 0 0 0 0 1 1 1 1 1 1 0 0 1 1 1 1 1 1 1 1 1 1 1 1 1 1 1 1 1 1 0 0 1 1 0 0 0 0
0 0 0 0 1 1 0 0 0 0 1 1 0 0 0 0 0 0 1 1 0 0 1 1 1 1 1 1 0 0 1 1 0 0 1 1 0 0 0 0 1 1 1 1 0 0 1 1 1 1
1 1 0 0 1 1 1 1 1 1 0 0 0 0 1 1 1 1 0 0 0 0 1 1 1 1 0 0 1 1 0 0 0 0 1 1 1 1 0 0 1 1 1 1 1 1 1 1 0 0
1 1 1 1 1 1 1 1 0 0 0 0 0 0 0 0 1 1 1 1 1 1 0 0 1 1 1 1 0 0 0 0 1 1 0 0 1 1 1 1 0 0 0 0 1 1 1 1 0 0
1 1 1 1 0 0 0 0 0 0 0 0 0 0 1 1 0 0 0 0 0 0 1 1 1 1 1 1 0 0 0 0 0 0 1 1 1 1 1 1 1 1 1 1 1 1 1 1 1 1
1 1 1 1 1 1 0 0 0 0 0 0 0 0 1 1 1 1 0 0 1 1 0 0 0 0 1 1 0 0 1 1 1 1 1 1 0 0 1 1 1 1 1 1 1 1 0 0 1 1
0 0 0 0 1 1 1 1 1 1 0 0 1 1 0 0 0 0 1 1 1 1 0 0 0 0 1 1 1 1 0 0 0 0 1 1 1 1 0 0 1 1 0 0 1 1 0 0 1 1
1 1 1 1 1 1 0 0 0 0 0 0 1 1 0 0 1 1 1 1 0 0 0 0 0 0 0 0 0 0 1 1 0 0 0 0 0 0 0 0 1 1 0 0 0 0 1 1 0 0
1 1 1 1 0 0 0 0 0 0 1 1 1 1 0 0 0 0 1 1 0 0 0 0 0 0 0 0 0 0 0 0 1 1 1 1 0 0 1 1 0 0 0 0 1 1 1 1 1 1
1 1 1 1 0 0 1 1 0 0 1 1 0 0 1 1 1 1 0 0 0 0 1 1 0 0 0 0 1 1 1 1 1 1 1 1 1 1 1 1 0 0 0 0 1 1 1 1 0 0
0 0 0 0 1 1 0 0 1 1 1 1 1 1 0 0 0 0 0 0 1 1 1 1 0 0 1 1 1 1 1 1 1 1 1 1 1 1 0 0 1 1 0 0 0 0 1 1 0 0
1 1 0 0 0 0 1 1 1 1 0 0 0 0 0 0 1 1 0 0 1 1 1 1 1 1 0 0 1 1 1 1 0 0 1 1 1 1 0 0 1 1 0 0 1 1 0 0 1 1
0 0 1 1 1 1 0 0 0 0 1 1 1 1 1 1 0 0 0 0 1 1 0 0 1 1 1 1 1 1 0 0 1 1 1 1 1 1 1 1 1 1 1 1 0 0 1 1 1 1
0 0 0 0 1 1 1 1 1 1 0 0 1 1 1 1 1 1 1 1 1 1 1 1 0 0 1 1 1 1 0 0 0 0 1 1 0 0 1 1 0 0 0 0 1 1 0 0 0 0
1 1 1 1 1 1 1 1 1 1 1 1 0 0 1 1 1 1 1 1 1 1 0 0 0 0 1 1 1 1 1 1 0 0 1 1 0 0 0 0 1 1 1 1 0 0 1 1 1 1
1 1 1 1 1 1 1 1 1 1 1 1 0 0 0 0 0 0 1 1 1 1 0 0 1 1 0 0 1 1 0 0 1 1 0 0 0 0 0 0 1 1 1 1 1 1 0 0 0 0
1 1 1 1 0 0 0 0 0 0 0 0 0 0 0 0 1 1 1 1 1 1 1 1 1 1 1 1 0 0 1 1 0 0 1 1 0 0 0 0 1 1 1 1 1 1 1 1 0 0
1 1 1 1 1 1 0 0 1 1 0 0 1 1 1 1 0 0 0 0 1 1 0 0 1 1 1 1 1 1 1 1 1 1 0 0 1 1 1 1 1 1 0 0 0 0 1 1 1 1
0 0 1 1 1 1 1 1 0 0 1 1 0 0 0 0 0 0 1 1 0 0 0 0 0 0 1 1 1 1 1 1 0 0 1 1 1 1 0 0 1
0 0 1 1 0 0 0 0 0 0 1 1 1 1 0 0 1 1 0 0 1 1 1 1 0 0 1 1 1 1 1 1 0 0 1 1 1 1 0 0 0 0 1 1 1 1 1 1 1 1
0 0 0 0 1 1 1 1 0 0 1 1 1 1 1 1 1 1 0 0 0 0 1 1 0 0 0 0 0 0 0 0 1 1 1 1 0 0 0 0 1 1 0 0 1 1 0 0 0 0
1 1 1 1 1 1 0 0 1 1 1 1 0 0 0 0 0 0 1 1 1 1 1 1 1 1 0 0 0 0 1 1 1 1 0 0 1 1 1 1 0 0 1 1 1 1 0 0 1 1
1 1 0 0 1 1 0 0 1 1 1 1 1 1 1 1 1 1 0 0 1 1 1 1 0 0 1 1 1 1 0 0 0 0 1 1 0 0 1 1 1 1 1 1 1 1 1 1 0 0
0 0 0 0 1 1 0 0 1 1 0 0 0 0 0 0 0 0 1 1 0 0 0 0 1 1 1 1 1 1 1 1 1 1 0 0 1 1 1 1 1 1 0 0 0 0 1 1 0 0
0 0 0 0 0 0 1 1 1 1 0 0 1 1 1 1 0 0 1 1 0 0 0 0 1 1 1 1 0 0 1 1 1 1 0 0 0 0 1 1 0 0 1 1 0 0 1 1 0 0
1 1 1 1 1 1 0 0 1 1 1 1 0 0 0 0 1 1 0 0 0 0 1 1 0 0 0 0 1 1 1 1 0 0 0 0 1 1 1 1 1 1 1 1 0 0 1 1 0 0
0 0 1 1 0 0 1 1 1 1 0 0 1 1 0 0 0 0 1 1 0 0 1 1 1 1 1 1 0 0 0 0 1 1 1 1 1 1 1 1 1 1 1 1 1 1 0 0 0 0
0 0 0 0 1 1 0 0 1 1 0 0 1 1 1 1 1 1 0 0 1 1 1 1 0 0 1 1 1 1 0 0 1 1 1 1 1 1 0 0 1 1 0 0 1 1 0 0 0 0
1 1 1 1 1 1 0 0 0 0 1 1 0 0 0 0 0 0 1 1 0 0 0 0 1 1 0 0 0 0 0 0 0 0 1 1 1 1 0 0 1 1 1 1 0 0 0 0 1 1
0 0 0 0 0 0 1 1 1 1 0 0 1 1 0 0 1 1 0 0 0 0 1 1 1 1 0 0 1 1 0 0 1 1 1 1 0 0 0 0 1 1 1 1 1 1 1 1 0 0
0 0 1 1 1 1 1 1 0 0 0 0 0 0 0 0 1 1 1 1 1 1 0 0 1 1 1 1 0 0 0 0 1 1 1 1 1 1 1 1 0 0 0 0 0 0 0 0 1 1
1 1 1 1 0 0 0 0 0 0 0 0 0 0 1 1 0 0 1 1 0 0 1 1 1 1 1 1 0 0 0 0 1 1 1 1 0 0 1 1 1 1 0 0 1 1 1 1 1 1
0 0 1 1 1 1 0 0 0 0 0 0 0 0 1 1 0 0 1 1 1 1 0 0 1 1 1 1 0 0 0 0 1 1 1 1 0 0 0 0 1 1 0 0 0 0 0 0 1 1
1 1 0 0 1 1 1 1 0 0 0 0 1 1 1 1 0 0 0 0 0 0 0 0 0 0 1 1 1 1 0 0 0 0 1 1 1 1 0 0 1 1 0 0 1 1 1 1 1 1
1 1 1 1 1 1 0 0 0 0 0 0 0 0 1 1 0 0 0 0 0 0 1 1 0 0 0 0 1 1 0 0 1 1 0 0 0 0 1 1 1 1 0 0 0 0 1 1 1 1
1 1 1 1 1 1 1 1 0 0 1 1 1 1 1 1 0 0 1 1 1 1 1 1 0 0 0 0 1 1 0 0 1 1 1 1 0 0 0 0 0 0 1 1 0 0 1 1 1 1
1 1 1 1 1 1 1 1 0 0 0 0 0 0 1 1 1 1 1 1 0 0 1 1 0 0 0 0 0 0 1 1 1 1 1 1 0 0 0 0 0 0 0 0 0 0 1 1 0 0
1 1 0 0 1 1 1 1 1 1 1 1 1 1 0 0 0 0 1 1 1 1 1 1 0 0 1 1 1 1 0 0 1 1 1 1 1 1 0 0 1 1 0 0 0 0 0 0 0 0
1 1 0 0 1 1 0 0 1 1 1 1 0 0 0 0 1 1 0 0 1 1 1 1 1 1 1 1 1 1 1 1 1 1 0 0 1 1 0 0 1 1 1 1 1 1 1 1 1 1
0 0 0 0 1 1 0 0 0 0 1 1 1 1 1 1 0 0 0 0 1 1 0 0 1 1 1 1 1 1 0 0 1 1 1 1 1 1 0 0 1 1 0 0 0 0 1 1 1 1
0 0 0 0 0 0 1 1 1 1 0 0 1 1 0 0 1 1 1 1 1 1 0 0 0 0 1 1 1 1 0 0 0 0 1 1 0 0 1 1 1 1 1 1 1 1 1 1 0 0
1 1 1 1 1 1 0 0 1 1 0 0 0 0 0 0 1 1 1 1 1 1 0 0 1 1 1 1 1 1 0 0 0 0 0 0 0 0 0 0 1 1 1 1 0 0 1 1 1 1
1 1 1 1 1 1 1 1 1 1 1 1 0 0 0 0 0 0 1 1 1 1 0 0 1 1 0 0 1 1 0 0 1 1 1 1 1 1 0 0 1 1 1 1 1 1 1 1 0 0
1 1 0 0 0 0 0 0 0 0 0 0 0 0 0 0 1 1 1 1 1 1 1 1 1 1 1 1 1 1 1 1 1 1 0 0 0 0 0 0 0 0 0 0 1 1 1 1 1 1
1 1 0 0 1 1 0 0 0 0 0 0 0 0 0 0 1 1 0 0 1 1 0 0 1 1 1 1 1 1 1 1 1 1 1 1 1 1 1 1 1 1 1 1 0 0 1 1 1 1
1 1 0 0 1 1 0 0 0 0 1 1 0 0 0 0 0 0 1 1 1 1 0 0 0 0 0 0 0 0 0 0 0 0 1 1 0 0 0 0 1
0 0 1 1 0 0 0 0 1 1 1 1 1 1 0 0 0 0 0 0 1 1 1 1 0 0 1 1 1 1 1 1 0 0 0 0 0 0 0 0 0 0 1 1 1 1 0 0 1 1
0 0 0 0 1 1 1 1 0 0 1 1 1 1 1 1 0 0 1 1 1 1 1 1 0 0 0 0 0 0 0 0 1 1 0 0 0 0 0 0 0 0 0 0 1 1 0 0 0 0
1 1 1 1 1 1 0 0 1 1 1 1 1 1 0 0 0 0 1 1 1 1 1 1 1 1 1 1 0 0 1 1 1 1 1 1 1 1 1 1 0 0 0 0 1 1 0 0 1 1
1 1 0 0 1 1 1 1 1 1 1 1 1 1 1 1 1 1 0 0 1 1 1 1 1 1 1 1 1 1 0 0 0 0 1 1 1 1 1 1 0 0 1 1 1 1 1 1 1 1
0 0 0 0 1 1 0 0 1 1 0 0 0 0 1 1 0 0 1 1 1 1 0 0 1 1 0 0 1 1 1 1 0 0 0 0 0 0 1 1 1 1 0 0 0 0 1 1 0 0
0 0 0 0 0 0 1 1 1 1 1 1 1 1 1 1 0 0 1 1 0 0 1 1 0 0 0 0 0 0 1 1 1 1 0 0 1 1 1 1 1 1 0 0 1 1 1 1 1 1
1 1 1 1 1 1 1 1 1 1 1 1 1 1 0 0 1 1 0 0 0 0 0 0 0 0 0 0 0 0 1 1 1 1 1 1 1 1 1 1 1 1 1 1 0 0 1 1 1 1
1 1 0 0 0 0 1 1 0 0 0 0 1 1 0 0 0 0 1 1 0 0 0 0 1 1 1 1 1 1 0 0 0 0 1 1 1 1 1 1 1 1 1 1 1 1 0 0 0 0
0 0 0 0 0 0 0 0 1 1 0 0 0 0 0 0 1 1 0 0 1 1 1 1 0 0 0 0 1 1 1 1 1 1 1 1 1 1 1 1 1 1 0 0 1 1 0 0 0 0
1 1 0 0 0 0 0 0 0 0 1 1 0 0 0 0 0 0 1 1 0 0 1 1 1 1 0 0 0 0 1 1 0 0 0 0 0 0 0 0 1 1 1 1 0 0 1 1 1 1
0 0 0 0 0 0 1 1 0 0 0 0 1 1 1 1 1 1 0 0 0 0 1 1 1 1 0 0 1 1 0 0 0 0 1 1 1 1 0 0 1 1 1 1 1 1 1 1 0 0
0 0 1 1 1 1 1 1 0 0 0 0 0 0 0 0 0 0 1 1 1 1 0 0 1 1 1 1 0 0 0 0 1 1 0 0 1 1 1 1 0 0 1 1 0 0 1 1 0 0
1 1 1 1 0 0 0 0 1 1 0 0 0 0 1 1 1 1 1 1 0 0 1 1 1 1 1 1 0 0 0 0 0 0 1 1 0 0 1 1 1 1 1 1 1 1 1 1 1 1
1 1 1 1 1 1 0 0 0 0 0 0 0 0 1 1 0 0 1 1 1 1 0 0 1 1 1 1 0 0 1 1 1 1 1 1 0 0 1 1 1 1 1 1 1 1 0 0 1 1
0 0 0 0 1 1 1 1 0 0 0 0 1 1 0 0 0 0 0 0 1 1 0 0 0 0 0 0 1 1 0 0 0 0 1 1 1 1 1 1 0 0 1 1 1 1 0 0 1 1
0 0 0 0 0 0 0 0 0 0 0 0 0 0 0 0 1 1 0 0 0 0 0 0 0 0 0 0 1 1 1 1 0 0 0 0 0 0 0 0 1 1 0 0 1 1 1 1 0 0
1 1 1 1 1 1 0 0 0 0 1 1 1 1 0 0 0 0 1 1 0 0 0 0 0 0 1 1 1 1 0 0 1 1 0 0 0 0 0 0 0 0 1 1 1 1 1 1 1 1
1 1 0 0 0 0 1 1 0 0 0 0 0 0 1 1 1 1 0 0 0 0 1 1 0 0 0 0 1 1 1 1 1 1 1 1 1 1 1 1 0 0 0 0 1 1 0 0 0 0
1 1 0 0 1 1 0 0 1 1 1 1 0 0 0 0 0 0 0 0 1 1 1 1 0 0 1 1 1 1 1 1 0 0 1 1 1 1 0 0 1 1 0 0 0 0 1 1 0 0
1 1 0 0 1 1 0 0 0 0 0 0 0 0 0 0 1 1 0 0 1 1 1 1 1 1 0 0 1 1 1 1 0 0 0 0 1 1 0 0 1 1 0 0 1 1 0 0 1 1
0 0 1 1 1 1 0 0 0 0 1 1 1 1 1 1 0 0 0 0 1 1 0 0 0 0 1 1 0 0 0 0 1 1 1 1 1 1 0 0 0 0 1 1 1 1 1 1 1 1
0 0 0 0 1 1 1 1 0 0 0 0 1 1 0 0 1 1 0 0 1 1 0 0 0 0 1 1 1 1 0 0 0 0 1 1 0 0 1 1 0 0 0 0 1 1 0 0 0 0
1 1 1 1 1 1 1 1 0 0 1 1 0 0 0 0 1 1 1 1 1 1 1 1 0 0 1 1 1 1 1 1 0 0 0 0 0 0 0 0 1 1 1 1 0 0 1 1 1 1
1 1 1 1 1 1 1 1 1 1 1 1 0 0 0 0 0 0 1 1 1 1 0 0 1 1 0 0 1 1 0 0 1 1 0 0 0 0 0 0 1 1 1 1 0 0 0 0 0 0
1 1 1 1 0 0 0 0 1 1 0 0 0 0 0 0 1 1 1 1 0 0 1 1 1 1 1 1 1 1 1 1 0 0 1 1 0 0 0 0 1 1 1 1 0 0 0 0 0 0
1 1 1 1 1 1 0 0 1 1 1 1 1 1 1 1 0 0 1 1 1 1 0 0 1 1 1 1 0 0 0 0 0 0 1 1 1 1 1 1 1 1 1 1 0 0 1 1 0 0
0 0 1 1 1 1 1 1 0 0 1 1 1 1 0 0 0 0 1 1 0 0 0 0 1 1 1 1 1 1 1 1 0 0 1 1 1 1 0 0 0
0 0 1 1 0 0 0 0 1 1 1 1 1 1 0 0 0 0 0 0 1 1 1 1 0 0 1 1 1 1 1 1 0 0 0 0 0 0 0 0 0 0 1 1 1 1 0 0 1 1
0 0 0 0 1 1 1 1 0 0 1 1 1 1 1 1 0 0 0 0 1 1 1 1 0 0 0 0 0 0 0 0 1 1 0 0 0 0 0 0 1 1 0 0 1 1 0 0 0 0
1 1 1 1 1 1 0 0 1 1 1 1 1 1 0 0 0 0 1 1 1 1 1 1 1 1 1 1 0 0 1 1 1 1 1 1 1 1 1 1 0 0 1 1 1 1 0 0 1 1
1 1 0 0 1 1 1 1 1 1 1 1 1 1 1 1 1 1 0 0 1 1 1 1 1 1 1 1 1 1 0 0 0 0 1 1 1 1 1 1 0 0 1 1 1 1 1 1 0 0
0 0 0 0 1 1 0 0 1 1 0 0 0 0 1 1 0 0 1 1 1 1 0 0 1 1 0 0 1 1 1 1 0 0 1 1 0 0 1 1 1 1 0 0 0 0 1 1 0 0
0 0 0 0 0 0 1 1 1 1 1 1 1 1 1 1 0 0 1 1 0 0 1 1 0 0 1 1 0 0 1 1 1 1 0 0 1 1 1 1 1 1 0 0 1 1 1 1 1 1
1 1 1 1 1 1 1 1 1 1 1 1 0 0 0 0 1 1 0 0 1 1 1 1 0 0 0 0 0 0 1 1 1 1 1 1 1 1 1 1 1 1 1 1 0 0 1 1 1 1
1 1 0 0 0 0 1 1 0 0 1 1 1 1 0 0 0 0 1 1 0 0 0 0 1 1 1 1 1 1 0 0 0 0 1 1 1 1 1 1 1 1 1 1 1 1 0 0 0 0
0 0 0 0 1 1 0 0 1 1 0 0 0 0 0 0 1 1 0 0 1 1 1 1 0 0 0 0 1 1 1 1 1 1 1 1 1 1 1 1 1 1 0 0 1 1 0 0 0 0
1 1 0 0 0 0 0 0 0 0 1 1 0 0 0 0 0 0 1 1 0 0 1 1 1 1 0 0 0 0 1 1 0 0 0 0 0 0 0 0 1 1 1 1 0 0 1 1 1 1
0 0 0 0 1 1 1 1 0 0 0 0 1 1 1 1 1 1 0 0 0 0 1 1 1 1 0 0 1 1 0 0 0 0 1 1 1 1 0 0 1 1 1 1 1 1 1 1 0 0
0 0 1 1 1 1 1 1 0 0 0 0 0 0 0 0 0 0 1 1 1 1 0 0 1 1 1 1 0 0 0 0 1 1 0 0 1 1 1 1 0 0 1 1 0 0 1 1 0 0
1 1 1 1 0 0 0 0 1 1 0 0 0 0 1 1 1 1 1 1 0 0 1 1 1 1 1 1 0 0 0 0 0 0 1 1 0 0 1 1 1 1 1 1 1 1 1 1 1 1
1 1 1 1 1 1 0 0 0 0 0 0 0 0 1 1 0 0 1 1 1 1 0 0 1 1 1 1 0 0 1 1 1 1 1 1 0 0 0 0 1 1 1 1 1 1 0 0 1 1
0 0 0 0 1 1 1 1 1 1 0 0 1 1 0 0 0 0 0 0 1 1 0 0 0 0 0 0 1 1 0 0 0 0 1 1 1 1 1 1 0 0 1 1 1 1 0 0 1 1
0 0 0 0 0 0 0 0 0 0 0 0 0 0 0 0 1 1 0 0 0 0 0 0 0 0 1 1 1 1 1 1 0 0 0 0 0 0 0 0 1 1 0 0 1 1 1 1 0 0
1 1 1 1 1 1 0 0 0 0 1 1 1 1 0 0 0 0 1 1 0 0 0 0 0 0 1 1 1 1 0 0 1 1 0 0 0 0 1 1 0 0 1 1 1 1 1 1 1 1
1 1 1 1 0 0 1 1 0 0 1 1 0 0 1 1 1 1 0 0 0 0 1 1 0 0 0 0 1 1 1 1 1 1 1 1 1 1 1 1 0 0 0 0 1 1 0 0 0 0
1 1 0 0 1 1 0 0 1 1 1 1 0 0 0 0 0 0 0 0 1 1 1 1 0 0 1 1 1 1 1 1 0 0 1 1 1 1 0 0 1 1 0 0 0 0 1 1 0 0
1 1 0 0 0 0 0 0 0 0 0 0 0 0 0 0 1 1 0 0 1 1 1 1 1 1 0 0 1 1 1 1 0 0 0 0 1 1 0 0 1 1 0 0 1 1 1 1 1 1
1 1 1 1 1 1 0 0 0 0 1 1 1 1 1 1 0 0 0 0 1 1 0 0 0 0 1 1 0 0 0 0 1 1 1 1 1 1 0 0 0 0 1 1 0 0 1 1 1 1
0 0 0 0 0 0 1 1 0 0 0 0 1 1 0 0 1 1 0 0 1 1 1 1 0 0 1 1 1 1 0 0 0 0 1 1 0 0 1 1 0 0 0 0 1 1 0 0 0 0
1 1 1 1 1 1 1 1 0 0 1 1 0 0 0 0 1 1 1 1 1 1 1 1 1 1 1 1 1 1 1 1 0 0 0 0 0 0 0 0 0 0 1 1 0 0 1 1 1 1
1 1 1 1 1 1 1 1 1 1 1 1 0 0 0 0 0 0 1 1 1 1 0 0 1 1 1 1 1 1 0 0 1 1 1 1 0 0 0 0 1 1 1 1 0 0 0 0 0 0
1 1 1 1 0 0 0 0 1 1 0 0 0 0 0 0 1 1 1 1 0 0 1 1 1 1 1 1 1 1 1 1 0 0 1 1 0 0 0 0 1 1 1 1 0 0 0 0 0 0
1 1 1 1 1 1 0 0 1 1 1 1 1 1 0 0 0 0 1 1 1 1 0 0 1 1 1 1 0 0 0 0 0 0 0 0 1 1 1 1 1 1 1 1 0 0 1 1 1 1
0 0 1 1 1 1 1 1 0 0 1 1 0 0 0 0 0 0 1 1 0 0 0 0 1 1 1 1 1 1 1 1 0 0 1 1 1 1 0 0 0
0 0 1 1 0 0 0 0 1 1 1 1 1 1 0 0 0 0 0 0 1 1 1 1 0 0 1 1 1 1 1 1 0 0 0 0 0 0 0 0 0 0 1 1 1 1 0 0 1 1
0 0 0 0 1 1 1 1 0 0 1 1 1 1 1 1 0 0 0 0 1 1 1 1 0 0 0 0 0 0 0 0 1 1 0 0 0 0 0 0 1 1 0 0 1 1 0 0 0 0
1 1 1 1 1 1 0 0 1 1 1 1 1 1 0 0 0 0 1 1 1 1 1 1 1 1 1 1 0 0 1 1 1 1 1 1 1 1 1 1 0 0 1 1 1 1 0 0 1 1
1 1 0 0 1 1 1 1 1 1 1 1 1 1 1 1 1 1 0 0 1 1 1 1 1 1 1 1 1 1 0 0 0 0 1 1 1 1 1 1 0 0 1 1 1 1 1 1 0 0
0 0 0 0 1 1 0 0 1 1 0 0 0 0 1 1 0 0 1 1 1 1 0 0 1 1 0 0 1 1 1 1 0 0 1 1 0 0 1 1 1 1 0 0 0 0 1 1 0 0
0 0 0 0 0 0 1 1 1 1 1 1 1 1 1 1 0 0 1 1 0 0 1 1 0 0 1 1 0 0 1 1 1 1 0 0 1 1 1 1 1 1 0 0 1 1 1 1 1 1
1 1 1 1 1 1 1 1 1 1 1 1 0 0 0 0 1 1 0 0 1 1 1 1 0 0 0 0 0 0 1 1 1 1 1 1 1 1 1 1 1 1 1 1 0 0 1 1 1 1
1 1 0 0 0 0 1 1 0 0 0 0 1 1 0 0 0 0 1 1 0 0 0 0 1 1 1 1 1 1 0 0 0 0 1 1 1 1 1 1 1 1 1 1 1 1 0 0 0 0
0 0 0 0 1 1 0 0 1 1 0 0 0 0 0 0 1 1 0 0 1 1 1 1 0 0 0 0 1 1 1 1 1 1 1 1 1 1 1 1 1 1 0 0 1 1 0 0 0 0
1 1 0 0 0 0 0 0 0 0 1 1 0 0 0 0 0 0 1 1 0 0 1 1 1 1 0 0 0 0 1 1 0 0 0 0 0 0 0 0 1 1 1 1 0 0 1 1 1 1
0 0 0 0 0 0 1 1 0 0 0 0 1 1 1 1 1 1 0 0 0 0 1 1 1 1 0 0 1 1 0 0 0 0 1 1 1 1 0 0 1 1 1 1 1 1 1 1 0 0
0 0 1 1 1 1 1 1 0 0 0 0 0 0 0 0 0 0 1 1 1 1 0 0 1 1 1 1 0 0 0 0 1 1 0 0 1 1 1 1 0 0 1 1 0 0 1 1 0 0
1 1 1 1 0 0 0 0 1 1 0 0 0 0 1 1 1 1 1 1 0 0 1 1 1 1 1 1 0 0 0 0 0 0 1 1 0 0 1 1 1 1 1 1 1 1 1 1 1 1
1 1 1 1 1 1 0 0 0 0 0 0 0 0 1 1 0 0 1 1 1 1 0 0 1 1 1 1 0 0 1 1 1 1 1 1 0 0 0 0 1 1 1 1 1 1 0 0 1 1
0 0 0 0 1 1 1 1 1 1 0 0 1 1 0 0 0 0 0 0 1 1 0 0 0 0 0 0 1 1 0 0 0 0 1 1 1 1 1 1 0 0 1 1 1 1 0 0 1 1
0 0 0 0 0 0 0 0 0 0 0 0 0 0 0 0 1 1 0 0 0 0 0 0 0 0 0 0 1 1 1 1 0 0 0 0 0 0 0 0 1 1 0 0 1 1 1 1 0 0
1 1 1 1 1 1 0 0 0 0 1 1 1 1 0 0 0 0 1 1 0 0 0 0 0 0 1 1 1 1 0 0 1 1 0 0 0 0 0 0 0 0 1 1 1 1 1 1 1 1
1 1 1 1 0 0 1 1 0 0 0 0 0 0 1 1 1 1 0 0 0 0 1 1 0 0 0 0 1 1 1 1 1 1 1 1 1 1 1 1 0 0 0 0 1 1 0 0 0 0
1 1 0 0 1 1 0 0 1 1 1 1 0 0 0 0 0 0 0 0 1 1 1 1 0 0 1 1 1 1 1 1 0 0 1 1 1 1 0 0 1 1 0 0 0 0 1 1 0 0
1 1 0 0 0 0 0 0 0 0 0 0 0 0 0 0 1 1 0 0 1 1 1 1 1 1 0 0 1 1 1 1 0 0 0 0 1 1 0 0 1 1 0 0 1 1 0 0 1 1
0 0 1 1 1 1 0 0 0 0 1 1 1 1 1 1 0 0 0 0 1 1 0 0 0 0 1 1 0 0 0 0 1 1 1 1 1 1 0 0 0 0 1 1 1 1 1 1 1 1
0 0 0 0 1 1 1 1 0 0 0 0 1 1 0 0 1 1 0 0 1 1 0 0 0 0 1 1 1 1 0 0 0 0 1 1 0 0 1 1 0 0 0 0 1 1 0 0 0 0
1 1 1 1 1 1 1 1 0 0 1 1 0 0 0 0 1 1 1 1 1 1 1 1 1 1 1 1 1 1 1 1 0 0 0 0 0 0 0 0 1 1 1 1 0 0 1 1 1 1
1 1 1 1 1 1 1 1 1 1 1 1 0 0 0 0 0 0 1 1 1 1 0 0 1 1 0 0 1 1 0 0 1 1 0 0 0 0 0 0 1 1 1 1 0 0 0 0 0 0
1 1 1 1 0 0 0 0 1 1 0 0 0 0 0 0 1 1 1 1 1 1 1 1 1 1 1 1 1 1 1 1 0 0 1 1 0 0 0 0 1 1 1 1 0 0 0 0 0 0
1 1 1 1 1 1 0 0 1 1 1 1 1 1 0 0 0 0 1 1 0 0 0 0 1 1 1 1 0 0 0 0 1 1 1 1 1 1 1 1 1 1 1 1 0 0 1 1 0 0
0 0 1 1 1 1 1 1 0 0 1 1 1 1 0 0 0 0 1 1 0 0 0 0 1 1 1 1 1 1 1 1 0 0 1 1 1 1 0 0 0
1 1 1 1 1 1 0 0 0 0 1 1 1 1 0 0 0 0 1 1 1 1 1 1 0 0 1 1 1 1 1 1 0 0 1 1 1 1 0 0 0 0 0 0 0 0 1 1 0 0
0 0 0 0 1 1 0 0 0 0 0 0 1 1 1 1 1 1 1 1 0 0 1 1 0 0 0 0 1 1 1 1 1 1 1 1 0 0 1 1 1 1 0 0 1 1 0 0 1 1
0 0 1 1 1 1 0 0 1 1 1 1 1 1 0 0 0 0 0 0 1 1 1 1 1 1 1 1 0 0 0 0 1 1 1 1 1 1 1 1 0 0 0 0 1 1 1 1 1 1
1 1 1 1 1 1 1 1 1 1 1 1 1 1 0 0 1 1 0 0 1 1 1 1 1 1 1 1 1 1 1 1 0 0 1 1 0 0 1 1 1 1 0 0 1 1 1 1 0 0
1 1 0 0 1 1 0 0 1 1 0 0 0 0 1 1 0 0 1 1 0 0 1 1 1 1 1 1 1 1 1 1 1 1 0 0 0 0 1 1 1 1 1 1 1 1 1 1 0 0
0 0 1 1 1 1 0 0 1 1 1 1 1 1 1 1 1 1 1 1 0 0 0 0 0 0 0 0 0 0 0 0 1 1 0 0 1 1 1 1 0 0 0 0 1 1 1 1 0 0
1 1 1 1 1 1 0 0 1 1 1 1 1 1 1 1 1 1 1 1 1 1 1 1 1 1 1 1 1 1 1 1 0 0 1 1 1 1 1 1 1 1 1 1 0 0 1 1 0 0
0 0 0 0 0 0 1 1 0 0 1 1 1 1 0 0 1 1 1 1 1 1 1 1 1 1 1 1 1 1 1 1 0 0 0 0 1 1 0 0 1 1 1 1 1 1 0 0 0 0
1 1 0 0 0 0 1 1 1 1 0 0 1 1 0 0 1 1 0 0 1 1 0 0 0 0 1 1 1 1 1 1 0 0 1 1 1 1 1 1 1 1 0 0 1 1 1 1 1 1
1 1 1 1 0 0 0 0 0 0 0 0 0 0 0 0 0 0 1 1 1 1 1 1 1 1 0 0 0 0 1 1 0 0 1 1 0 0 0 0 1 1 1 1 1 1 1 1 1 1
0 0 0 0 0 0 1 1 1 1 0 0 1 1 1 1 1 1 0 0 0 0 0 0 1 1 0 0 1 1 0 0 0 0 1 1 1 1 1 1 1 1 0 0 1 1 0 0 0 0
1 1 1 1 1 1 1 1 0 0 1 1 1 1 0 0 1 1 1 1 1 1 0 0 1 1 1 1 0 0 0 0 1 1 0 0 1 1 1 1 1 1 0 0 0 0 1 1 0 0
0 0 1 1 0 0 1 1 0 0 0 0 0 0 0 0 1 1 1 1 0 0 0 0 1 1 1 1 0 0 1 1 0 0 1 1 1 1 1 1 1 1 1 1 1 1 1 1 0 0
1 1 0 0 1 1 0 0 0 0 0 0 0 0 1 1 0 0 1 1 1 1 0 0 1 1 1 1 0 0 0 0 1 1 1 1 0 0 0 0 1 1 1 1 0 0 0 0 0 0
1 1 1 1 1 1 1 1 0 0 1 1 1 1 0 0 0 0 0 0 1 1 0 0 0 0 1 1 0 0 0 0 0 0 0 0 1 1 0 0 1 1 1 1 0 0 0 0 0 0
1 1 1 1 1 1 0 0 0 0 0 0 0 0 0 0 0 0 0 0 1 1 0 0 0 0 0 0 1 1 1 1 0 0 1 1 1 1 1 1 0 0 1 1 0 0 1 1 1 1
1 1 1 1 0 0 1 1 1 1 1 1 1 1 1 1 1 1 1 1 0 0 0 0 0 0 1 1 0 0 1 1 1 1 1 1 0 0 1 1 1 1 1 1 0 0 1 1 1 1
1 1 1 1 1 1 0 0 1 1 1 1 1 1 0 0 1 1 0 0 0 0 0 0 1 1 0 0 1 1 0 0 1 1 1 1 1 1 1 1 1 1 0 0 0 0 1 1 0 0
1 1 1 1 1 1 0 0 1 1 1 1 1 1 1 1 0 0 0 0 1 1 0 0 1 1 1 1 1 1 1 1 1 1 1 1 1 1 1 1 1 1 0 0 1 1 0 0 0 0
1 1 1 1 1 1 1 1 1 1 0 0 0 0 1 1 0 0 1 1 0 0 1 1 1 1 0 0 0 0 1 1 0 0 0 0 1 1 1 1 1 1 0 0 1 1 0 0 1 1
0 0 1 1 1 1 0 0 0 0 1 1 1 1 1 1 1 1 0 0 1 1 1 1 1 1 1 1 0 0 0 0 1 1 1 1 1 1 0 0 1 1 1 1 0 0 0 0 1 1
1 1 0 0 1 1 1 1 1 1 0 0 1 1 0 0 0 0 1 1 1 1 1 1 1 1 0 0 1 1 0 0 0 0 1 1 0 0 0 0 0 0 0 0 1 1 0 0 1 1
1 1 0 0 1 1 0 0 1 1 0 0 0 0 0 0 1 1 1 1 1 1 0 0 0 0 0 0 1 1 1 1 1 1 1 1 0 0 1 1 1 1 0 0 0 0 1 1 1 1
0 0 1 1 1 1 1 1 1 1 1 1 1 1 0 0 0 0 0 0 1 1 0 0 1 1 0 0 1 1 0 0 1 1 1 1 1 1 1 1 0 0 1 1 0 0 0 0 0 0
1 1 1 1 0 0 0 0 1 1 0 0 1 1 1 1 1 1 1 1 1 1 1 1 1 1 1 1 1 1 1 1 0 0 0 0 0 0 0 0 0 0 0 0 1 1 1 1 1 1
1 1 0 0 0 0 0 0 1 1 0 0 1 1 0 0 0 0 0 0 0 0 0 0 1 1 1 1 1 1 1 1 1 1 1 1 1 1 1 1 0 0 1 1 1 1 1 1 1 1
0 0 1 1 1 1 1 1 0 0 1 1 1 1 0 0 1 1 0 0 0 0 0 0 0 0 1 1 1 1 1 1 1 1 0 0 0 0 0 0 1
0 0 1 1 0 0 0 0 1 1 1 1 1 1 0 0 0 0 1 1 1 1 1 1 0 0 1 1 1 1 1 1 0 0 1 1 0 0 0 0 0 0 0 0 0 0 1 1 0 0
0 0 0 0 1 1 1 1 0 0 0 0 1 1 1 1 1 1 1 1 1 1 1 1 1 1 1 1 1 1 0 0 1 1 1 1 0 0 1 1 1 1 0 0 1 1 0 0 0 0
0 0 1 1 1 1 0 0 1 1 1 1 1 1 0 0 0 0 0 0 1 1 1 1 1 1 1 1 0 0 1 1 0 0 1 1 1 1 1 1 0 0 0 0 1 1 1 1 1 1
1 1 1 1 1 1 1 1 1 1 1 1 1 1 0 0 1 1 0 0 1 1 1 1 1 1 1 1 1 1 0 0 0 0 1 1 0 0 1 1 1 1 0 0 1 1 1 1 1 1
0 0 0 0 1 1 0 0 1 1 0 0 0 0 1 1 0 0 1 1 1 1 1 1 1 1 1 1 1 1 1 1 1 1 1 1 0 0 1 1 1 1 1 1 1 1 1 1 0 0
0 0 1 1 1 1 0 0 1 1 1 1 1 1 1 1 1 1 1 1 0 0 0 0 0 0 0 0 0 0 1 1 1 1 0 0 1 1 1 1 0 0 0 0 1 1 1 1 0 0
1 1 1 1 1 1 0 0 1 1 1 1 1 1 0 0 1 1 0 0 1 1 1 1 1 1 1 1 1 1 1 1 1 1 1 1 1 1 1 1 1 1 1 1 0 0 0 0 1 1
1 1 0 0 0 0 1 1 1 1 0 0 1 1 0 0 0 0 1 1 1 1 1 1 1 1 0 0 1 1 0 0 0 0 0 0 1 1 0 0 1 1 1 1 1 1 0 0 0 0
1 1 1 1 0 0 0 0 1 1 0 0 1 1 0 0 1 1 0 0 1 1 1 1 0 0 1 1 1 1 1 1 0 0 1 1 1 1 1 1 1 1 0 0 1 1 1 1 1 1
0 0 1 1 1 1 0 0 0 0 0 0 0 0 1 1 0 0 1 1 0 0 1 1 1 1 0 0 0 0 1 1 0 0 0 0 0 0 0 0 0 0 1 1 1 1 1 1 1 1
1 1 0 0 1 1 1 1 1 1 0 0 1 1 1 1 1 1 0 0 0 0 0 0 1 1 1 1 1 1 0 0 0 0 1 1 1 1 1 1 0 0 0 0 1 1 1 1 0 0
1 1 0 0 1 1 1 1 0 0 1 1 0 0 0 0 0 0 1 1 1 1 0 0 1 1 1 1 1 1 1 1 1 1 1 1 1 1 1 1 0 0 0 0 0 0 1 1 0 0
1 1 1 1 0 0 1 1 0 0 0 0 0 0 0 0 1 1 1 1 0 0 0 0 1 1 1 1 0 0 0 0 0 0 1 1 1 1 1 1 1 1 1 1 1 1 1 1 1 1
0 0 0 0 1 1 0 0 0 0 1 1 0 0 1 1 0 0 0 0 0 0 0 0 1 1 1 1 0 0 1 1 1 1 1 1 0 0 0 0 1 1 1 1 0 0 1 1 0 0
1 1 1 1 1 1 1 1 1 1 0 0 1 1 1 1 0 0 1 1 1 1 0 0 0 0 0 0 0 0 0 0 1 1 0 0 1 1 0 0 1 1 1 1 0 0 0 0 0 0
1 1 1 1 1 1 0 0 0 0 0 0 0 0 0 0 0 0 0 0 0 0 0 0 0 0 0 0 1 1 1 1 0 0 1 1 0 0 1 1 0 0 1 1 0 0 1 1 0 0
1 1 1 1 1 1 0 0 0 0 1 1 1 1 0 0 0 0 0 0 0 0 0 0 0 0 1 1 0 0 1 1 1 1 1 1 0 0 1 1 1 1 1 1 1 1 1 1 1 1
1 1 1 1 1 1 0 0 1 1 1 1 1 1 1 1 0 0 1 1 0 0 1 1 0 0 0 0 1 1 1 1 1 1 1 1 1 1 1 1 1 1 0 0 0 0 0 0 0 0
1 1 1 1 1 1 0 0 1 1 1 1 1 1 1 1 1 1 1 1 1 1 1 1 0 0 1 1 1 1 1 1 1 1 1 1 1 1 1 1 1 1 0 0 1 1 0 0 0 0
1 1 1 1 0 0 0 0 0 0 0 0 0 0 0 0 0 0 1 1 0 0 1 1 1 1 0 0 0 0 1 1 0 0 0 0 1 1 0 0 1 1 0 0 1 1 0 0 1 1
0 0 1 1 1 1 0 0 0 0 1 1 1 1 1 1 0 0 0 0 1 1 0 0 0 0 1 1 0 0 0 0 1 1 1 1 1 1 1 1 0 0 1 1 0 0 1 1 1 1
1 1 0 0 1 1 0 0 1 1 0 0 1 1 0 0 1 1 1 1 1 1 1 1 1 1 0 0 1 1 0 0 0 0 1 1 0 0 1 1 0 0 0 0 1 1 1 1 0 0
1 1 1 1 1 1 1 1 0 0 1 1 1 1 1 1 1 1 1 1 1 1 1 1 0 0 0 0 1 1 0 0 0 0 1 1 0 0 1 1 1 1 0 0 0 0 1 1 1 1
0 0 1 1 1 1 1 1 1 1 1 1 1 1 0 0 1 1 0 0 0 0 0 0 1 1 0 0 1 1 0 0 1 1 1 1 1 1 1 1 1 1 1 1 0 0 0 0 0 0
1 1 1 1 1 1 0 0 1 1 0 0 0 0 0 0 1 1 1 1 0 0 1 1 1 1 1 1 1 1 1 1 0 0 1 1 0 0 0 0 0 0 0 0 1 1 1 1 0 0
1 1 1 1 0 0 0 0 0 0 0 0 1 1 0 0 0 0 0 0 0 0 0 0 1 1 1 1 0 0 1 1 0 0 1 1 1 1 1 1 1 1 0 0 1 1 1 1 1 1
0 0 0 0 1 1 1 1 0 0 1 1 1 1 0 0 0 0 1 1 0 0 1 1 0 0 1 1 1 1 1 1 1 1 0 0 1 1 0 0 1
0 0 1 1 0 0 0 0 1 1 1 1 1 1 0 0 0 0 0 0 1 1 1 1 0 0 1 1 1 1 1 1 0 0 0 0 0 0 0 0 0 0 1 1 1 1 0 0 1 1
0 0 0 0 1 1 1 1 0 0 1 1 1 1 1 1 0 0 1 1 1 1 1 1 0 0 0 0 0 0 0 0 1 1 0 0 0 0 0 0 0 0 0 0 1 1 0 0 0 0
1 1 1 1 1 1 0 0 1 1 1 1 1 1 0 0 0 0 1 1 1 1 1 1 1 1 1 1 0 0 1 1 1 1 1 1 1 1 1 1 0 0 1 1 1 1 0 0 1 1
1 1 0 0 1 1 1 1 1 1 1 1 1 1 1 1 1 1 0 0 1 1 1 1 1 1 1 1 1 1 0 0 0 0 1 1 1 1 1 1 0 0 1 1 1 1 1 1 0 0
0 0 0 0 1 1 0 0 1 1 0 0 0 0 1 1 0 0 1 1 1 1 0 0 1 1 0 0 1 1 1 1 0 0 1 1 0 0 1 1 1 1 0 0 0 0 1 1 0 0
0 0 0 0 0 0 1 1 1 1 1 1 1 1 1 1 0 0 1 1 0 0 1 1 0 0 1 1 0 0 1 1 1 1 0 0 1 1 1 1 1 1 0 0 1 1 1 1 1 1
1 1 1 1 1 1 1 1 1 1 1 1 0 0 0 0 1 1 0 0 1 1 1 1 0 0 0 0 0 0 1 1 1 1 1 1 1 1 1 1 1 1 1 1 0 0 1 1 1 1
1 1 0 0 0 0 1 1 0 0 1 1 1 1 0 0 0 0 1 1 0 0 0 0 1 1 1 1 1 1 0 0 0 0 1 1 1 1 1 1 1 1 1 1 1 1 0 0 0 0
0 0 0 0 1 1 0 0 1 1 0 0 0 0 0 0 1 1 0 0 1 1 1 1 0 0 0 0 1 1 1 1 1 1 1 1 1 1 1 1 1 1 0 0 1 1 0 0 0 0
1 1 0 0 0 0 0 0 0 0 1 1 0 0 0 0 0 0 1 1 0 0 1 1 1 1 0 0 0 0 1 1 0 0 0 0 0 0 0 0 1 1 1 1 0 0 1 1 1 1
0 0 0 0 0 0 1 1 0 0 0 0 1 1 1 1 1 1 0 0 0 0 1 1 1 1 0 0 1 1 0 0 0 0 1 1 1 1 0 0 1 1 1 1 1 1 1 1 0 0
0 0 1 1 1 1 1 1 0 0 0 0 0 0 0 0 0 0 1 1 1 1 0 0 1 1 1 1 0 0 0 0 1 1 0 0 1 1 1 1 0 0 1 1 0 0 1 1 0 0
1 1 1 1 0 0 0 0 1 1 0 0 0 0 1 1 1 1 1 1 0 0 1 1 1 1 1 1 0 0 0 0 0 0 1 1 0 0 1 1 1 1 1 1 1 1 1 1 1 1
1 1 1 1 1 1 0 0 0 0 0 0 0 0 1 1 0 0 1 1 1 1 0 0 1 1 1 1 0 0 1 1 1 1 1 1 0 0 0 0 1 1 1 1 1 1 0 0 1 1
0 0 0 0 1 1 1 1 1 1 0 0 1 1 0 0 0 0 0 0 1 1 0 0 0 0 0 0 1 1 0 0 0 0 1 1 1 1 1 1 0 0 1 1 1 1 0 0 1 1
0 0 0 0 0 0 0 0 0 0 0 0 0 0 0 0 1 1 0 0 0 0 0 0 0 0 0 0 1 1 1 1 0 0 0 0 0 0 0 0 1 1 0 0 1 1 1 1 0 0
1 1 1 1 1 1 0 0 0 0 1 1 1 1 0 0 0 0 1 1 0 0 0 0 0 0 1 1 1 1 0 0 1 1 0 0 0 0 0 0 0 0 1 1 1 1 1 1 1 1
1 1 0 0 0 0 1 1 0 0 0 0 0 0 1 1 1 1 0 0 0 0 1 1 0 0 0 0 1 1 1 1 1 1 1 1 1 1 1 1 0 0 0 0 1 1 0 0 0 0
1 1 0 0 1 1 0 0 1 1 1 1 0 0 0 0 0 0 0 0 1 1 1 1 0 0 1 1 1 1 1 1 0 0 1 1 1 1 0 0 1 1 0 0 0 0 1 1 0 0
1 1 0 0 0 0 0 0 0 0 0 0 0 0 0 0 1 1 0 0 1 1 1 1 1 1 0 0 1 1 1 1 0 0 0 0 1 1 0 0 1 1 0 0 1 1 0 0 1 1
0 0 1 1 1 1 0 0 0 0 1 1 1 1 1 1 0 0 0 0 1 1 0 0 0 0 1 1 0 0 0 0 1 1 1 1 1 1 0 0 0 0 1 1 0 0 1 1 1 1
0 0 0 0 1 1 1 1 0 0 0 0 1 1 0 0 1 1 0 0 1 1 0 0 0 0 1 1 1 1 0 0 0 0 1 1 0 0 1 1 0 0 0 0 1 1 0 0 0 0
1 1 1 1 1 1 1 1 0 0 1 1 0 0 0 0 1 1 1 1 1 1 1 1 1 1 1 1 1 1 1 1 0 0 0 0 0 0 0 0 1 1 1 1 0 0 1 1 1 1
1 1 1 1 1 1 1 1 1 1 1 1 0 0 0 0 0 0 1 1 1 1 0 0 1 1 0 0 1 1 0 0 1 1 0 0 0 0 0 0 1 1 1 1 0 0 0 0 0 0
1 1 1 1 0 0 0 0 1 1 0 0 0 0 0 0 1 1 1 1 0 0 1 1 1 1 1 1 1 1 1 1 0 0 1 1 0 0 0 0 1 1 1 1 0 0 0 0 0 0
1 1 1 1 1 1 0 0 1 1 1 1 1 1 0 0 0 0 1 1 0 1 0 0 1 1 1 1 0 0 0 0 0 0 1 1 1 1 1 1 1 1 1 1 0 0 1 1 0 0
0 0 1 1 1 1 1 1 0 0 1 1 1 1 0 0 0 0 1 1 0 0 0 0 1 1 1 1 1 1 1 1 0 0 1 1 1 1 0 0 0
0 0 1 1 0 0 0 0 1 1 1 1 1 1 0 0 0 0 0 0 1 1 1 1 0 0 1 1 0 0 1 1 0 0 1 1 0 0 0 0 0 0 1 1 1 1 0 0 1 1
0 0 0 0 1 1 0 0 0 0 0 0 1 1 1 1 1 1 1 1 1 1 1 1 1 1 0 0 0 0 0 0 1 1 0 0 0 0 0 0 1 1 0 0 1 1 0 0 0 0
0 0 1 1 1 1 0 0 1 1 1 1 1 1 0 0 0 0 1 1 1 1 1 1 1 1 1 1 0 0 1 1 0 0 0 0 1 1 1 1 0 0 0 0 1 1 0 0 1 1
1 1 1 1 1 1 1 1 1 1 1 1 1 1 0 0 1 1 0 0 1 1 1 1 1 1 1 1 1 1 0 0 0 0 1 1 0 0 1 1 0 0 1 1 1 1 1 1 1 1
0 0 1 1 1 1 0 0 1 1 0 0 0 0 0 0 0 0 1 1 0 0 0 0 1 1 1 1 1 1 1 1 0 0 0 0 1 1 1 1 1 1 0 0 0 0 1 1 0 0
1 1 0 0 0 0 1 1 1 1 1 1 0 0 1 1 0 0 1 1 0 0 0 0 0 0 0 0 0 0 1 1 1 1 0 0 0 0 1 1 1 1 0 0 1 1 1 1 1 1
0 0 1 1 1 1 1 1 0 0 1 1 1 1 1 1 1 1 0 0 0 0 0 0 0 0 0 0 1 1 1 1 1 1 1 1 1 1 1 1 1 1 1 1 0 0 1 1 1 1
1 1 0 0 0 0 1 1 1 1 0 0 1 1 0 0 0 0 1 1 0 0 1 1 1 1 1 1 1 1 0 0 0 0 1 1 1 1 1 1 1 1 1 1 1 1 0 0 0 0
0 0 0 0 0 0 0 0 1 1 0 0 1 1 0 0 1 1 0 0 1 1 1 1 0 0 0 0 0 0 0 0 1 1 1 1 1 1 1 1 1 1 0 0 1 1 0 0 0 0
1 1 0 0 0 0 0 0 0 0 1 1 0 0 0 0 0 0 1 1 0 0 1 1 1 1 0 0 0 0 1 1 0 0 0 0 0 0 0 0 1 1 1 1 0 0 0 0 1 1
0 0 0 0 0 0 1 1 0 0 0 0 1 1 0 0 1 1 0 0 0 0 1 1 1 1 0 0 1 1 0 0 0 0 1 1 1 1 0 0 1 1 0 0 1 1 1 1 0 0
0 0 0 0 1 1 0 0 0 0 0 0 0 0 0 0 0 0 1 1 1 1 0 0 1 1 1 1 0 0 0 0 1 1 1 1 1 1 1 1 0 0 1 1 0 0 1 1 0 0
1 1 1 1 0 0 1 1 0 0 1 1 0 0 1 1 1 1 1 1 0 0 1 1 1 1 1 1 0 0 0 0 0 0 1 1 0 0 1 1 1 1 1 1 1 1 1 1 1 1
0 0 1 1 1 1 0 0 0 0 0 0 0 0 1 1 0 0 0 0 1 1 0 0 1 1 1 1 0 0 1 1 1 1 1 1 0 0 1 1 1 1 1 1 0 0 0 0 1 1
1 1 0 0 1 1 1 1 0 0 0 0 1 1 1 1 0 0 0 0 0 0 0 0 0 0 0 0 1 1 0 0 0 0 1 1 1 1 0 0 1 1 0 0 1 1 0 0 1 1
0 0 1 1 0 0 0 0 0 0 0 0 1 1 1 1 1 1 0 0 0 0 0 0 0 0 1 1 0 0 0 0 0 0 0 0 0 0 0 0 1 1 1 1 0 0 1 1 0 0
1 1 1 1 1 1 1 1 0 0 1 1 0 0 0 0 0 0 1 1 1 1 0 0 0 0 1 1 0 0 0 0 1 1 0 0 1 1 0 0 0 0 1 1 1 1 0 0 1 1
1 1 1 1 1 1 1 1 0 0 1 1 0 0 1 1 1 1 0 0 0 0 1 1 0 0 0 0 0 0 1 1 1 1 1 1 0 0 1 1 0 0 0 0 0 0 0 0 0 0
1 1 0 0 1 1 1 1 1 1 1 1 0 0 0 0 0 0 1 1 1 1 1 1 0 0 1 1 1 1 1 1 0 0 1 1 1 1 0 0 1 1 0 0 1 1 1 1 0 0
1 1 0 0 1 1 1 1 0 0 0 0 0 0 0 0 1 1 0 0 1 1 1 1 1 1 0 0 1 1 1 1 1 1 0 0 0 0 0 0 1 1 0 0 1 1 1 1 1 1
0 0 1 1 1 1 0 0 0 0 1 1 1 1 1 1 0 0 0 0 1 1 0 0 0 0 1 1 0 0 0 0 0 0 1 1 1 1 0 0 0 0 0 0 1 1 1 1 1 1
1 1 0 0 0 0 1 1 0 0 0 0 1 1 0 0 1 1 1 1 1 1 0 0 1 1 1 1 1 1 0 0 0 0 1 1 0 0 1 1 1 1 0 0 1 1 1 1 0 0
1 1 1 1 1 1 0 0 0 0 1 1 0 0 0 0 1 1 1 1 1 1 1 1 0 0 1 1 1 1 1 1 0 0 0 0 0 0 0 0 0 0 1 1 0 0 1 1 1 1
1 1 1 1 1 1 1 1 1 1 1 1 0 0 0 0 0 0 0 0 1 1 0 0 1 1 0 0 1 1 0 0 1 1 0 0 0 0 0 0 1 1 1 1 0 0 0 0 0 0
1 1 1 1 0 0 0 0 1 1 0 0 0 0 0 0 1 1 1 1 1 1 0 0 1 1 1 1 1 1 1 1 1 1 1 1 0 0 0 0 1 1 1 1 0 0 0 0 0 0
1 1 1 1 1 1 0 0 0 0 0 0 1 1 1 1 0 0 1 1 1 1 0 0 1 1 1 1 0 0 1 1 1 1 0 0 1 1 1 1 1 1 1 1 0 0 1 1 0 0
0 0 0 0 1 1 1 1 0 0 1 1 1 1 0 0 0 0 1 1 0 0 0 0 1 1 1 1 0 0 1 1 0 0 1 1 1 1 0 0 1
0 0 1 1 0 0 0 0 1 1 1 1 1 1 0 0 0 0 0 0 1 1 1 1 0 0 1 1 0 0 1 1 0 0 1 1 0 0 0 0 0 0 1 1 1 1 0 0 1 1
0 0 0 0 1 1 0 0 0 0 0 0 1 1 1 1 1 1 1 1 1 1 1 1 1 1 0 0 0 0 0 0 1 1 0 0 0 0 0 0 0 0 0 0 1 1 0 0 0 0
1 1 1 1 1 1 0 0 1 1 1 1 1 1 0 0 0 0 1 1 1 1 1 1 1 1 1 1 0 0 1 1 0 0 0 0 1 1 1 1 0 0 0 0 1 1 1 1 1 1
1 1 0 0 1 1 1 1 1 1 1 1 1 1 0 0 1 1 0 0 1 1 1 1 1 1 1 1 1 1 0 0 0 0 1 1 1 1 1 1 0 0 1 1 1 1 1 1 1 1
0 0 0 0 1 1 0 0 1 1 0 0 0 0 1 1 0 0 1 1 0 0 0 0 1 1 1 1 1 1 1 1 0 0 1 1 1 1 1 1 1 1 0 0 0 0 1 1 0 0
1 1 0 0 1 1 1 1 1 1 1 1 0 0 1 1 0 0 1 1 0 0 0 0 0 0 0 0 0 0 1 1 1 1 0 0 1 1 1 1 1 1 1 1 1 1 1 1 1 1
0 0 1 1 1 1 1 1 0 0 1 1 1 1 1 1 1 1 0 0 0 0 0 0 0 0 0 0 1 1 1 1 1 1 1 1 1 1 1 1 1 1 1 1 0 0 1 1 1 1
1 1 0 0 0 0 1 1 1 1 0 0 0 0 0 0 0 0 1 1 0 0 1 1 1 1 1 1 1 1 0 0 0 0 1 1 1 1 1 1 1 1 1 1 1 1 0 0 0 0
0 0 0 0 0 0 0 0 1 1 0 0 1 1 0 0 1 1 0 0 1 1 0 0 0 0 0 0 0 0 0 0 1 1 1 1 0 0 1 1 1 1 0 0 1 1 0 0 1 1
1 1 0 0 0 0 0 0 0 0 1 1 0 0 0 0 0 0 1 1 0 0 1 1 1 1 0 0 0 0 1 1 0 0 1 1 0 0 0 0 1 1 1 1 0 0 0 0 1 1
0 0 0 0 0 0 1 1 0 0 0 0 1 1 0 0 1 1 0 0 0 0 1 1 1 1 0 0 1 1 0 0 0 0 1 1 1 1 0 0 1 1 0 0 1 1 1 1 0 0
0 0 1 1 1 1 0 0 0 0 0 0 0 0 0 0 1 1 1 1 1 1 0 0 1 1 1 1 0 0 0 0 1 1 1 1 1 1 1 1 0 0 1 1 0 0 1 1 0 0
1 1 1 1 0 0 1 1 1 1 0 0 0 0 1 1 1 1 1 1 0 0 1 1 1 1 1 1 0 0 0 0 0 0 1 1 1 1 1 1 1 1 1 1 1 1 1 1 1 1
1 1 1 1 1 1 0 0 0 0 0 0 0 0 1 1 0 0 0 0 1 1 0 0 1 1 1 1 0 0 1 1 1 1 1 1 0 0 1 1 1 1 1 1 1 1 0 0 1 1
1 1 0 0 1 1 1 1 0 0 0 0 1 1 0 0 0 0 0 0 0 0 0 0 0 0 1 1 0 0 0 0 0 0 1 1 1 1 0 0 1 1 1 1 1 1 0 0 0 0
0 0 0 0 0 0 0 0 0 0 0 0 1 1 1 1 1 1 0 0 1 1 1 1 0 0 1 1 0 0 0 0 0 0 0 0 0 0 0 0 1 1 1 1 0 0 1 1 1 1
1 1 1 1 0 0 1 1 0 0 1 1 1 1 0 0 0 0 1 1 1 1 0 0 0 0 1 1 0 0 0 0 1 1 0 0 1 1 0 0 0 0 1 1 1 1 0 0 1 1
0 0 0 0 0 0 1 1 0 0 0 0 0 0 1 1 1 1 1 1 0 0 1 1 0 0 0 0 0 0 1 1 1 1 0 0 0 0 1 1 0 0 0 0 1 1 1 1 0 0
1 1 0 0 1 1 1 1 1 1 1 1 0 0 0 0 0 0 1 1 1 1 1 1 0 0 1 1 1 1 1 1 0 0 1 1 1 1 0 0 1 1 0 0 1 1 1 1 0 0
1 1 1 1 1 1 1 1 1 1 0 0 0 0 0 0 1 1 0 0 1 1 1 1 1 1 0 0 1 1 1 1 0 0 0 0 0 0 0 0 1 1 0 0 1 1 1 1 1 1
0 0 0 0 1 1 0 0 0 0 1 1 1 1 1 1 0 0 0 0 1 1 0 0 1 1 1 1 1 1 0 0 0 0 1 1 1 1 0 0 0 0 0 0 1 1 1 1 1 1
1 1 0 0 0 0 1 1 0 0 0 0 1 1 0 0 1 1 1 1 1 1 0 0 1 1 1 1 1 1 0 0 0 0 1 1 0 0 1 1 1 1 0 0 1 1 0 0 0 0
1 1 1 1 1 1 0 0 1 1 1 1 0 0 0 0 1 1 1 1 1 1 0 0 0 0 1 1 1 1 1 1 0 0 1 1 0 0 0 0 0 0 0 0 0 0 1 1 1 1
1 1 1 1 1 1 1 1 1 1 1 1 0 0 0 0 0 0 0 0 1 1 0 0 1 1 0 0 1 1 0 0 1 1 0 0 0 0 0 0 1 1 1 1 1 1 0 0 0 0
1 1 1 1 0 0 0 0 0 0 0 0 0 0 0 0 1 1 1 1 1 1 0 0 1 1 1 1 0 0 1 1 1 1 1 1 0 0 0 0 1 1 1 1 0 0 0 0 0 0
1 1 1 1 1 1 0 0 0 0 0 0 1 1 1 1 0 0 1 1 1 1 0 0 1 1 1 1 1 1 1 1 1 1 0 0 1 1 1 1 1 1 1 1 0 0 1 1 0 0
0 0 1 1 1 1 1 1 0 0 1 1 1 1 0 0 0 0 1 1 0 0 0 0 1 1 1 1 0 0 1 1 0 0 1 1 1 1 0 0 1
0 0 1 1 0 0 0 0 1 1 1 1 1 1 0 0 0 0 0 0 1 1 1 1 0 0 1 1 0 0 1 1 0 0 1 1 0 0 0 0 0 0 1 1 1 1 0 0 1 1
0 0 0 0 1 1 0 0 0 0 0 0 1 1 1 1 1 1 1 1 1 1 1 1 1 1 1 1 0 0 0 0 1 1 0 0 0 0 0 0 1 1 0 0 1 1 0 0 0 0
0 0 1 1 1 1 0 0 1 1 1 1 0 0 0 0 0 0 1 1 1 1 1 1 1 1 1 1 0 0 1 1 0 0 1 1 1 1 1 1 0 0 0 0 1 1 0 0 1 1
1 1 1 1 1 1 1 1 1 1 1 1 1 1 0 0 1 1 0 0 1 1 1 1 1 1 1 1 1 1 0 0 0 0 1 1 0 0 1 1 0 0 1 1 1 1 1 1 1 1
0 0 1 1 1 1 0 0 1 1 0 0 0 0 1 1 0 0 1 1 0 0 0 0 1 1 1 1 1 1 1 1 0 0 1 1 0 0 1 1 1 1 0 0 0 0 1 1 0 0
1 1 0 0 0 0 1 1 1 1 1 1 0 0 1 1 0 0 1 1 0 0 0 0 0 0 0 0 0 0 1 1 1 1 0 0 1 1 0 0 1 1 1 1 1 1 1 1 1 1
0 0 1 1 1 1 1 1 0 0 1 1 1 1 1 1 1 1 0 0 0 0 0 0 0 0 0 0 0 0 1 1 1 1 1 1 1 1 1 1 1 1 1 1 0 0 1 1 1 1
1 1 0 0 0 0 1 1 1 1 0 0 0 0 0 0 0 0 1 1 0 0 1 1 1 1 1 1 0 0 0 0 0 0 1 1 1 1 1 1 1 1 1 1 1 1 0 0 0 0
0 0 0 0 0 0 0 0 1 1 0 0 1 1 1 1 1 1 0 0 1 1 0 0 0 0 0 0 0 0 0 0 1 1 1 1 0 0 1 1 1 1 0 0 1 1 0 0 0 0
1 1 0 0 1 1 0 0 0 0 1 1 0 0 0 0 0 0 1 1 0 0 1 1 1 1 0 0 0 0 1 1 0 0 1 1 0 0 0 0 1 1 1 1 0 0 0 0 1 1
0 0 0 0 0 0 1 1 0 0 0 0 1 1 0 0 1 1 0 0 0 0 1 1 1 1 0 0 1 1 0 0 0 0 1 1 1 1 0 0 1 1 0 0 1 1 1 1 0 0
0 0 0 0 1 1 0 0 0 0 0 0 0 0 0 0 1 1 1 1 1 1 0 0 1 1 1 1 0 0 0 0 1 1 0 0 1 1 1 1 0 0 1 1 0 0 1 1 0 0
1 1 1 1 0 0 1 1 0 0 1 1 0 0 1 1 1 1 1 1 0 0 1 1 1 1 1 1 0 0 0 0 0 0 1 1 0 0 1 1 1 1 1 1 1 1 1 1 1 1
0 0 1 1 1 1 0 0 0 0 0 0 0 0 1 1 0 0 0 0 1 1 0 0 1 1 1 1 0 0 1 1 1 1 1 1 0 0 1 1 1 1 1 1 0 0 0 0 1 1
1 1 0 0 1 1 1 1 1 1 0 0 1 1 1 1 0 0 0 0 0 0 0 0 0 0 1 1 1 1 0 0 0 0 1 1 1 1 0 0 1 1 1 1 1 1 0 0 1 1
0 0 0 0 0 0 0 0 0 0 0 0 1 1 1 1 1 1 0 0 0 0 0 0 0 0 1 1 1 1 0 0 1 1 0 0 0 0 0 0 1 1 0 0 0 0 1 1 1 1
1 1 1 1 1 1 1 1 0 0 0 0 0 0 0 0 0 0 1 1 1 1 0 0 0 0 1 1 0 0 0 0 1 1 0 0 1 1 0 0 0 0 1 1 1 1 0 0 1 1
0 0 1 1 1 1 1 1 0 0 1 1 0 0 1 1 1 1 1 1 0 0 1 1 0 0 0 0 0 0 1 1 1 1 0 0 0 0 1 1 0 0 0 0 0 0 1 1 0 0
1 1 0 0 1 1 1 1 1 1 1 1 0 0 0 0 0 0 1 1 1 1 1 1 0 0 1 1 1 1 1 1 0 0 1 1 1 1 0 0 1 1 0 0 1 1 1 1 0 0
1 1 1 1 1 1 1 1 1 1 0 0 0 0 0 0 1 1 0 0 1 1 1 1 1 1 1 1 1 1 1 1 1 1 0 0 1 1 0 0 1 1 0 0 1 1 1 1 1 1
0 0 0 0 1 1 0 0 0 0 1 1 1 1 1 1 0 0 0 0 1 1 0 0 1 1 1 1 1 1 0 0 0 0 1 1 1 1 0 0 0 0 0 0 1 1 1 1 1 1
0 0 0 0 0 0 1 1 0 0 0 0 1 1 0 0 1 1 1 1 1 1 0 0 1 1 1 1 1 1 0 0 0 0 1 1 0 0 1 1 1 1 0 0 1 1 1 1 0 0
1 1 1 1 0 0 0 0 1 1 1 1 0 0 0 0 1 1 1 1 1 1 0 0 0 0 1 1 1 1 1 1 0 0 0 0 0 0 0 0 0 0 1 1 0 0 1 1 1 1
1 1 1 1 1 1 1 1 1 1 1 1 0 0 0 0 0 0 0 0 1 1 0 0 1 1 0 0 1 1 0 0 1 1 0 0 0 0 0 0 1 1 1 1 1 1 0 0 0 0
1 1 1 1 0 0 0 0 0 0 0 0 0 0 0 0 1 1 1 1 1 1 0 0 1 1 1 1 1 1 1 1 1 1 1 1 0 0 0 0 1 1 1 1 0 0 0 0 0 0
1 1 1 1 1 1 0 0 0 0 0 0 1 1 1 1 0 0 1 1 1 1 0 0 1 1 1 1 1 1 1 1 1 1 0 0 1 1 1 1 1 1 1 1 0 0 1 1 1 1
0 0 0 0 1 1 1 1 0 0 1 1 0 0 0 0 0 0 1 1 0 0 0 0 1 1 1 1 0 0 1 1 0 0 1 1 1 1 0 0 1
0 0 1 1 0 0 0 0 1 1 1 1 1 1 0 0 0 0 0 0 1 1 1 1 0 0 1 1 0 0 1 1 0 0 1 1 0 0 0 0 0 0 1 1 1 1 0 0 1 1
0 0 0 0 1 1 0 0 0 0 0 0 1 1 1 1 1 1 1 1 1 1 1 1 1 1 0 0 0 0 0 0 1 1 0 0 1 1 0 0 0 0 0 0 1 1 0 0 0 0
1 1 1 1 1 1 0 0 1 1 1 1 1 1 0 0 0 0 1 1 1 1 1 1 1 1 1 1 0 0 1 1 0 0 0 0 1 1 1 1 0 0 0 0 1 1 1 1 1 1
1 1 0 0 1 1 1 1 1 1 1 1 1 1 0 0 1 1 0 0 1 1 1 1 1 1 1 1 1 1 0 0 0 0 1 1 1 1 0 0 0 0 1 1 1 1 1 1 1 1
0 0 0 0 1 1 0 0 1 1 0 0 0 0 1 1 0 0 1 1 0 0 0 0 0 0 1 1 1 1 1 1 0 0 1 1 1 1 1 1 1 1 0 0 0 0 1 1 0 0
1 1 0 0 0 0 1 1 1 1 1 1 0 0 1 1 0 0 1 1 0 0 1 1 0 0 0 0 0 0 1 1 1 1 0 0 1 1 0 0 1 1 0 0 1 1 1 1 1 1
0 0 1 1 1 1 1 1 1 1 1 1 1 1 1 1 1 1 0 0 1 1 0 0 0 0 0 0 1 1 1 1 1 1 1 1 1 1 0 0 1 1 1 1 0 0 1 1 1 1
1 1 0 0 0 0 1 1 1 1 1 1 0 0 0 0 0 0 1 1 0 0 1 1 1 1 1 1 1 1 0 0 0 0 1 1 1 1 1 1 1 1 1 1 1 1 0 0 0 0
0 0 0 0 0 0 0 0 1 1 0 0 0 0 0 0 1 1 0 0 1 1 1 1 0 0 0 0 1 1 0 0 1 1 1 1 0 0 1 1 1 1 0 0 1 1 0 0 0 0
1 1 0 0 1 1 0 0 0 0 1 1 0 0 0 0 0 0 1 1 0 0 1 1 1 1 0 0 0 0 1 1 0 0 0 0 0 0 0 0 1 1 1 1 0 0 0 0 1 1
0 0 0 0 0 0 1 1 0 0 0 0 1 1 0 0 1 1 0 0 0 0 1 1 1 1 0 0 1 1 0 0 0 0 1 1 1 1 0 0 1 1 0 0 1 1 1 1 0 0
0 0 1 1 1 1 0 0 0 0 0 0 0 0 0 0 0 0 1 1 1 1 0 0 1 1 1 1 0 0 0 0 1 1 1 1 1 1 1 1 0 0 1 1 0 0 1 1 0 0
1 1 1 1 0 0 1 1 1 1 0 0 0 0 1 1 1 1 1 1 0 0 1 1 1 1 1 1 0 0 0 0 0 0 1 1 1 1 1 1 1 1 1 1 1 1 1 1 1 1
1 1 1 1 1 1 0 0 0 0 0 0 0 0 1 1 0 0 0 0 1 1 0 0 1 1 1 1 0 0 1 1 1 1 1 1 0 0 1 1 1 1 1 1 1 1 0 0 1 1
1 1 0 0 1 1 1 1 1 1 0 0 1 1 0 0 0 0 0 0 0 0 0 0 0 0 0 0 1 1 0 0 0 0 1 1 1 1 1 1 1 1 1 1 1 1 0 0 1 1
0 0 0 0 0 0 0 0 0 0 0 0 1 1 1 1 1 1 0 0 1 1 1 1 0 0 1 1 0 0 0 0 0 0 0 0 0 0 0 0 1 1 1 1 0 0 1 1 0 0
1 1 1 1 0 0 1 1 0 0 0 0 1 1 0 0 0 0 1 1 1 1 0 0 0 0 1 1 0 0 0 0 1 1 0 0 1 1 0 0 0 0 1 1 1 1 0 0 1 1
0 0 0 0 0 0 1 1 0 0 0 0 0 0 1 1 1 1 0 0 0 0 1 1 0 0 0 0 0 0 1 1 1 1 1 1 0 0 1 1 0 0 0 0 1 1 0 0 0 0
1 1 0 0 1 1 1 1 1 1 1 1 0 0 0 0 0 0 1 1 1 1 1 1 0 0 1 1 1 1 1 1 0 0 1 1 1 1 0 0 1 1 0 0 1 1 1 1 0 0
1 1 1 1 0 0 1 1 0 0 0 0 0 0 0 0 1 1 0 0 1 1 1 1 1 1 0 0 1 1 1 1 1 1 0 0 1 1 0 0 1 1 0 0 1 1 1 1 1 1
0 0 1 1 1 1 0 0 0 0 1 1 1 1 1 1 0 0 0 0 1 1 0 0 0 0 1 1 0 0 0 0 0 0 1 1 1 1 0 0 0 0 0 0 0 0 1 1 1 1
1 1 0 0 0 0 1 1 0 0 0 0 1 1 0 0 1 1 0 0 1 1 0 0 0 0 1 1 1 1 0 0 0 0 1 1 0 0 1 1 1 1 0 0 1 1 0 0 0 0
1 1 1 1 1 1 0 0 0 0 1 1 0 0 0 0 1 1 1 1 1 1 1 1 0 0 1 1 1 1 1 1 0 0 1 1 0 0 0 0 1 1 1 1 0 0 1 1 0 0
1 1 1 1 1 1 1 1 1 1 1 1 0 0 0 0 0 0 0 0 1 1 0 0 1 1 0 0 1 1 0 0 1 1 0 0 0 0 0 0 1 1 1 1 1 1 0 0 0 0
1 1 1 1 0 0 0 0 0 0 0 0 0 0 0 0 1 1 1 1 1 1 0 0 1 1 1 1 1 1 1 1 1 1 1 1 0 0 0 0 1 1 1 1 0 0 0 0 0 0
1 1 1 1 1 1 0 0 0 0 0 0 1 1 1 1 0 0 1 1 1 1 0 0 1 1 1 1 0 0 1 1 1 1 0 0 1 1 1 1 1 1 1 1 0 0 1 1 1 1
0 0 1 1 1 1 1 1 0 0 1 1 0 0 0 0 0 0 1 1 0 0 0 0 1 1 1 1 0 0 1 1 0 0 1 1 1 1 0 0 1
0 0 1 1 0 0 0 0 1 1 1 1 1 1 0 0 0 0 0 0 1 1 1 1 0 0 1 1 0 0 1 1 0 0 1 1 0 0 0 0 0 0 1 1 1 1 0 0 1 1
0 0 0 0 1 1 0 0 0 0 0 0 1 1 1 1 1 1 1 1 1 1 1 1 1 1 1 1 0 0 0 0 1 1 0 0 1 1 0 0 1 1 0 0 1 1 0 0 0 0
1 1 1 1 1 1 0 0 1 1 1 1 1 1 0 0 0 0 1 1 1 1 1 1 1 1 1 1 0 0 1 1 0 0 0 0 1 1 1 1 0 0 0 0 1 1 0 0 1 1
1 1 0 0 1 1 1 1 1 1 1 1 1 1 0 0 1 1 0 0 1 1 1 1 1 1 1 1 1 1 0 0 0 0 1 1 0 0 0 0 0 0 1 1 1 1 1 1 1 1
0 0 0 0 1 1 0 0 1 1 0 0 0 0 0 0 0 0 1 1 0 0 0 0 0 0 1 1 1 1 1 1 0 0 1 1 1 1 1 1 1 1 0 0 0 0 1 1 0 0
1 1 0 0 0 0 1 1 1 1 1 1 0 0 1 1 0 0 1 1 0 0 0 0 0 0 0 0 0 0 1 1 1 1 0 0 0 0 0 0 1 1 1 1 1 1 1 1 1 1
0 0 1 1 1 1 1 1 0 0 1 1 1 1 1 1 1 1 0 0 0 0 0 0 0 0 0 0 1 1 1 1 1 1 1 1 1 1 0 0 1 1 1 1 0 0 1 1 1 1
1 1 0 0 0 0 1 1 1 1 0 0 0 0 0 0 0 0 1 1 0 0 1 1 1 1 1 1 1 1 0 0 0 0 1 1 1 1 1 1 1 1 1 1 1 1 0 0 0 0
0 0 0 0 0 0 0 0 1 1 0 0 1 1 0 0 1 1 0 0 1 1 0 0 0 0 0 0 0 0 0 0 1 1 1 1 1 1 1 1 1 1 0 0 1 1 0 0 0 0
1 1 0 0 1 1 0 0 0 0 1 1 0 0 0 0 0 0 1 1 0 0 1 1 1 1 0 0 0 0 1 1 0 0 1 1 0 0 0 0 1 1 1 1 0 0 0 0 1 1
0 0 0 0 0 0 1 1 0 0 0 0 1 1 0 0 1 1 0 0 0 0 1 1 1 1 0 0 1 1 0 0 0 0 1 1 1 1 0 0 1 1 0 0 1 1 1 1 0 0
0 0 1 1 1 1 0 0 0 0 0 0 0 0 0 0 1 1 1 1 1 1 0 0 1 1 1 1 0 0 0 0 1 1 1 1 1 1 1 1 0 0 1 1 0 0 1 1 0 0
1 1 1 1 0 0 1 1 0 0 0 0 0 0 1 1 1 1 1 1 0 0 1 1 1 1 1 1 0 0 0 0 0 0 1 1 0 0 1 1 1 1 1 1 1 1 1 1 1 1
0 0 1 1 1 1 0 0 0 0 0 0 0 0 1 1 0 0 0 0 1 1 0 0 1 1 1 1 0 0 1 1 1 1 1 1 0 0 1 1 1 1 1 1 0 0 0 0 1 1
1 1 0 0 1 1 1 1 1 1 0 0 1 1 1 1 0 0 0 0 0 0 0 0 0 0 1 1 1 1 0 0 0 0 1 1 1 1 0 0 1 1 0 0 1 1 0 0 1 1
0 0 1 1 0 0 0 0 0 0 0 0 1 1 1 1 1 1 0 0 1 1 1 1 0 0 1 1 0 0 0 0 0 0 0 0 0 0 0 0 1 1 0 0 0 0 1 1 0 0
1 1 1 1 0 0 1 1 0 0 0 0 0 0 0 0 0 0 1 1 1 1 0 0 0 0 1 1 0 0 0 0 1 1 0 0 1 1 0 0 0 0 1 1 1 1 0 0 1 1
1 1 1 1 1 1 1 1 0 0 0 0 0 0 1 1 1 1 0 0 0 0 1 1 0 0 0 0 0 0 1 1 1 1 0 0 0 0 1 1 0 0 0 0 0 0 1 1 0 0
1 1 0 0 1 1 1 1 1 1 1 1 0 0 0 0 0 0 1 1 1 1 1 1 0 0 1 1 1 1 1 1 0 0 1 1 1 1 0 0 1 1 0 0 1 1 1 1 0 0
1 1 1 1 1 1 0 0 1 1 0 0 0 0 0 0 1 1 0 0 1 1 1 1 1 1 0 0 1 1 1 1 1 1 0 0 0 0 0 0 1 1 0 0 1 1 1 1 1 1
0 0 0 0 1 1 0 0 0 0 1 1 1 1 1 1 0 0 0 0 1 1 0 0 1 1 1 1 1 1 0 0 0 0 1 1 1 1 0 0 0 0 0 0 1 1 1 1 1 1
0 0 0 0 0 0 1 1 0 0 0 0 1 1 0 0 1 1 1 1 1 1 0 0 0 0 1 1 1 1 0 0 0 0 1 1 0 0 1 1 1 1 0 0 1 1 1 1 0 0
1 1 1 1 0 0 0 0 1 1 1 1 0 0 0 0 1 1 1 1 1 1 0 0 0 0 1 1 1 1 1 1 0 0 0 0 0 0 0 0 0 0 1 1 0 0 1 1 0 0
1 1 1 1 1 1 1 1 1 1 1 1 0 0 0 0 0 0 0 0 1 1 0 0 1 1 0 0 1 1 0 0 1 1 0 0 0 0 0 0 1 1 1 1 0 0 0 0 0 0
1 1 1 1 0 0 0 0 1 1 0 0 0 0 0 0 1 1 1 1 1 1 0 0 1 1 1 1 1 1 1 1 1 1 1 1 0 0 0 0 1 1 1 1 0 0 0 0 0 0
1 1 1 1 1 1 0 0 0 0 0 0 1 1 1 1 0 0 1 1 1 1 0 0 1 1 1 1 1 1 1 1 1 1 0 0 1 1 1 1 1 1 1 1 0 0 1 1 0 0
0 0 0 0 1 1 1 1 0 0 1 1 1 1 0 0 0 0 1 1 0 0 0 0 1 1 1 1 0 0 1 1 0 0 1 1 1 1 0 0 1
0 0 1 1 0 0 0 0 1 1 1 1 1 1 0 0 0 0 0 0 1 1 1 1 0 0 1 1 0 0 1 1 0 0 1 1 0 0 0 0 0 0 1 1 1 1 0 0 1 1
0 0 0 0 1 1 0 0 0 0 0 0 1 1 1 1 1 1 1 1 1 1 1 1 1 1 1 1 0 0 0 0 1 1 0 0 1 1 0 0 0 0 0 0 1 1 0 0 0 0
1 1 1 1 1 1 0 0 1 1 1 1 0 0 0 0 0 0 1 1 1 1 1 1 1 1 1 1 0 0 1 1 0 0 1 1 1 1 1 1 0 0 0 0 1 1 0 0 1 1
1 1 0 0 1 1 1 1 1 1 1 1 1 1 0 0 1 1 0 0 1 1 1 1 1 1 1 1 1 1 0 0 0 0 1 1 1 1 0 0 0 0 1 1 1 1 1 1 1 1
0 0 0 0 1 1 0 0 1 1 0 0 0 0 1 1 0 0 1 1 0 0 0 0 0 0 1 1 1 1 1 1 0 0 0 0 0 0 1 1 1 1 0 0 0 0 1 1 0 0
1 1 0 0 1 1 1 1 1 1 1 1 0 0 1 1 0 0 1 1 0 0 0 0 0 0 0 0 0 0 1 1 1 1 0 0 1 1 1 1 1 1 0 0 1 1 1 1 1 1
0 0 1 1 1 1 1 1 0 0 1 1 1 1 1 1 1 1 0 0 1 1 0 0 0 0 0 0 0 0 1 1 1 1 1 1 1 1 0 0 1 1 1 1 0 0 1 1 1 1
1 1 0 0 0 0 1 1 1 1 1 1 1 1 0 0 0 0 1 1 0 0 1 1 1 1 1 1 0 0 0 0 0 0 1 1 1 1 1 1 1 1 1 1 1 1 0 0 0 0
0 0 0 0 0 0 0 0 1 1 0 0 1 1 1 1 1 1 0 0 1 1 1 1 0 0 0 0 0 0 0 0 1 1 1 1 0 0 1 1 1 1 0 0 1 1 0 0 0 0
1 1 0 0 0 0 0 0 0 0 1 1 0 0 0 0 0 0 1 1 0 0 1 1 1 1 0 0 0 0 1 1 0 0 0 0 0 0 0 0 1 1 1 1 0 0 0 0 1 1
0 0 0 0 0 0 1 1 0 0 0 0 1 1 0 0 1 1 0 0 0 0 1 1 1 1 0 0 1 1 0 0 0 0 1 1 1 1 0 0 1 1 0 0 1 1 1 1 0 0
0 0 1 1 1 1 0 0 0 0 0 0 0 0 0 0 0 0 1 1 1 1 0 0 1 1 1 1 0 0 0 0 1 1 0 0 1 1 1 1 0 0 1 1 0 0 1 1 0 0
1 1 1 1 0 0 1 1 1 1 0 0 0 0 1 1 1 1 1 1 0 0 1 1 1 1 1 1 0 0 0 0 0 0 1 1 0 0 1 1 1 1 1 1 1 1 1 1 1 1
1 1 1 1 1 1 0 0 0 0 0 0 0 0 1 1 0 0 0 0 1 1 0 0 1 1 1 1 0 0 1 1 1 1 1 1 0 0 1 1 1 1 1 1 1 1 0 0 1 1
1 1 0 0 1 1 1 1 0 0 0 0 1 1 0 0 0 0 0 0 0 0 0 0 0 0 0 0 0 0 0 0 0 0 1 1 1 1 0 0 1 1 1 1 1 1 0 0 0 0
0 0 0 0 0 0 0 0 0 0 0 0 1 1 1 1 1 1 0 0 0 0 0 0 0 0 1 1 0 0 0 0 1 1 0 0 0 0 0 0 1 1 0 0 0 0 1 1 0 0
1 1 1 1 1 1 1 1 0 0 1 1 1 1 0 0 0 0 1 1 1 1 0 0 0 0 1 1 0 0 0 0 1 1 0 0 1 1 0 0 0 0 1 1 1 1 0 0 1 1
0 0 0 0 0 0 1 1 0 0 0 0 0 0 1 1 1 1 0 0 0 0 1 1 0 0 0 0 0 0 1 1 1 1 0 0 0 0 1 1 0 0 0 0 1 1 0 0 0 0
1 1 0 0 1 1 1 1 1 1 1 1 0 0 0 0 0 0 1 1 1 1 1 1 0 0 1 1 1 1 1 1 0 0 1 1 1 1 0 0 1 1 0 0 1 1 1 1 0 0
1 1 0 0 0 0 0 0 0 0 0 0 0 0 0 0 1 1 0 0 1 1 1 1 1 1 1 1 1 1 1 1 0 0 0 0 0 0 0 0 1 1 0 0 1 1 1 1 1 1
0 0 0 0 1 1 0 0 0 0 1 1 1 1 1 1 0 0 0 0 1 1 0 0 0 0 1 1 0 0 0 0 0 0 1 1 1 1 0 0 0 0 0 0 0 0 1 1 1 1
0 0 0 0 0 0 1 1 0 0 0 0 1 1 0 0 1 1 1 1 1 1 0 0 0 0 1 1 1 1 0 0 0 0 1 1 0 0 1 1 1 1 0 0 1 1 0 0 0 0
1 1 1 1 0 0 0 0 0 0 1 1 0 0 0 0 1 1 1 1 1 1 1 1 0 0 1 1 1 1 1 1 0 0 0 0 0 0 0 0 0 0 0 0 0 0 1 1 0 0
1 1 1 1 1 1 1 1 1 1 1 1 0 0 0 0 0 0 0 0 1 1 0 0 1 1 0 0 1 1 0 0 1 1 0 0 0 0 0 0 1 1 1 1 1 1 0 0 0 0
1 1 1 1 0 0 0 0 0 0 0 0 0 0 0 0 1 1 1 1 1 1 0 0 1 1 1 1 0 0 1 1 1 1 1 1 0 0 0 0 1 1 1 1 0 0 0 0 0 0
1 1 1 1 1 1 0 0 0 0 0 0 1 1 1 1 0 0 1 1 1 1 0 0 1 1 1 1 0 0 1 1 1 1 0 0 1 1 1 1 1 1 1 1 0 0 1 1 0 0
1 1 1 1 1 1 1 1 0 0 1 1 1 1 0 0 0 0 1 1 0 0 0 0 1 1 1 1 0 0 1 1 0 0 1 1 1 1 0 0 1
0 0 1 1 0 0 0 0 1 1 1 1 1 1 0 0 0 0 0 0 1 1 1 1 0 0 1 1 0 0 1 1 0 0 1 1 0 0 0 0 0 0 1 1 1 1 0 0 1 1
0 0 0 0 1 1 0 0 0 0 0 0 1 1 1 1 1 1 1 1 1 1 1 1 1 1 0 0 0 0 0 0 1 1 0 0 0 0 0 0 1 1 0 0 1 1 0 0 0 0
0 0 1 1 1 1 0 0 1 1 1 1 1 1 0 0 0 0 1 1 1 1 1 1 1 1 1 1 0 0 1 1 0 0 0 0 1 1 1 1 0 0 0 0 1 1 0 0 1 1
1 1 1 1 1 1 1 1 1 1 1 1 1 1 0 0 1 1 0 0 1 1 1 1 1 1 1 1 1 1 0 0 0 0 1 1 0 0 1 1 0 0 1 1 1 1 1 1 1 1
0 0 1 1 1 1 0 0 1 1 0 0 0 0 0 0 0 0 1 1 0 0 0 0 1 1 1 1 1 1 1 1 0 0 0 0 1 1 1 1 1 1 0 0 0 0 1 1 0 0
1 1 0 0 1 1 1 1 1 1 1 1 0 0 1 1 0 0 1 1 0 0 1 1 0 0 0 0 0 0 1 1 1 1 0 0 0 0 0 0 1 1 1 1 1 1 1 1 1 1
0 0 1 1 1 1 1 1 0 0 1 1 1 1 1 1 1 1 0 0 0 0 0 0 0 0 0 0 1 1 1 1 1 1 1 1 1 1 1 1 1 1 1 1 0 0 1 1 1 1
1 1 0 0 0 0 1 1 1 1 1 1 1 1 0 0 0 0 1 1 0 0 1 1 1 1 1 1 1 1 0 0 0 0 1 1 1 1 1 1 1 1 1 1 1 1 0 0 0 0
0 0 0 0 0 0 0 0 1 1 0 0 0 0 0 0 1 1 0 0 1 1 0 0 0 0 0 0 0 0 0 0 1 1 1 1 1 1 1 1 1 1 0 0 1 1 0 0 1 1
1 1 0 0 1 1 0 0 0 0 1 1 0 0 0 0 0 0 1 1 0 0 1 1 1 1 0 0 0 0 1 1 0 0 1 1 0 0 0 0 1 1 1 1 0 0 0 0 1 1
0 0 0 0 0 0 1 1 0 0 0 0 1 1 0 0 1 1 0 0 0 0 1 1 1 1 0 0 1 1 0 0 0 0 1 1 1 1 0 0 1 1 0 0 1 1 1 1 0 0
0 0 0 0 1 1 0 0 0 0 0 0 0 0 0 0 1 1 1 1 1 1 0 0 1 1 1 1 0 0 0 0 1 1 1 1 1 1 1 1 0 0 1 1 0 0 1 1 0 0
1 1 1 1 0 0 1 1 0 0 1 1 0 0 1 1 1 1 1 1 0 0 1 1 1 1 1 1 0 0 0 0 0 0 1 1 0 0 1 1 1 1 1 1 1 1 1 1 1 1
0 0 1 1 1 1 0 0 0 0 0 0 0 0 1 1 0 0 0 0 1 1 0 0 1 1 1 1 0 0 1 1 1 1 1 1 0 0 1 1 1 1 1 1 0 0 0 0 1 1
1 1 0 0 1 1 1 1 0 0 0 0 1 1 1 1 0 0 0 0 0 0 0 0 0 0 1 1 0 0 0 0 0 0 1 1 1 1 1 1 1 1 0 0 1 1 0 0 0 0
0 0 0 0 0 0 0 0 0 0 0 0 1 1 1 1 1 1 0 0 0 0 1 1 0 0 1 1 0 0 0 0 0 0 0 0 0 0 0 0 1 1 1 1 0 0 1 1 1 1
1 1 1 1 0 0 1 1 0 0 0 0 0 0 0 0 0 0 1 1 1 1 0 0 0 0 1 1 0 0 0 0 1 1 0 0 1 1 0 0 0 0 1 1 1 1 0 0 1 1
1 1 1 1 1 1 1 1 0 0 1 1 0 0 1 1 1 1 1 1 0 0 1 1 0 0 0 0 0 0 1 1 1 1 0 0 0 0 1 1 0 0 0 0 0 0 1 1 0 0
1 1 0 0 1 1 1 1 1 1 1 1 0 0 0 0 0 0 0 0 1 1 1 1 0 0 1 1 1 1 1 1 0 0 1 1 1 1 0 0 1 1 0 0 1 1 1 1 0 0
1 1 0 0 1 1 1 1 1 1 0 0 0 0 0 0 1 1 0 0 1 1 1 1 1 1 0 0 1 1 1 1 1 1 0 0 0 0 0 0 1 1 0 0 1 1 1 1 1 1
0 0 0 0 1 1 0 0 0 0 1 1 1 1 1 1 0 0 0 0 1 1 0 0 1 1 1 1 1 1 0 0 0 0 1 1 1 1 0 0 0 0 0 0 0 0 1 1 1 1
0 0 0 0 0 0 1 1 0 0 0 0 1 1 0 0 1 1 0 0 1 1 0 0 1 1 1 1 1 1 0 0 0 0 1 1 0 0 1 1 1 1 0 0 1 1 1 1 0 0
1 1 1 1 1 1 0 0 1 1 1 1 0 0 0 0 1 1 1 1 1 1 0 0 0 0 1 1 1 1 1 1 0 0 0 0 0 0 0 0 0 0 0 0 0 0 1 1 1 1
1 1 1 1 1 1 1 1 1 1 1 1 0 0 0 0 0 0 0 0 1 1 0 0 1 1 0 0 1 1 0 0 1 1 0 0 0 0 0 0 1 1 1 1 0 0 0 0 0 0
1 1 1 1 0 0 0 0 1 1 0 0 0 0 0 0 1 1 1 1 1 1 0 0 1 1 1 1 1 1 1 1 1 1 1 1 0 0 0 0 1 1 1 1 0 0 0 0 0 0
1 1 1 1 1 1 0 0 0 0 0 0 1 1 1 1 0 0 1 1 1 1 0 0 1 1 1 1 1 1 1 1 1 1 0 0 1 1 1 1 1 1 1 1 0 0 1 1 1 1
0 0 0 0 1 1 1 1 0 0 1 1 0 0 0 0 0 0 1 1 0 0 0 0 1 1 1 1 0 0 1 1 0 0 1 1 1 1 0 0 1
0 0 1 1 0 0 0 0 1 1 1 1 1 1 0 0 0 0 0 0 1 1 1 1 0 0 1 1 0 0 1 1 0 0 1 1 0 0 0 0 0 0 1 1 1 1 0 0 1 1
0 0 0 0 1 1 0 0 0 0 0 0 1 1 1 1 1 1 1 1 1 1 1 1 1 1 1 1 0 0 0 0 1 1 0 0 0 0 0 0 0 0 0 0 1 1 0 0 0 0
1 1 1 1 1 1 0 0 1 1 1 1 0 0 0 0 0 0 1 1 1 1 1 1 1 1 1 1 0 0 1 1 0 0 1 1 1 1 1 1 0 0 0 0 1 1 0 0 1 1
1 1 0 0 1 1 1 1 1 1 1 1 1 1 0 0 1 1 0 0 1 1 1 1 1 1 1 1 1 1 0 0 0 0 1 1 1 1 1 1 0 0 1 1 1 1 1 1 1 1
0 0 0 0 1 1 0 0 1 1 0 0 0 0 0 0 0 0 1 1 0 0 0 0 1 1 1 1 1 1 1 1 0 0 0 0 0 0 1 1 1 1 0 0 0 0 1 1 0 0
1 1 0 0 0 0 1 1 1 1 1 1 0 0 1 1 0 0 1 1 0 0 1 1 0 0 0 0 0 0 1 1 1 1 0 0 0 0 0 0 1 1 1 1 1 1 1 1 1 1
0 0 1 1 1 1 1 1 0 0 1 1 1 1 1 1 1 1 0 0 0 0 0 0 0 0 0 0 0 0 1 1 1 1 1 1 1 1 1 1 1 1 1 1 0 0 1 1 1 1
1 1 0 0 0 0 1 1 1 1 1 1 1 1 0 0 0 0 1 1 0 0 1 1 1 1 1 1 0 0 0 0 0 0 1 1 1 1 1 1 1 1 1 1 1 1 0 0 0 0
0 0 0 0 0 0 0 0 1 1 0 0 0 0 1 1 1 1 0 0 1 1 0 0 0 0 0 0 0 0 0 0 1 1 1 1 0 0 1 1 1 1 0 0 1 1 0 0 0 0
1 1 0 0 1 1 0 0 0 0 1 1 0 0 0 0 0 0 1 1 0 0 1 1 1 1 0 0 0 0 1 1 0 0 1 1 0 0 0 0 1 1 1 1 0 0 0 0 1 1
0 0 0 0 0 0 1 1 0 0 0 0 1 1 0 0 1 1 0 0 0 0 1 1 1 1 0 0 1 1 0 0 0 0 1 1 1 1 0 0 1 1 0 0 1 1 1 1 0 0
0 0 1 1 1 1 0 0 0 0 0 0 0 0 0 0 1 1 1 1 1 1 0 0 1 1 1 1 0 0 0 0 1 1 1 1 1 1 1 1 0 0 1 1 0 0 1 1 0 0
1 1 1 1 0 0 1 1 1 1 0 0 0 0 1 1 1 1 1 1 0 0 1 1 1 1 1 1 0 0 0 0 0 0 1 1 0 0 1 1 1 1 1 1 1 1 1 1 1 1
1 1 1 1 1 1 0 0 0 0 0 0 0 0 1 1 0 0 0 0 1 1 0 0 1 1 1 1 0 0 1 1 1 1 1 1 0 0 1 1 1 1 1 1 1 1 0 0 1 1
1 1 0 0 1 1 1 1 0 0 0 0 1 1 0 0 0 0 0 0 0 0 0 0 0 0 1 1 1 1 0 0 0 0 1 1 1 1 1 1 1 1 0 0 1 1 0 0 1 1
0 0 1 1 0 0 0 0 0 0 0 0 1 1 1 1 1 1 0 0 1 1 0 0 0 0 1 1 0 0 0 0 0 0 0 0 0 0 0 0 1 1 0 0 0 0 1 1 0 0
1 1 1 1 1 1 1 1 0 0 0 0 1 1 0 0 0 0 1 1 1 1 0 0 0 0 1 1 0 0 0 0 1 1 0 0 1 1 0 0 0 0 1 1 1 1 0 0 1 1
0 0 0 0 0 0 1 1 0 0 0 0 0 0 1 1 1 1 0 0 0 0 1 1 0 0 0 0 0 0 1 1 1 1 0 0 0 0 1 1 0 0 0 0 1 1 1 1 0 0
1 1 0 0 1 1 1 1 1 1 1 1 0 0 0 0 0 0 1 1 1 1 1 1 0 0 1 1 1 1 1 1 0 0 1 1 1 1 0 0 1 1 0 0 1 1 1 1 0 0
1 1 0 0 1 1 1 1 1 1 0 0 0 0 0 0 1 1 0 0 1 1 1 1 1 1 1 1 1 1 1 1 0 0 0 0 1 1 0 0 1 1 0 0 1 1 1 1 1 1
0 0 0 0 1 1 0 0 0 0 1 1 1 1 1 1 0 0 0 0 1 1 0 0 1 1 1 1 1 1 0 0 0 0 1 1 1 1 0 0 0 0 0 0 0 0 1 1 1 1
0 0 0 0 0 0 1 1 0 0 0 0 1 1 0 0 1 1 0 0 1 1 0 0 0 0 1 1 1 1 0 0 0 0 1 1 0 0 1 1 1 1 0 0 1 1 0 0 0 0
1 1 1 1 0 0 0 0 1 1 1 1 0 0 0 0 1 1 1 1 1 1 0 0 0 0 1 1 1 1 1 1 0 0 0 0 0 0 0 0 0 0 1 1 0 0 1 1 1 1
1 1 1 1 1 1 1 1 1 1 1 1 0 0 0 0 0 0 0 0 1 1 0 0 1 1 0 0 1 1 0 0 1 1 0 0 0 0 0 0 1 1 1 1 1 1 0 0 0 0
1 1 1 1 0 0 0 0 0 0 0 0 0 0 0 0 1 1 1 1 1 1 0 0 1 1 1 1 1 1 1 1 1 1 1 1 0 0 0 0 1 1 1 1 0 0 0 0 0 0
1 1 1 1 1 1 0 0 0 0 0 0 1 1 1 1 0 0 1 1 1 1 0 0 1 1 1 1 1 1 1 1 1 1 0 0 1 1 1 1 1 1 1 1 0 0 1 1 1 1
0 0 1 1 1 1 1 1 0 0 1 1 0 0 0 0 0 0 1 1 0 0 0 0 1 1 1 1 0 0 1 1 0 0 1 1 1 1 0 0 1
0 0 1 1 0 0 0 0 1 1 1 1 1 1 0 0 0 0 0 0 1 1 1 1 0 0 1 1 0 0 1 1 0 0 1 1 0 0 0 0 0 0 1 1 1 1 0 0 1 1
0 0 0 0 1 1 0 0 0 0 0 0 1 1 1 1 1 1 1 1 1 1 1 1 1 1 1 1 0 0 0 0 1 1 0 0 0 0 0 0 1 1 0 0 1 1 0 0 0 0
0 0 1 1 1 1 0 0 1 1 1 1 1 1 0 0 0 0 1 1 1 1 1 1 1 1 1 1 0 0 1 1 0 0 0 0 1 1 1 1 0 0 0 0 1 1 0 0 1 1
1 1 1 1 1 1 1 1 1 1 1 1 1 1 0 0 1 1 0 0 1 1 1 1 1 1 1 1 1 1 0 0 0 0 1 1 0 0 1 1 0 0 1 1 1 1 1 1 1 1
0 0 1 1 1 1 0 0 1 1 0 0 0 0 0 0 0 0 1 1 0 0 0 0 1 1 1 1 1 1 1 1 0 0 0 0 1 1 1 1 1 1 0 0 0 0 1 1 0 0
1 1 0 0 0 0 1 1 1 1 1 1 0 0 1 1 0 0 1 1 0 0 0 0 0 0 0 0 0 0 1 1 1 1 0 0 0 0 0 0 1 1 1 1 1 1 1 1 1 1
0 0 1 1 1 1 1 1 0 0 1 1 1 1 1 1 1 1 0 0 1 1 0 0 0 0 0 0 1 1 1 1 1 1 1 1 1 1 1 1 1 1 1 1 0 0 1 1 1 1
1 1 0 0 0 0 1 1 1 1 1 1 1 1 0 0 0 0 1 1 0 0 1 1 1 1 1 1 1 1 0 0 0 0 1 1 1 1 1 1 1 1 1 1 1 1 0 0 0 0
0 0 0 0 0 0 0 0 1 1 0 0 1 1 0 0 1 1 0 0 1 1 0 0 0 0 0 0 0 0 0 0 1 1 1 1 0 0 1 1 1 1 0 0 1 1 0 0 1 1
1 1 0 0 1 1 0 0 0 0 1 1 0 0 0 0 0 0 1 1 0 0 1 1 1 1 0 0 0 0 1 1 0 0 1 1 0 0 0 0 1 1 1 1 0 0 0 0 1 1
0 0 0 0 0 0 1 1 0 0 0 0 1 1 0 0 1 1 0 0 0 0 1 1 1 1 0 0 1 1 0 0 0 0 1 1 1 1 0 0 1 1 0 0 1 1 1 1 0 0
0 0 1 1 1 1 0 0 0 0 0 0 0 0 0 0 1 1 1 1 1 1 0 0 1 1 1 1 0 0 0 0 1 1 1 1 1 1 1 1 0 0 1 1 0 0 1 1 0 0
1 1 1 1 0 0 1 1 0 0 1 1 0 0 1 1 1 1 1 1 0 0 1 1 1 1 1 1 0 0 0 0 0 0 1 1 0 0 1 1 1 1 1 1 1 1 1 1 1 1
0 0 1 1 1 1 0 0 0 0 0 0 0 0 1 1 0 0 0 0 1 1 0 0 1 1 1 1 0 0 1 1 1 1 1 1 0 0 1 1 1 1 1 1 0 0 0 0 1 1
1 1 0 0 1 1 1 1 0 0 0 0 1 1 1 1 0 0 0 0 0 0 0 0 0 0 1 1 1 1 0 0 0 0 1 1 1 1 0 0 1 1 0 0 1 1 0 0 1 1
0 0 1 1 0 0 0 0 0 0 0 0 1 1 1 1 1 1 0 0 0 0 1 1 0 0 1 1 0 0 0 0 0 0 0 0 0 0 0 0 1 1 0 0 0 0 1 1 1 1
1 1 1 1 0 0 1 1 0 0 1 1 0 0 0 0 0 0 1 1 1 1 0 0 0 0 1 1 0 0 0 0 1 1 0 0 1 1 0 0 0 0 1 1 1 1 0 0 1 1
0 0 1 1 1 1 1 1 0 0 1 1 0 0 1 1 1 1 1 1 0 0 1 1 0 0 0 0 0 0 1 1 1 1 0 0 0 0 1 1 0 0 0 0 0 0 1 1 0 0
1 1 0 0 1 1 1 1 1 1 1 1 0 0 0 0 0 0 1 1 1 1 1 1 0 0 1 1 1 1 1 1 0 0 1 1 1 1 0 0 1 1 0 0 1 1 1 1 0 0
1 1 0 0 0 0 0 0 1 1 0 0 0 0 0 0 1 1 0 0 1 1 1 1 1 1 0 0 1 1 1 1 0 0 0 0 1 1 0 0 1 1 0 0 1 1 1 1 1 1
0 0 0 0 1 1 0 0 0 0 1 1 1 1 1 1 0 0 0 0 1 1 0 0 1 1 1 1 1 1 0 0 0 0 1 1 1 1 0 0 0 0 0 0 0 0 1 1 1 1
0 0 0 0 0 0 1 1 0 0 0 0 1 1 0 0 1 1 1 1 1 1 0 0 1 1 1 1 1 1 0 0 0 0 1 1 0 0 1 1 1 1 0 0 1 1 1 1 0 0
1 1 1 1 0 0 0 0 1 1 1 1 0 0 0 0 1 1 1 1 1 1 0 0 0 0 1 1 1 1 1 1 0 0 0 0 0 0 0 0 0 0 1 1 0 0 1 1 1 1
1 1 1 1 1 1 1 1 1 1 1 1 0 0 0 0 0 0 0 0 1 1 0 0 1 1 0 0 1 1 0 0 1 1 0 0 0 0 0 0 1 1 1 1 1 1 0 0 0 0
1 1 1 1 0 0 0 0 0 0 0 0 0 0 0 0 1 1 1 1 1 1 0 0 1 1 1 1 1 1 1 1 1 1 1 1 0 0 0 0 1 1 1 1 0 0 0 0 0 0
1 1 1 1 1 1 0 0 0 0 0 0 1 1 1 1 0 0 1 1 1 1 0 0 1 1 1 1 1 1 1 1 1 1 0 0 1 1 1 1 1 1 1 1 0 0 1 1 1 1
1 1 0 0 1 1 1 1 0 0 1 1 0 0 0 0 0 0 1 1 0 0 0 0 1 1 1 1 0 0 1 1 0 0 1 1 1 1 0 0 1
0 0 1 1 0 0 0 0 1 1 1 1 1 1 0 0 0 0 0 0 1 1 0 0 0 0 1 1 0 0 1 1 0 0 1 1 0 0 0 0 0 0 0 0 1 1 0 0 1 1
1 1 1 1 1 1 1 1 1 1 0 0 1 1 1 1 1 1 1 1 1 1 1 1 0 0 1 1 0 0 0 0 1 1 1 1 0 0 1 1 0 0 0 0 1 1 0 0 0 0
0 0 1 1 1 1 1 1 1 1 1 1 1 1 0 0 0 0 1 1 1 1 1 1 1 1 1 1 1 1 0 0 1 1 0 0 1 1 1 1 0 0 0 0 1 1 0 0 1 1
1 1 1 1 1 1 0 0 1 1 0 0 1 1 0 0 1 1 0 0 0 0 1 1 1 1 1 1 1 1 0 0 0 0 1 1 1 1 1 1 0 0 0 0 1 1 1 1 0 0
1 1 0 0 1 1 0 0 1 1 1 1 1 1 1 1 0 0 1 1 0 0 0 0 1 1 1 1 1 1 1 1 1 1 0 0 1 1 0 1 1 1 0 0 0 0 1 1 0 0
0 0 0 0 0 0 1 1 1 1 1 1 1 1 0 0 1 1 1 1 0 0 1 1 0 0 0 0 1 1 0 0 1 1 1 1 1 1 0 0 0 0 0 0 1 1 1 1 0 0
1 1 1 1 1 1 1 1 1 1 1 1 1 1 1 1 1 1 1 1 0 0 1 1 0 0 0 0 1 1 1 1 1 1 0 0 1 1 1 1 0 0 0 0 0 0 1 1 1 1
0 0 1 1 1 1 1 1 0 0 1 1 1 1 0 0 0 0 1 1 1 1 1 1 1 1 1 1 1 1 0 0 1 1 0 0 1 1 1 1 1 1 1 1 1 1 0 0 0 0
1 1 1 1 0 0 1 1 1 1 0 0 0 0 0 0 1 1 0 0 1 1 1 1 0 0 1 1 1 1 0 0 1 1 1 1 0 0 1 1 0 0 0 0 0 0 1 1 0 0
0 0 1 1 0 0 0 0 0 0 0 0 0 0 1 1 0 0 1 1 1 1 1 1 1 1 0 0 1 1 1 1 0 0 0 0 0 0 0 0 0 0 0 0 0 0 1 1 0 0
0 0 1 1 0 0 0 0 0 0 0 0 0 0 1 1 1 1 1 1 0 0 0 0 0 0 1 1 1 1 0 0 1 1 1 1 1 1 1 1 0 0 0 0 1 1 0 0 1 1
0 0 0 0 0 0 1 1 0 0 0 0 1 1 0 0 0 0 1 1 0 0 0 0 0 0 1 1 0 0 0 0 0 0 1 1 0 0 1 1 1 1 1 1 0 0 1 1 0 0
1 1 0 0 0 0 1 1 1 1 0 0 0 0 1 1 1 1 1 1 1 1 0 0 0 0 1 1 0 0 1 1 1 1 1 1 1 1 1 1 1 1 1 1 1 1 1 1 1 1
1 1 1 1 0 0 0 0 0 0 0 0 0 0 1 1 0 0 0 0 1 1 0 0 1 1 1 1 0 0 1 1 1 1 1 1 1 1 0 0 1 1 1 1 0 0 0 0 1 1
1 1 0 0 0 0 0 0 0 0 1 1 1 1 0 0 1 1 1 1 1 1 0 0 0 0 0 0 1 1 1 1 1 1 0 0 1 1 0 0 1 1 0 0 0 0 0 0 1 1
1 1 1 1 0 0 0 0 0 0 1 1 1 1 0 0 1 1 0 0 1 1 0 0 0 0 0 0 1 1 1 1 0 0 0 0 1 1 1 1 0 0 1 1 0 0 0 0 0 0
1 1 1 1 0 0 1 1 0 0 1 1 1 1 1 1 0 0 0 0 0 0 0 0 0 0 1 1 0 0 1 1 0 0 1 1 1 1 1 1 1 1 0 0 1 1 1 1 1 1
0 0 0 0 1 1 0 0 1 1 1 1 0 0 0 0 1 1 0 0 0 0 0 0 1 1 0 0 1 1 0 0 1 1 1 1 1 1 0 0 1 1 0 0 0 0 0 0 1 1
0 0 0 0 1 1 0 0 1 1 1 1 0 0 0 0 0 0 0 0 0 0 1 1 1 1 1 1 0 0 0 0 0 0 1 1 0 0 0 0 0 0 0 0 1 1 0 0 0 0
1 1 1 1 1 1 0 0 0 0 0 0 0 0 1 1 0 0 0 0 0 0 0 0 0 0 0 0 1 1 1 1 1 1 1 1 0 0 0 0 0 0 0 0 1 1 1 1 0 0
0 0 0 0 1 1 0 0 0 0 1 1 0 0 0 0 0 0 0 0 0 0 0 0 0 0 0 0 0 0 0 0 1 1 0 0 1 1 1 1 0 0 1 1 0 0 0 0 0 0
0 0 1 1 1 1 1 1 1 1 0 0 1 1 1 1 1 1 1 1 1 1 0 0 1 1 1 1 1 1 0 0 1 1 0 0 1 1 1 1 0 0 1 1 1 1 0 0 1 1
1 1 0 0 0 0 0 0 0 0 0 0 0 0 0 0 1 1 1 1 1 1 1 1 0 0 1 1 0 0 1 1 0 0 1 1 0 0 0 0 1 1 1 1 0 0 0 0 1 1
0 0 0 0 1 1 0 0 1 1 0 0 1 1 0 0 1 1 0 0 0 0 0 0 1 1 0 0 1 1 0 0 1 1 1 1 1 1 1 1 1 1 1 1 1 1 0 0 1 1
0 0 1 1 0 0 1 1 0 0 0 0 0 0 1 1 1 1 1 1 1 1 0 0 1 1 1 1 1 1 1 1 0 0 0 0 0 0 0 0 1 1 1 1 1 1 1 1 0 0
1 1 1 1 1 1 0 0 0 0 0 0 1 1 1 1 1 1 0 0 0 0 1 1 1 1 1 1 0 0 1 1 1 1 1 1 1 1 0 0 1 1 0 0 1 1 1 1 0 0
1 1 1 1 1 1 0 0 0 0 1 1 1 1 0 0 1 1 0 0 0 0 0 0 1 1 1 1 0 0 1 1 0 0 1 1 1 1 0 0 1
0 0 1 1 1 1 0 0 1 1 1 1 1 1 0 0 0 0 0 0 1 1 1 1 0 0 1 1 1 1 1 1 0 0 0 0 0 0 0 0 0 0 0 0 1 1 1 1 1 1
0 0 1 1 1 1 0 0 1 1 0 0 1 1 1 1 1 1 0 0 1 1 1 1 0 0 1 1 0 0 0 0 1 1 1 1 0 0 1 1 0 0 0 0 1 1 0 0 0 0
0 0 1 1 1 1 1 1 1 1 1 1 1 1 0 0 0 0 1 1 1 1 1 1 1 1 0 0 0 0 0 0 1 1 1 1 1 1 1 1 0 0 1 1 1 1 0 0 1 1
1 1 1 1 1 1 0 0 1 1 1 1 1 1 0 0 1 1 0 0 0 0 1 1 1 1 1 1 1 1 1 1 0 0 1 1 1 1 1 1 0 0 0 0 1 1 1 1 0 0
1 1 0 0 1 1 0 0 1 1 1 1 1 1 1 1 0 0 1 1 1 1 0 0 1 1 1 1 1 1 1 1 1 1 1 1 0 0 1 1 1 1 0 0 0 0 1 1 0 0
0 0 0 0 0 0 1 1 1 1 1 1 1 1 0 0 1 1 1 1 0 0 1 1 0 0 1 1 0 0 0 0 1 1 1 1 1 1 0 0 0 0 0 0 0 0 1 1 0 0
0 0 1 1 1 1 0 0 1 1 1 1 0 0 0 0 1 1 1 1 0 0 1 1 0 0 0 0 1 1 1 1 0 0 0 0 0 0 1 1 0 0 0 0 0 0 1 1 1 1
1 1 1 1 0 0 1 1 1 1 0 0 0 0 0 0 0 0 1 1 1 1 1 1 1 1 1 1 1 1 0 0 1 1 0 0 1 1 1 1 0 0 1 1 1 1 0 0 0 0
0 0 1 1 1 1 1 1 1 1 0 0 0 0 0 0 1 1 0 0 1 1 1 1 0 0 1 1 1 1 1 1 1 1 1 1 0 0 1 1 0 0 0 0 0 0 1 1 0 0
0 0 0 0 0 0 0 0 0 0 0 0 0 0 0 0 0 0 1 1 1 1 1 1 1 1 0 0 1 1 0 0 0 0 0 0 0 0 0 0 0 0 1 1 1 1 1 1 1 1
1 1 1 1 0 0 1 1 0 0 1 1 0 0 1 1 1 1 1 1 0 0 0 0 1 1 0 0 1 1 0 0 1 1 1 1 1 1 1 1 0 0 0 0 1 1 0 0 1 1
1 1 0 0 1 1 1 1 0 0 0 0 0 0 0 0 0 0 0 0 0 0 0 0 1 1 1 1 0 0 1 1 0 0 0 1 1 1 1 1 1 1 1 1 0 0 1 1 0 0
1 1 0 0 0 0 1 1 1 1 0 0 0 0 1 1 1 1 1 1 0 0 0 0 1 1 1 1 0 0 1 1 1 1 0 0 1 1 1 1 1 1 1 1 1 1 1 1 1 1
1 1 0 0 1 1 0 0 0 0 0 0 0 0 1 1 0 0 1 1 1 1 0 0 1 1 1 1 0 0 1 1 1 1 1 1 0 0 1 1 1 1 1 1 0 0 0 0 1 1
1 1 0 0 0 0 0 0 1 1 1 1 1 1 1 1 1 1 1 1 1 1 0 0 0 0 0 0 1 1 1 1 1 1 0 0 1 1 0 0 1 1 0 0 0 0 1 1 1 1
1 1 1 1 0 0 0 0 0 0 0 0 1 1 0 0 1 1 0 0 1 1 0 0 0 0 0 0 1 1 0 0 0 0 0 0 1 1 1 1 0 0 0 0 0 0 0 0 0 0
1 1 1 1 0 0 1 1 1 1 1 1 1 1 1 1 0 0 0 0 0 0 0 0 0 0 1 1 0 0 1 1 0 0 0 0 0 0 1 1 1 1 1 1 1 1 1 1 1 1
0 0 0 0 1 1 0 0 1 1 1 1 0 0 0 0 1 1 0 0 0 0 0 0 1 1 0 0 1 1 0 0 1 1 1 1 1 1 0 0 1 1 0 0 0 0 0 0 1 1
1 1 0 0 1 1 0 0 1 1 1 1 0 0 0 0 0 0 0 0 1 1 1 1 1 1 0 0 0 0 0 0 0 0 1 1 0 0 0 0 0 0 0 0 1 1 1 1 0 0
1 1 1 1 1 1 0 0 0 0 0 0 0 0 1 1 0 0 0 0 0 0 1 1 1 1 0 0 1 1 1 1 1 1 1 1 1 1 0 0 1 1 0 0 1 1 1 1 0 0
0 0 0 0 1 1 0 0 0 0 1 1 1 1 1 1 0 0 0 0 1 1 0 0 0 0 0 0 0 0 0 0 1 1 0 0 1 1 1 1 1 1 1 1 1 1 0 0 1 1
0 0 0 0 1 1 1 1 1 1 1 1 1 1 1 1 1 1 1 1 0 0 1 1 1 1 1 1 1 1 0 0 0 0 1 1 1 1 1 1 0 0 1 1 1 1 0 0 1 1
1 1 0 0 0 0 0 0 0 0 1 1 0 0 0 0 1 1 1 1 1 1 1 1 1 1 0 0 0 0 1 1 0 0 1 1 0 0 0 0 1 1 1 1 0 0 1 1 1 1
0 0 0 0 1 1 1 1 1 1 0 0 1 1 0 0 1 1 0 0 0 0 0 0 1 1 0 0 1 1 0 0 1 1 0 0 1 1 1 1 1 1 1 1 1 1 0 0 0 0
0 0 1 1 0 0 1 1 0 0 0 0 0 0 1 1 1 1 1 1 0 0 0 0 1 1 1 1 1 1 1 1 0 0 1 1 0 0 0 0 0 0 1 1 1 1 0 0 0 0
1 1 1 1 0 0 0 0 1 1 0 0 1 1 0 0 1 1 0 0 0 0 1 1 1 1 1 1 0 0 1 1 0 0 1 1 1 1 1 1 1 1 0 0 1 1 1 1 0 0
1 1 0 0 1 1 0 0 0 0 1 1 1 1 0 0 1 1 0 0 1 1 0 0 1 1 1 1 0 0 1 1 0 0 1 1 1 1 0 0 1
0 0 1 1 1 1 0 0 1 1 1 1 1 1 0 0 0 0 0 0 1 1 1 1 0 0 1 1 1 1 0 0 0 0 1 1 0 0 0 0 0 0 0 0 1 1 1 1 1 1
0 0 1 1 1 1 0 0 1 1 0 0 1 1 1 1 1 1 0 0 1 1 1 1 0 0 1 1 0 0 0 0 1 1 1 1 0 0 1 1 0 0 0 0 1 1 0 0 0 0
0 0 1 1 1 1 1 1 1 1 1 1 1 1 1 1 0 0 1 1 1 1 1 1 1 1 0 0 0 0 0 0 1 1 0 0 1 1 1 1 0 0 1 1 1 1 0 0 1 1
1 1 1 1 1 1 0 0 1 1 1 1 1 1 0 0 1 1 0 0 0 0 1 1 1 1 1 1 1 1 1 1 0 0 1 1 1 1 1 1 0 0 0 0 1 1 1 1 0 0
1 1 0 0 1 1 0 0 1 1 1 1 1 1 1 1 0 0 1 1 0 0 0 0 1 1 1 1 1 1 1 1 1 1 1 1 1 1 1 1 0 0 1 1 0 0 1 1 0 0
0 0 0 0 0 0 1 1 1 1 1 1 1 1 0 0 1 1 1 1 0 0 1 1 0 0 1 1 0 0 0 0 1 1 1 1 1 1 0 0 0 0 0 0 1 1 0 0 0 0
1 1 1 1 1 1 1 1 1 1 1 1 0 0 0 0 1 1 1 1 1 1 1 1 0 0 0 0 1 1 1 1 1 1 0 0 0 0 1 1 0 0 0 0 0 0 1 1 0 0
0 0 1 1 1 1 1 1 1 1 1 1 0 0 0 0 0 0 1 1 1 1 1 1 1 1 1 1 1 1 0 0 1 1 0 0 1 1 1 1 0 0 1 1 1 1 0 0 0 0
0 0 1 1 1 1 1 1 1 1 0 0 0 0 0 0 1 1 0 0 1 1 1 1 0 0 1 1 1 1 0 0 1 1 1 1 0 0 1 1 0 0 0 0 0 0 1 1 0 0
0 0 0 0 0 0 0 0 0 0 0 0 0 0 0 0 0 0 1 1 1 1 1 1 1 1 0 0 1 1 0 0 0 0 0 0 0 0 0 0 0 0 1 1 0 0 1 1 1 1
1 1 1 1 0 0 1 1 0 0 0 0 0 0 1 1 1 1 1 1 0 0 0 0 1 1 1 1 1 1 0 0 1 1 1 1 1 1 1 1 0 0 0 0 1 1 0 0 1 1
1 1 0 0 1 1 1 1 0 0 0 0 0 0 0 0 0 0 0 0 0 0 0 0 1 1 1 1 0 0 0 0 0 0 1 1 0 0 1 1 1 1 1 1 0 0 1 1 0 0
1 1 0 0 0 0 0 0 1 1 0 0 0 0 0 0 1 1 1 1 1 1 0 0 1 1 1 1 0 0 1 1 1 1 1 1 1 1 1 1 1 1 1 1 1 1 1 1 1 1
1 1 1 1 0 0 0 0 0 0 0 0 0 0 1 1 0 0 0 0 1 1 0 0 1 1 1 1 0 0 1 1 1 1 1 1 0 0 0 0 1 1 1 1 0 0 0 0 0 0
1 1 1 1 1 1 0 0 1 1 1 1 1 1 1 1 1 1 1 1 1 1 0 0 0 0 0 0 1 1 1 1 1 1 0 0 1 1 0 0 1 1 0 0 0 0 1 1 1 1
1 1 1 1 0 0 0 0 0 0 1 1 1 1 0 0 1 1 0 0 1 1 0 0 1 1 0 0 1 1 0 0 0 0 0 0 1 1 1 1 0 0 0 0 0 0 0 0 0 0
1 1 1 1 0 0 1 1 1 1 1 1 1 1 1 1 0 0 0 0 0 0 0 0 0 0 1 1 0 0 1 1 0 0 0 0 1 1 1 1 1 1 0 0 1 1 1 1 1 1
0 0 0 0 1 1 0 0 1 1 1 1 0 0 0 0 1 1 0 0 0 0 0 0 1 1 0 0 1 1 0 0 1 1 1 1 1 1 0 0 1 1 0 0 0 0 0 0 1 1
1 1 0 0 1 1 0 0 1 1 1 1 0 0 1 1 0 0 0 0 1 1 1 1 1 1 0 0 1 1 0 0 0 0 1 1 1 1 0 0 0 0 0 0 1 1 1 1 0 0
1 1 1 1 0 0 0 0 0 0 0 0 0 0 1 1 0 0 0 0 0 0 1 1 1 1 0 0 0 0 1 1 1 1 1 1 0 0 0 0 1 1 0 0 1 1 1 1 0 0
0 0 0 0 1 1 0 0 0 0 1 1 1 1 0 0 0 0 0 0 0 0 0 0 0 0 0 0 0 0 0 0 1 1 0 0 1 1 1 1 1 1 1 1 0 0 0 0 1 1
1 1 1 1 0 0 1 1 1 1 1 1 1 1 1 1 1 1 1 1 0 0 1 1 1 1 1 1 0 0 0 0 0 0 0 0 1 1 1 1 0 0 1 1 1 1 0 0 1 1
1 1 0 0 1 1 0 0 0 0 0 0 0 0 0 0 1 1 1 1 1 1 1 1 1 1 0 0 0 0 1 1 0 0 1 1 0 0 0 0 1 1 1 1 0 0 1 1 1 1
0 0 0 0 0 0 1 1 1 1 0 0 1 1 0 0 0 0 0 0 1 1 0 0 1 1 0 0 1 1 0 0 1 1 0 0 1 1 1 1 1 1 1 1 1 1 0 0 0 0
0 0 1 1 0 0 1 1 0 0 0 0 0 0 1 1 1 1 1 1 0 0 1 1 1 1 1 1 1 1 1 1 0 0 0 0 0 0 0 0 1 1 1 1 1 1 0 0 1 1
1 1 0 0 1 1 0 0 1 1 0 0 1 1 0 0 1 1 0 0 0 0 1 1 1 1 1 1 0 0 1 1 0 0 1 1 1 1 1 1 1 1 0 0 1 1 1 1 1 1
1 1 0 0 1 1 0 0 0 0 1 1 1 1 0 0 1 1 0 0 0 0 0 0 1 1 1 1 0 0 1 1 0 0 1 1 1 1 0 0 1
0 0 1 1 0 1 0 0 1 1 1 1 1 1 0 0 1 1 0 0 1 1 1 1 0 0 0 0 1 1 1 1 1 1 0 0 0 0 0 0 0 0 1 1 1 1 1 1 1 1
0 0 1 1 1 1 0 0 0 0 1 1 1 1 1 1 1 1 0 0 1 1 1 1 0 0 1 1 0 0 0 0 1 1 1 1 0 0 0 0 0 0 0 0 1 1 0 0 0 0
0 0 1 1 1 1 1 1 1 1 1 1 1 1 0 0 0 0 1 1 1 1 1 1 1 1 0 0 0 0 1 1 1 1 0 0 1 1 1 1 0 0 1 1 1 1 0 0 1 1
1 1 1 1 1 1 1 1 1 1 1 1 1 1 1 1 0 0 0 0 0 0 1 1 1 1 1 1 1 1 0 1 0 0 1 1 1 1 1 1 0 0 1 1 1 1 0 0 0 0
1 1 0 0 1 1 0 0 1 1 1 1 0 0 1 1 0 0 1 1 0 0 0 0 1 1 1 1 1 1 1 1 0 0 1 1 1 1 1 1 0 1 0 0 0 0 1 1 0 0
0 0 0 0 1 1 1 1 1 1 0 0 1 1 1 1 0 0 1 1 0 0 1 1 0 0 1 1 0 0 0 0 1 1 0 0 1 1 0 0 0 0 0 0 0 0 1 1 0 0
1 1 1 1 1 1 1 1 1 1 1 1 0 0 0 0 1 1 1 1 1 1 1 1 0 0 0 0 1 1 1 1 1 1 0 0 1 1 1 1 0 0 0 0 0 0 1 1 1 1
1 1 0 0 0 0 0 0 1 1 1 1 0 0 0 0 0 0 1 1 0 0 1 1 1 1 1 1 1 1 0 0 0 0 0 0 1 1 1 1 0 0 1 1 1 1 0 0 0 0
0 0 0 0 1 1 1 1 1 1 0 0 0 0 0 0 1 1 0 0 1 1 1 1 0 0 1 1 1 1 1 1 1 1 1 1 0 0 1 1 0 0 0 0 0 0 0 1 0 0
0 0 0 0 0 0 0 0 0 0 1 1 0 0 0 0 0 0 1 1 1 1 1 1 1 1 0 0 1 1 0 0 0 0 0 0 0 0 0 0 0 1 1 1 0 0 1 1 1 1
1 1 1 1 0 0 1 1 1 1 0 0 0 0 1 1 1 1 0 0 0 0 0 1 1 1 0 1 1 1 0 0 1 1 1 1 1 1 0 0 0 0 1 1 1 1 0 0 0 0
0 0 0 0 1 1 0 0 0 0 0 0 0 0 0 0 0 0 0 1 1 1 0 0 1 1 1 1 0 0 0 0 0 0 1 1 1 1 1 1 1 1 1 1 0 0 1 1 0 0
1 1 0 0 0 0 0 0 1 1 0 0 0 0 1 1 1 1 1 1 0 0 1 1 1 1 1 1 0 0 1 1 1 1 0 0 1 1 1 1 1 1 1 1 1 1 1 1 1 1
1 1 1 1 1 1 0 0 0 0 0 0 0 0 1 1 0 0 1 1 1 1 1 1 1 1 1 1 0 0 1 1 1 1 1 1 0 0 1 1 1 1 1 1 0 0 0 0 1 1
1 1 1 1 1 1 0 0 1 1 1 1 1 1 1 1 1 1 1 1 1 1 0 0 0 0 0 0 0 0 1 1 0 0 1 1 1 1 1 1 0 0 0 0 1 1 1 1 0 0
1 1 1 1 1 1 0 0 0 0 0 0 1 1 0 0 1 1 0 0 1 1 0 0 1 1 0 0 1 1 0 0 0 0 0 0 1 1 0 0 1 1 1 1 1 1 1 1 1 1
1 1 1 1 0 0 1 1 0 0 1 1 1 1 1 1 0 0 0 1 0 0 0 0 0 0 0 0 0 0 1 1 0 0 0 0 1 1 1 1 0 0 0 0 1 1 1 1 1 1
0 0 0 0 1 1 1 1 0 0 1 1 0 0 0 0 1 1 1 1 0 0 1 1 0 0 0 0 1 1 1 1 1 1 1 1 1 1 0 0 0 0 0 0 0 0 0 0 0 0
1 1 0 0 1 1 0 0 0 0 1 1 1 1 1 1 0 0 0 0 1 1 1 1 0 0 0 0 0 0 0 0 1 1 0 0 0 0 0 0 1 1 0 0 0 0 1 1 0 0
1 1 0 0 0 0 0 0 0 0 0 0 0 0 0 0 1 1 0 0 1 1 1 1 1 1 0 0 0 0 1 1 1 1 1 1 1 1 0 0 1 1 0 0 1 1 1 1 0 0
0 0 0 0 1 1 0 0 0 0 1 1 1 1 1 1 0 0 0 0 1 1 0 0 0 0 1 1 0 0 0 0 1 1 1 1 1 1 1 1 1 1 1 1 0 0 0 0 1 1
0 0 0 0 0 0 1 1 1 1 1 1 1 1 1 1 1 1 1 1 0 0 1 1 1 1 0 0 1 1 0 0 0 0 1 1 0 0 1 1 0 0 0 0 1 1 0 0 1 1
1 1 0 0 0 0 0 0 0 0 1 1 0 0 0 0 1 1 1 1 1 1 1 1 1 1 1 1 0 0 1 1 0 0 1 1 0 0 1 1 1 1 0 0 0 0 1 1 1 1
1 1 0 0 1 1 1 1 1 1 0 0 0 0 0 0 0 0 1 1 0 0 0 0 1 1 0 0 1 1 0 0 1 1 0 0 1 1 0 0 1 1 0 0 1 1 0 0 0 0
1 1 1 1 0 0 0 0 0 0 1 1 0 0 1 1 1 1 1 1 0 0 1 1 1 1 1 1 1 1 1 1 0 0 1 1 0 0 0 0 1 1 1 1 1 1 0 0 0 0
1 1 1 1 1 1 0 0 1 1 1 1 1 1 0 0 1 1 0 0 1 1 1 1 1 1 1 1 0 0 0 0 0 0 0 0 1 1 1 1 1 1 0 0 1 1 1 1 1 1
1 1 0 0 1 1 0 0 0 0 0 0 1 1 0 0 0 0 1 1 1 1 0 0 1 1 1 1 0 0 1 1 0 0 1 1 1 1 1 1 0
0 0 1 1 0 0 0 0 0 0 1 1 0 0 0 0 0 0 0 0 1 1 1 1 0 0 1 1 0 0 1 1 0 0 0 0 1 1 0 0 0 0 0 0 1 1 1 1 1 1
0 0 0 0 1 1 1 1 1 1 0 0 1 1 1 1 1 1 0 1 0 0 1 1 1 1 1 1 0 0 0 0 1 1 0 0 0 0 1 1 0 1 0 0 1 1 0 0 0 0
0 0 1 1 1 1 0 0 1 1 1 1 1 1 0 0 0 0 1 1 1 1 1 1 1 1 0 0 0 0 0 0 1 1 0 0 1 1 1 1 0 0 0 0 1 1 1 1 1 1
1 1 1 1 1 1 0 0 1 1 1 1 1 1 0 0 1 1 0 0 1 1 1 1 0 0 1 1 1 1 0 0 0 0 1 1 0 1 1 1 0 1 0 0 1 1 1 1 0 0
0 0 0 0 1 1 0 0 0 0 0 0 1 1 1 1 1 1 1 1 0 0 0 0 1 1 1 1 1 1 1 1 1 1 0 0 1 1 1 1 1 1 0 0 0 0 1 1 0 0
0 0 0 1 1 1 1 1 1 1 1 1 1 1 0 0 1 1 1 1 0 0 0 0 1 1 0 0 0 0 1 1 1 1 1 1 1 1 0 0 0 0 1 1 1 1 1 1 0 0
0 0 1 1 1 1 1 1 1 1 1 1 1 1 0 0 1 1 0 0 1 1 1 1 0 0 0 0 1 1 1 1 0 0 0 0 1 1 1 1 1 1 1 1 0 0 1 1 0 0
0 0 1 1 1 1 1 1 1 1 0 0 1 1 0 0 0 0 1 1 1 1 1 1 1 1 1 1 1 1 1 1 1 1 0 0 1 1 1 1 0 0 1 1 1 1 0 0 0 0
1 1 0 0 0 0 0 0 1 1 0 0 1 1 0 0 1 1 0 0 1 1 1 1 0 0 1 1 1 1 1 1 0 0 1 1 0 0 1 1 0 0 0 0 1 1 1 1 1 1
0 0 0 1 1 1 0 0 0 0 1 1 0 0 0 0 0 0 1 1 1 1 1 1 1 1 0 0 1 1 0 0 0 0 1 1 1 1 0 0 0 0 1 1 0 0 1 1 1 1
1 1 0 0 0 0 1 1 1 1 1 1 0 0 1 1 1 1 1 1 0 0 0 0 0 0 0 0 1 1 0 0 0 0 1 1 0 0 1 1 0 0 0 0 1 1 1 1 1 1
1 1 0 0 1 1 1 1 0 0 0 0 0 0 0 0 1 1 1 1 1 1 0 0 0 0 1 1 0 0 1 1 1 1 0 0 0 0 1 1 1 1 0 1 0 0 0 0 1 1
1 1 1 1 0 0 0 0 0 1 0 0 0 0 0 0 1 1 1 1 1 1 0 0 1 1 1 1 0 0 0 0 1 1 0 0 1 1 1 1 1 1 0 0 1 1 1 1 1 1
0 1 1 1 0 0 0 0 0 0 0 0 0 0 1 1 0 0 1 1 1 1 0 0 1 1 1 1 0 0 0 0 1 1 1 1 0 0 1 1 1 1 0 0 0 0 0 0 1 1
1 1 0 0 0 0 1 1 0 0 1 1 1 1 1 1 1 1 1 1 1 1 0 0 0 0 1 1 0 0 1 1 1 1 0 0 1 1 0 0 1 1 0 0 0 0 1 1 0 0
0 0 1 1 1 1 0 0 0 0 1 1 1 1 0 0 1 1 0 0 1 1 0 0 0 0 0 0 0 0 0 0 0 0 1 1 0 0 1 1 0 0 0 0 0 0 1 1 0 0
1 1 1 1 0 0 1 1 1 1 1 1 1 1 0 0 1 1 0 0 0 0 0 0 0 0 1 1 0 0 1 1 0 0 0 1 0 0 1 1 1 1 1 1 0 0 1 1 1 1
0 0 0 1 1 1 0 0 1 1 1 1 0 0 1 1 1 1 0 0 0 0 1 1 0 0 0 0 1 1 0 0 1 1 1 1 1 1 0 0 1 1 0 0 0 0 1 1 1 1
0 1 1 1 1 1 0 0 1 1 1 1 1 1 0 0 0 0 0 0 1 1 1 1 0 0 0 0 0 0 0 0 1 1 1 1 0 0 0 0 1 1 0 0 1 1 0 1 1 1
1 1 1 1 0 0 0 0 1 1 0 0 0 0 0 0 0 0 0 0 0 0 1 1 1 1 0 0 1 1 1 1 1 1 1 1 0 0 1 1 1 1 1 1 1 1 1 1 0 0
0 0 1 1 1 1 0 0 0 0 1 1 1 1 0 0 0 0 0 0 0 0 0 0 1 1 0 0 1 1 1 1 1 1 1 1 1 1 0 0 1 1 1 1 1 1 1 1 0 0
0 0 1 1 1 1 1 1 1 1 1 1 1 1 1 1 1 1 1 1 0 0 0 0 1 1 1 1 1 1 0 0 0 0 0 0 1 1 1 1 0 0 1 1 1 1 0 1 0 0
1 1 0 0 0 0 0 0 1 1 0 0 1 1 0 0 1 1 1 1 1 1 0 0 0 0 1 1 1 1 1 1 0 0 1 1 0 0 0 0 1 1 0 0 0 1 1 1 1 1
0 0 0 0 1 1 1 1 1 1 1 1 1 1 0 0 1 1 0 0 0 0 0 0 1 1 0 0 1 1 0 0 1 1 0 1 1 1 0 0 1 1 1 1 1 1 1 1 1 1
0 0 1 1 0 0 1 1 0 0 0 0 0 0 0 0 1 1 1 1 1 1 1 1 1 1 1 1 1 1 1 1 0 0 0 0 0 0 0 0 1 1 1 1 1 1 0 1 1 1
1 1 0 0 0 0 0 0 0 0 0 0 1 1 1 1 1 1 0 0 0 0 1 1 1 1 1 1 1 1 1 1 1 1 1 1 1 1 0 0 1 1 1 1 1 1 1 1 0 0
1 1 0 1 1 1 0 0 0 0 1 1 1 1 0 0 0 0 0 0 0 0 0 0 1 1 1 1 0 0 0 0 0 0 1 1 1 1 0 0 1
0 0 1 1 1 1 0 0 1 1 1 1 1 1 0 0 0 0 0 0 1 1 1 1 0 0 0 0 1 1 0 0 1 1 0 0 0 0 0 0 0 0 1 1 1 1 1 1 1 1
0 0 1 1 1 1 1 1 0 0 0 0 1 1 1 1 1 1 0 0 1 1 1 1 0 0 0 0 0 0 0 0 1 1 1 1 0 0 0 0 0 0 0 0 1 1 0 0 0 0
0 0 1 1 1 1 0 0 1 1 1 1 1 1 0 0 0 0 1 1 1 1 1 1 1 1 0 0 0 0 1 1 1 1 0 0 1 1 1 1 0 0 1 1 1 1 0 0 1 1
1 1 1 1 1 1 1 1 1 1 1 1 1 1 0 0 0 0 0 0 0 0 1 1 1 1 1 1 1 1 1 1 1 1 1 1 1 1 1 1 0 0 1 1 1 1 1 1 0 0
1 1 0 0 1 1 0 0 1 1 1 1 0 0 1 1 0 0 1 1 1 1 0 0 1 1 1 1 1 1 1 1 0 0 1 1 1 1 1 1 1 1 0 0 0 0 1 1 0 0
0 0 0 0 0 0 1 1 1 1 1 1 1 1 1 1 0 0 1 1 0 0 1 1 0 0 1 1 0 0 0 0 1 1 0 0 1 1 0 0 0 0 0 0 1 1 1 1 0 0
0 0 1 1 1 1 1 1 1 1 1 1 0 0 0 0 1 1 1 1 1 1 1 1 0 0 0 0 1 1 1 1 1 1 0 0 1 1 1 1 0 0 0 0 0 0 1 1 1 1
1 1 0 0 0 0 0 0 1 1 1 1 0 0 0 0 0 0 1 1 0 0 1 1 1 1 1 1 1 1 0 0 0 0 0 0 1 1 1 1 0 0 1 1 1 1 0 0 0 0
0 1 0 0 1 1 1 1 1 1 0 0 0 0 0 0 1 1 0 0 1 1 1 1 0 0 1 1 1 1 1 1 1 1 1 1 0 0 1 1 0 0 0 0 0 0 0 0 0 0
0 0 0 0 0 0 0 0 0 0 1 1 0 0 0 0 0 0 1 1 1 1 1 1 1 1 0 0 1 1 0 0 0 0 0 0 0 0 1 1 1 1 1 1 0 0 1 1 1 1
1 1 1 1 0 0 1 1 0 0 0 0 0 0 1 1 1 1 1 1 0 0 1 1 1 1 0 0 1 1 0 0 0 0 1 1 1 1 1 1 1 1 0 0 1 1 1 1 0 0
1 1 0 0 1 1 1 1 0 0 0 0 0 0 0 0 0 0 0 0 0 0 0 0 0 0 1 1 0 0 0 0 0 0 0 0 1 1 1 1 1 1 1 1 0 0 1 1 0 0
1 1 0 0 0 0 1 1 1 1 0 0 0 0 1 1 1 1 1 1 0 0 0 0 1 1 1 1 0 0 1 1 1 1 0 0 1 1 1 1 1 1 1 1 1 1 1 1 1 1
1 1 1 1 1 1 0 0 0 0 0 0 1 1 1 1 0 0 0 0 1 1 1 1 1 1 1 1 0 0 1 1 1 1 1 1 0 0 1 1 1 1 1 1 0 0 0 0 1 1
0 0 0 0 0 0 1 1 1 1 1 1 1 1 1 1 0 0 0 0 1 1 0 0 0 0 0 0 1 1 1 1 0 0 1 1 1 1 0 0 1 1 0 0 1 1 1 1 1 1
1 1 1 1 0 0 0 0 0 0 0 0 1 1 0 0 1 1 0 0 1 1 0 0 0 0 0 0 1 1 0 0 0 0 0 0 1 1 0 0 1 1 1 1 0 0 0 0 0 0
1 1 1 1 0 0 1 1 1 1 1 1 1 1 1 1 0 0 1 1 0 0 0 0 0 0 1 1 0 0 0 0 0 0 0 0 1 1 1 1 0 0 0 0 1 1 1 1 1 1
0 0 0 0 1 1 0 0 0 0 1 1 0 0 0 0 1 1 0 0 0 0 1 1 0 0 0 0 1 1 1 1 1 1 1 1 1 1 0 0 1 1 0 0 0 0 0 0 1 1
1 1 0 0 1 1 0 0 1 1 0 0 0 0 0 0 0 0 0 0 1 1 1 1 0 0 0 0 0 0 0 0 0 0 0 0 1 1 0 0 1 1 0 0 1 1 1 1 0 0
1 1 1 1 0 0 0 0 0 0 0 0 0 0 0 0 1 1 0 0 1 1 1 1 1 1 0 0 1 1 1 1 1 1 1 1 1 1 0 0 1 1 0 0 1 1 1 1 0 0
0 0 0 0 1 1 0 0 0 0 1 1 1 1 1 1 0 0 0 0 1 1 0 0 0 0 1 1 0 0 0 0 1 1 0 0 1 1 1 1 0 0 1 1 0 0 0 0 1 1
0 0 0 0 0 0 1 1 1 1 1 1 1 1 0 0 1 1 1 1 0 0 1 1 1 1 1 1 0 0 0 0 0 0 1 1 0 0 1 1 0 0 0 0 1 1 0 0 1 1
1 1 0 0 1 1 0 0 0 0 1 1 0 0 0 0 1 1 1 1 1 1 1 1 1 1 0 0 0 0 1 1 0 0 1 1 0 0 1 1 1 1 1 1 0 0 1 1 1 1
1 1 0 0 0 0 1 1 1 1 0 0 0 0 0 0 0 0 0 0 0 0 0 0 1 1 0 0 1 1 0 0 1 1 0 0 1 1 0 0 1 1 1 1 1 1 0 0 1 1
0 0 1 1 0 0 1 1 0 0 1 1 0 0 1 1 1 1 1 1 0 0 1 1 1 1 1 1 1 1 1 1 0 0 1 1 0 0 0 0 1 1 1 1 1 1 0 0 0 0
1 1 1 1 1 1 0 0 1 1 0 0 1 1 0 0 1 1 0 0 0 0 1 1 1 1 1 1 0 0 1 1 0 0 0 0 1 1 1 1 1 1 0 0 1 1 1 1 0 0
1 1 0 0 1 1 0 0 0 0 1 1 1 1 0 0 0 0 1 1 0 0 0 0 1 1 1 1 0 0 1 1 0 0 1 1 1 1 1 1 1
0 0 1 1 1 1 0 0 1 1 1 1 1 1 0 0 0 0 0 0 1 1 1 1 0 0 1 1 1 1 1 1 0 0 1 1 0 0 0 0 0 0 0 0 1 1 1 1 1 1
0 0 1 1 1 1 0 0 1 1 0 0 1 1 1 1 1 1 0 0 1 1 1 1 0 0 1 1 0 0 0 0 1 1 1 1 0 0 1 1 0 0 0 0 1 1 0 0 0 0
0 0 1 1 1 1 1 1 1 1 1 1 1 1 0 0 0 0 1 1 1 1 1 1 1 1 0 0 0 0 0 0 1 1 0 0 1 1 1 1 0 0 1 1 1 1 0 0 1 1
1 1 1 1 1 1 0 0 1 1 1 1 1 1 0 0 1 1 0 0 0 0 1 1 1 1 1 1 1 1 1 1 0 0 1 1 1 1 1 1 0 0 0 0 1 1 1 1 0 0
1 1 0 0 1 1 0 0 1 1 1 1 1 1 1 1 0 0 1 1 1 1 0 0 1 1 1 1 1 1 1 1 1 1 1 1 1 1 1 1 1 1 0 0 0 0 1 1 0 0
0 0 0 0 0 0 1 1 1 1 1 1 1 1 0 0 1 1 1 1 0 0 1 1 0 0 1 1 0 0 0 0 1 1 1 1 1 1 0 0 0 0 0 0 1 1 1 1 0 0
1 1 1 1 1 1 1 1 1 1 1 1 0 0 0 0 1 1 1 1 1 1 1 1 0 0 0 0 1 1 1 1 1 1 0 0 0 0 1 1 1 1 0 0 0 0 1 1 0 0
0 0 1 1 1 1 1 1 1 1 1 1 0 0 0 0 0 0 1 1 1 1 1 1 1 1 1 1 1 1 0 0 1 1 0 0 1 1 1 1 0 0 1 1 1 1 0 0 0 0
1 1 1 1 1 1 1 1 1 1 0 0 0 0 0 0 1 1 0 0 1 1 1 1 0 0 1 1 1 1 1 1 1 1 1 1 0 0 1 1 0 0 0 0 0 0 1 1 0 0
0 0 0 0 0 0 0 0 0 0 0 0 0 0 0 0 0 0 1 1 1 1 1 1 1 1 0 0 1 1 0 0 0 0 0 0 0 0 0 0 0 0 1 1 0 0 1 1 1 1
1 1 1 1 0 0 1 1 0 0 0 0 0 0 1 1 1 1 1 1 0 0 0 0 0 0 0 0 1 1 0 0 1 1 1 1 1 1 1 1 0 0 0 0 1 1 0 0 1 1
1 1 0 0 1 1 1 1 0 0 0 0 0 0 0 0 0 0 0 0 0 0 0 0 0 0 1 1 0 0 0 0 0 0 1 1 0 0 1 1 1 1 1 1 0 0 1 1 0 0
1 1 0 0 0 0 1 1 1 1 0 0 0 0 1 1 1 1 1 1 1 1 0 0 1 1 1 1 0 0 1 1 1 1 0 0 1 1 1 1 1 1 1 1 1 1 1 1 1 1
1 1 1 1 0 0 0 0 0 0 0 0 0 0 1 1 0 0 0 0 1 1 0 0 1 1 1 1 0 0 1 1 1 1 1 1 0 0 1 1 1 1 1 1 0 0 0 0 1 1
1 1 0 0 0 0 0 0 1 1 1 1 1 1 1 1 1 1 1 1 1 1 0 0 0 0 0 0 1 1 1 1 1 1 0 0 1 1 0 0 1 1 0 0 0 0 1 1 1 1
1 1 1 1 0 0 0 0 0 0 1 1 1 1 0 0 1 1 0 0 1 1 0 0 1 1 0 0 1 1 0 0 0 0 0 0 1 1 1 1 0 0 0 0 0 0 0 0 0 0
1 1 1 1 0 0 1 1 1 1 1 1 1 1 1 1 0 0 0 0 0 0 0 0 0 0 1 1 0 0 1 1 0 0 0 0 1 1 1 1 1 1 0 0 1 1 1 1 1 1
0 0 0 0 1 1 0 0 1 1 1 1 0 0 0 0 1 1 0 0 0 0 1 1 0 0 0 0 1 1 0 0 1 1 1 1 1 1 0 0 1 1 0 0 0 0 0 0 1 1
1 1 1 1 1 1 0 0 1 1 0 0 0 0 0 0 0 0 0 0 1 1 1 1 1 1 0 0 0 0 0 0 0 0 1 1 0 0 0 0 0 0 0 0 1 1 1 1 0 0
1 1 1 1 0 0 0 0 0 0 0 0 0 0 1 1 0 0 0 0 0 0 1 1 1 1 0 0 1 1 1 1 1 1 1 1 0 0 0 0 1 1 0 0 1 1 1 1 0 0
0 0 0 0 1 1 0 0 0 0 1 1 1 1 0 0 0 0 0 0 0 0 0 0 0 0 0 0 0 0 0 0 1 1 0 0 1 1 0 0 1 1 1 1 0 0 0 0 1 1
0 0 1 1 1 1 1 1 1 1 0 0 1 1 1 1 1 1 1 1 0 0 1 1 1 1 1 1 1 1 0 0 0 0 0 0 0 0 1 1 0 0 1 1 1 1 0 0 1 1
1 1 0 0 0 0 0 0 0 0 0 0 0 0 0 0 1 1 1 1 1 1 1 1 1 1 0 0 0 0 1 1 0 0 1 1 0 0 0 0 1 1 1 1 0 0 1 1 1 1
0 0 0 0 1 1 1 1 1 1 0 0 1 1 0 0 0 0 0 0 0 0 0 0 1 1 0 0 1 1 0 0 1 1 0 0 1 1 1 1 1 1 1 1 1 1 0 0 1 1
0 0 1 1 0 0 1 1 0 0 0 0 0 0 1 1 1 1 1 1 0 0 1 1 1 1 1 1 1 1 1 1 0 0 0 0 0 0 0 0 1 1 1 1 1 1 0 0 1 1
1 1 0 0 1 1 0 0 1 1 0 0 1 1 0 0 1 1 0 0 0 0 1 1 1 1 1 1 0 0 1 1 0 0 1 1 1 1 1 1 1 1 1 1 1 1 1 1 0 0
1 1 0 0 1 1 0 0 0 0 1 1 1 1 0 0 1 1 0 0 0 0 0 0 1 1 1 1 0 0 1 1 0 0 1 1 1 1 0 0 1
0 0 1 1 1 1 0 0 1 1 1 1 1 1 0 0 0 0 0 0 1 1 1 1 0 0 0 0 1 1 1 1 1 1 0 1 0 0 1 1 0 0 0 0 1 1 0 0 1 1
0 0 0 0 1 1 1 1 0 0 1 1 1 1 1 1 1 1 1 1 1 1 1 1 1 1 1 1 0 0 0 0 1 1 0 0 0 0 1 1 1 1 0 0 1 1 0 0 0 0
0 0 1 1 1 1 0 0 1 1 1 1 1 1 0 0 0 0 1 1 1 1 0 0 1 1 1 1 0 0 1 1 1 1 1 1 1 1 1 1 0 0 0 0 1 1 0 0 1 1
1 1 1 1 1 1 1 1 1 1 1 1 1 1 1 1 1 1 1 1 1 1 1 1 1 1 1 1 1 1 1 1 0 0 1 1 0 0 1 1 0 0 0 0 1 1 1 1 1 1
0 0 0 0 1 1 0 0 1 1 0 0 0 0 1 1 1 1 0 0 1 1 0 0 1 1 1 1 1 1 1 1 0 0 1 1 0 0 1 1 1 1 0 0 0 0 1 1 1 1
1 1 1 1 1 1 1 1 1 1 1 1 1 1 0 0 0 0 1 1 0 0 0 0 0 0 0 0 0 0 1 1 1 1 0 0 1 1 0 1 1 1 0 0 0 0 1 1 1 1
0 0 1 1 1 1 1 1 1 1 1 1 1 1 0 1 1 1 0 0 1 1 0 1 0 0 0 0 1 1 1 1 0 0 1 1 1 1 1 1 1 1 1 1 0 0 1 1 1 1
1 1 0 0 0 0 0 0 0 1 1 1 1 1 0 0 0 0 0 0 1 1 1 1 0 1 1 1 1 1 1 1 0 0 1 1 0 0 1 1 1 1 1 1 1 1 0 0 0 0
0 0 0 0 0 0 0 0 1 1 0 0 1 1 1 1 1 1 0 0 1 1 1 1 0 0 0 0 1 1 0 0 0 0 1 1 1 1 1 1 0 0 0 0 1 1 1 1 1 1
0 0 0 0 1 1 0 1 0 0 1 1 0 0 0 0 0 0 1 1 0 0 0 0 1 1 0 0 1 1 1 1 0 0 0 0 0 0 0 1 0 0 1 1 0 0 1 1 1 1
0 0 0 0 0 0 1 1 0 0 0 0 1 1 1 1 1 1 1 1 0 0 0 0 1 1 0 0 0 0 0 0 0 0 1 1 1 1 0 0 1 1 1 1 1 1 1 1 0 0
1 1 1 1 1 1 1 1 0 0 0 0 0 1 1 1 0 0 0 0 1 1 0 0 1 1 1 1 0 0 0 0 1 1 0 0 1 1 1 1 1 1 0 0 0 0 1 1 0 0
1 1 1 1 0 0 0 0 0 0 1 1 0 0 1 1 1 1 1 1 0 0 0 0 1 1 1 1 0 0 0 0 0 0 0 0 1 1 1 1 1 1 1 1 1 1 1 1 1 1
1 1 1 1 1 1 0 0 1 1 0 0 0 1 1 1 0 0 1 1 1 1 1 1 1 1 1 1 0 0 1 1 1 1 1 1 0 0 1 1 0 1 1 1 0 0 0 0 1 1
0 1 0 0 1 1 1 1 1 1 0 0 1 1 0 0 0 0 0 0 1 1 0 0 0 0 0 0 0 0 0 0 1 1 0 0 1 1 0 0 1 1 0 0 1 1 0 0 0 0
0 0 1 1 0 0 0 0 0 0 0 0 0 0 0 0 0 0 0 0 0 1 0 0 0 0 0 0 0 0 0 0 0 0 1 1 0 0 0 0 1 1 1 1 0 0 1 1 0 1
1 1 1 1 1 1 1 1 0 0 0 0 1 1 1 1 1 1 0 0 1 1 0 0 0 0 0 0 0 0 0 0 0 0 1 1 1 1 1 1 1 1 1 1 1 1 1 1 1 1
0 0 1 1 1 1 1 1 1 1 1 1 0 0 1 1 1 1 0 1 0 0 0 0 1 1 0 0 1 1 1 1 1 1 1 1 1 1 0 0 0 0 0 0 0 0 0 0 0 0
1 1 0 0 1 1 0 0 1 1 0 0 0 0 0 0 0 0 0 1 1 1 1 1 0 0 1 1 1 1 1 1 0 0 1 1 1 1 0 0 1 1 0 0 0 0 1 1 1 1
1 1 1 1 0 0 0 0 0 0 0 0 1 1 0 0 1 1 0 0 1 1 1 1 1 1 0 0 1 1 1 1 0 0 0 0 1 1 1 1 1 1 0 0 1 1 0 0 1 1
0 0 1 1 1 1 0 0 0 0 1 1 1 1 1 1 0 0 0 1 1 1 0 0 0 0 1 1 0 0 0 0 1 1 1 1 1 1 0 0 0 0 1 1 0 0 1 1 1 1
0 0 0 0 1 1 1 1 0 0 0 0 1 1 0 0 1 1 1 1 1 1 1 1 1 1 1 1 1 1 0 0 0 0 1 1 1 1 1 1 1 1 0 0 1 1 0 0 0 0
1 1 1 1 0 0 0 0 0 0 1 1 0 0 1 1 1 1 1 1 1 1 1 1 0 0 1 1 1 1 1 1 0 0 1 1 0 0 0 0 1 1 0 0 0 0 1 1 1 1
0 0 1 1 1 1 1 1 1 1 1 1 0 0 0 0 1 1 1 1 0 0 0 0 1 1 0 0 1 1 0 0 0 0 1 1 0 0 0 0 0 0 0 0 0 0 0 0 0 0
0 0 0 0 1 1 1 1 1 1 1 1 0 0 0 0 0 0 0 0 1 1 0 0 1 1 0 0 0 1 1 1 1 1 1 1 0 0 0 0 1 1 0 0 0 0 0 0 0 0
1 1 1 1 1 1 0 0 0 0 0 0 1 1 0 1 0 0 1 1 1 1 1 1 0 0 1 1 0 0 1 1 1 1 0 0 0 0 0 0 1 1 1 1 1 1 1 1 1 1
1 1 1 1 1 1 0 0 0 0 1 1 0 0 0 0 0 0 1 1 1 1 0 0 0 0 0 0 0 0 1 1 0 0 1 1 1 1 1 1 1
1 1 1 1 0 0 1 1 1 1 1 1 1 1 1 1 0 0 0 0 1 1 1 1 0 0 1 1 0 0 1 1 0 0 1 1 0 0 0 0 0 0 1 1 1 1 0 0 0 0
0 0 1 1 1 1 1 1 0 0 0 0 0 0 1 1 0 0 1 1 1 1 1 1 0 0 0 0 1 1 0 0 1 1 0 0 1 1 1 1 1 1 0 0 0 0 0 0 0 0
0 0 0 0 0 0 0 0 1 1 1 1 1 1 0 0 0 0 1 1 1 1 1 1 0 0 1 1 1 1 1 1 0 0 1 1 0 0 1 1 0 0 1 1 1 1 1 1 1 1
1 1 1 1 0 0 0 0 1 1 1 1 1 1 1 1 0 0 0 0 1 1 1 1 1 1 1 1 1 1 0 0 0 0 1 1 0 0 0 0 0 0 0 0 0 0 1 1 0 0
1 1 0 0 1 1 0 0 1 1 0 0 0 0 1 1 0 0 1 1 0 0 1 1 0 0 1 1 1 1 1 1 1 1 0 0 0 0 1 1 0 0 0 0 0 0 0 0 0 0
1 1 1 1 1 1 0 0 1 1 1 1 1 1 1 1 1 1 1 1 1 1 0 0 0 0 1 1 0 0 0 0 1 1 0 0 1 1 1 1 0 0 0 0 1 1 0 0 0 0
1 1 0 0 1 1 0 0 1 1 0 0 0 0 1 1 0 0 0 0 1 1 1 1 0 0 0 0 1 1 0 0 1 1 1 1 1 1 0 0 0 0 0 0 0 0 0 0 1 1
1 1 0 0 0 0 1 1 0 0 0 0 0 0 0 0 0 0 1 1 1 1 1 1 1 1 1 1 1 1 0 0 1 1 0 0 0 0 1 1 1 1 1 1 1 1 0 0 0 0
0 0 0 0 1 1 1 1 1 1 1 1 1 1 0 0 1 1 0 0 1 1 1 1 0 0 1 1 1 1 0 0 1 1 0 0 1 1 1 1 1 1 0 0 1 1 0 0 0 0
0 0 1 1 1 1 0 0 0 0 1 1 1 1 0 0 1 1 1 1 1 1 1 1 0 0 0 0 0 0 1 1 1 1 0 0 0 0 0 0 1 1 1 1 1 1 1 1 1 1
1 1 0 0 1 1 1 1 1 1 0 0 1 1 1 1 0 0 1 1 1 1 0 0 1 1 1 1 0 0 1 1 0 0 1 1 1 1 0 0 1 1 1 1 0 0 1 1 0 0
0 0 0 0 1 1 1 1 1 1 1 1 1 1 1 1 0 0 1 1 1 1 0 0 1 1 1 1 0 0 1 1 1 1 1 1 1 1 1 1 1 1 0 0 0 0 1 1 0 0
1 1 1 1 0 0 1 1 0 0 1 1 1 1 0 0 1 1 1 1 0 0 0 0 1 1 1 1 0 0 0 0 0 0 1 1 1 1 1 1 1 1 1 1 1 1 0 0 0 0
1 1 0 0 1 1 0 0 0 0 0 0 1 1 0 0 0 0 1 1 0 0 0 0 1 1 0 0 0 0 1 1 1 1 1 1 0 0 0 0 0 0 1 1 0 0 0 0 1 1
0 0 1 1 1 1 1 1 0 0 1 1 1 1 0 0 0 0 1 1 1 1 0 0 0 0 0 0 0 0 1 1 0 0 0 0 1 1 1 1 1 1 1 1 0 0 0 0 0 0
1 1 0 0 1 1 0 0 0 0 0 0 1 1 0 0 0 0 0 0 1 1 1 1 0 0 1 1 1 1 1 1 0 0 0 0 1 1 1 1 0 0 1 1 0 0 1 1 0 0
1 1 1 1 1 1 1 1 0 0 1 1 1 1 0 0 0 0 1 1 1 1 0 0 0 0 0 0 1 1 1 1 1 1 1 1 1 1 1 1 1 1 1 1 1 1 1 1 1 1
0 0 1 1 1 1 1 1 1 1 1 1 0 0 0 0 0 0 0 0 0 0 1 1 0 0 0 0 1 1 0 0 1 1 1 1 1 1 1 1 0 0 0 0 0 0 0 0 1 1
1 1 1 1 1 1 0 0 1 1 1 1 1 1 1 1 1 1 1 1 1 1 0 0 1 1 1 1 1 1 0 0 1 1 1 1 1 1 1 1 1 1 0 0 1 1 0 0 0 0
1 1 1 1 1 1 1 1 1 1 1 1 1 1 1 1 0 0 1 1 0 0 1 1 1 1 0 0 0 0 1 1 1 1 0 0 1 1 1 1 1 1 0 0 1 1 1 1 1 1
1 1 0 0 1 1 0 0 0 0 1 1 1 1 1 1 0 0 0 0 1 1 1 1 0 0 1 1 0 0 0 0 0 0 1 1 1 1 0 0 1 1 1 1 0 0 1 1 1 1
0 0 0 0 0 0 0 0 1 1 0 0 1 1 0 0 0 0 1 1 1 1 0 0 0 0 0 0 1 1 0 0 0 0 1 1 1 1 1 1 1 1 1 1 0 0 0 0 0 0
0 0 1 1 1 1 0 0 1 1 1 1 1 1 0 0 1 1 1 1 1 1 1 1 1 1 0 0 0 0 1 1 0 0 1 1 1 1 1 1 1 1 0 0 0 0 1 1 1 1
0 0 1 1 1 1 1 1 1 1 1 1 1 1 0 0 0 0 0 0 1 1 1 1 1 1 1 1 1 1 0 0 1 1 1 1 1 1 0 0 1 1 1 1 0 0 0 0 0 0
1 1 1 1 0 0 1 1 1 1 0 0 1 1 1 1 1 1 1 1 1 1 1 1 1 1 1 1 0 0 1 1 0 0 1 1 1 1 0 0 0 0 0 0 1 1 1 1 0 0
1 1 1 1 1 1 0 0 0 0 0 0 1 1 0 0 1 1 0 0 0 0 1 1 1 1 1 1 0 0 1 1 1 1 0 0 1 1 1 1 1 1 1 1 1 1 1 1 1 1
0 0 1 1 1 1 1 1 1 1 1 1 1 1 0 0 1 1 0 0 0 0 1 1 0 0 0 0 1 1 1 1 1 1 1 1 1 1 0 0 1
0 0 1 1 0 0 0 0 0 0 1 1 1 1 0 0 0 0 0 0 1 1 1 1 0 0 1 1 1 1 0 0 0 0 1 1 1 1 0 0 1 1 0 0 1 1 1 1 1 1
0 0 0 0 1 1 0 0 1 1 0 0 1 1 1 1 1 1 1 1 0 0 1 1 1 1 1 1 0 0 0 0 1 1 0 0 0 0 1 1 1 1 0 0 1 1 0 0 0 0
0 0 1 1 1 1 0 0 1 1 1 1 1 1 0 0 0 0 1 1 1 1 1 1 1 1 1 1 0 0 1 1 1 1 0 0 1 1 1 1 0 0 0 0 1 1 1 1 1 1
1 1 1 1 1 1 0 0 1 1 1 1 1 1 1 1 1 1 0 0 1 1 1 1 0 0 1 1 1 1 0 0 0 0 1 1 0 0 1 1 1 1 0 0 1 1 1 1 0 0
1 1 0 0 1 1 0 0 1 1 0 0 1 1 1 1 1 1 1 1 0 0 0 0 1 1 1 1 1 1 1 1 0 0 0 0 1 1 1 1 0 0 0 0 0 0 1 1 1 1
0 0 1 1 1 1 1 1 1 1 1 1 1 1 1 1 1 1 1 1 1 1 0 0 1 1 0 0 0 0 0 0 1 1 1 1 1 1 0 0 0 0 1 1 1 1 0 0 0 0
0 0 1 1 1 1 1 1 1 1 1 1 1 1 0 0 1 1 1 1 0 0 1 1 0 0 0 0 1 1 0 0 1 1 0 0 1 1 1 1 1 1 1 1 0 0 1 1 1 1
1 1 1 1 1 1 1 1 1 1 1 1 1 1 0 0 1 1 1 1 1 1 1 1 1 1 1 1 1 1 0 0 1 1 0 0 1 1 1 1 0 0 1 1 1 1 0 0 0 0
1 1 1 1 0 0 1 1 1 1 1 1 1 1 0 0 1 1 0 0 1 1 1 1 0 0 1 1 1 1 1 1 0 0 1 1 0 0 1 1 0 0 0 0 0 0 1 1 1 1
0 0 1 1 1 1 0 0 0 0 1 1 0 0 1 1 0 0 1 1 1 1 1 1 1 1 0 0 1 1 1 1 0 0 1 1 1 1 0 0 0 0 1 1 0 0 1 1 1 1
1 1 1 1 0 0 1 1 0 0 0 0 0 0 1 1 0 0 1 1 0 0 0 0 0 0 1 1 1 1 0 0 0 0 0 0 0 0 1 1 0 0 1 1 1 1 1 1 1 1
0 0 0 0 1 1 0 0 0 0 1 1 0 0 0 0 1 1 0 0 0 0 0 0 0 0 1 1 0 0 0 0 0 0 0 0 0 0 1 1 1 1 0 0 0 0 0 0 1 1
0 0 0 0 0 0 1 1 0 0 0 0 1 1 0 0 1 1 1 1 0 0 0 0 1 1 1 1 0 0 0 0 1 1 1 1 1 1 1 1 1 1 0 0 1 1 1 1 1 1
0 0 1 1 1 1 1 1 0 0 0 0 0 0 1 1 0 0 1 1 1 1 0 0 0 0 1 1 0 0 0 0 1 1 1 1 1 1 1 1 1 1 0 0 0 0 0 0 1 1
1 1 0 0 0 0 0 0 0 0 1 1 0 0 1 1 1 1 1 1 1 1 0 0 0 0 1 1 0 0 1 1 0 0 0 0 1 1 0 0 1 1 0 0 0 0 0 0 0 0
0 0 1 1 0 0 0 0 0 0 0 0 0 0 0 0 1 1 0 0 0 0 0 0 0 0 0 0 0 0 0 0 0 0 1 1 1 1 0 0 1 1 0 0 0 0 1 1 0 0
1 1 1 1 0 0 1 1 1 1 1 1 1 1 1 1 0 0 0 0 0 0 0 0 0 0 0 0 0 0 1 1 0 0 1 1 1 1 1 1 1 1 0 0 0 0 1 1 1 1
0 0 1 1 1 1 0 0 1 1 1 1 0 0 1 1 1 1 0 0 0 0 1 1 0 0 0 0 1 1 0 0 1 1 1 1 1 1 0 0 1 1 0 0 0 0 1 1 1 1
0 0 1 1 1 1 0 0 0 0 0 0 0 0 0 0 0 0 0 0 1 1 0 0 0 0 0 0 1 1 0 0 0 0 1 1 1 1 0 0 1 1 0 0 1 1 0 0 0 0
1 1 1 1 1 1 1 1 1 1 0 0 0 0 1 1 0 0 1 1 1 1 1 1 0 0 0 0 1 1 1 1 1 1 1 1 0 0 1 1 0 0 1 1 1 1 1 1 0 0
0 0 1 1 1 1 0 0 0 0 1 1 1 1 1 1 0 0 0 0 1 1 0 0 1 1 0 0 1 1 1 1 1 1 0 0 1 1 0 0 0 0 1 1 0 0 1 1 0 0
0 0 0 0 0 0 1 1 1 1 1 1 1 1 1 1 1 1 1 1 1 1 0 0 1 1 0 0 0 0 0 0 0 0 1 1 1 1 1 1 0 0 1 1 1 1 1 1 1 1
1 1 0 0 1 1 0 0 1 1 1 1 0 0 0 0 1 1 1 1 1 1 0 0 0 0 1 1 1 1 1 1 0 0 1 1 0 0 0 0 1 1 0 0 1 1 1 1 1 1
0 0 1 1 0 0 0 0 1 1 0 0 1 1 0 0 1 1 0 0 0 0 0 0 1 1 0 0 1 1 0 0 1 1 1 1 1 1 0 0 1 1 1 1 1 1 1 1 1 1
0 0 1 1 0 0 1 1 0 0 0 0 0 0 1 1 1 1 1 1 1 1 1 1 1 1 1 1 1 1 1 1 0 0 1 1 0 0 0 0 1 1 1 1 1 1 1 1 0 0
0 0 1 1 1 1 0 0 1 1 0 0 1 1 1 1 1 1 0 0 0 0 1 1 1 1 1 1 1 1 1 1 1 1 1 1 1 1 0 0 1 1 1 1 0 0 1 1 1 1
1 1 1 1 1 1 0 0 0 0 1 1 0 0 0 0 1 1 0 0 0 0 1 1 1 1 0 0 0 0 0 0 0 0 1 1 1 1 1 1 1
0 0 1 1 0 0 0 0 1 1 1 1 1 1 0 0 0 0 1 1 1 1 1 1 0 0 1 1 1 1 1 1 0 0 1 1 0 0 0 0 0 0 0 0 0 0 0 0 1 1
0 0 0 0 1 1 1 1 0 0 0 0 1 1 1 1 1 1 1 1 1 1 1 1 1 1 1 1 0 0 0 0 1 1 1 1 0 0 1 1 1 1 0 0 1 1 0 0 0 0
0 0 1 1 1 1 0 0 1 1 1 1 1 1 0 0 0 0 1 1 1 1 1 1 1 1 1 1 0 0 0 0 0 0 1 1 1 1 1 1 0 0 0 0 1 1 1 1 1 1
1 1 1 1 1 1 1 1 1 1 1 1 1 1 0 0 1 1 0 0 1 1 1 1 1 1 1 1 1 1 0 0 0 0 1 1 0 0 1 1 0 0 0 0 1 1 0 0 1 1
1 1 0 0 1 1 0 0 1 1 0 0 0 0 1 1 0 0 1 1 1 1 1 1 1 1 0 0 1 1 1 1 1 1 1 1 0 0 1 1 1 1 0 0 0 0 1 1 0 0
1 1 1 1 1 1 0 0 1 1 0 0 1 1 1 1 1 1 1 1 0 0 0 0 0 0 0 0 0 0 0 0 1 1 0 0 1 1 1 1 0 0 0 0 1 1 1 1 0 0
1 1 1 1 1 1 0 0 1 1 1 1 1 1 1 1 1 1 0 0 1 1 1 1 1 1 1 1 1 1 1 1 1 1 0 0 0 0 1 1 1 1 1 1 0 0 1 1 1 1
1 1 0 0 0 0 1 1 0 0 1 1 1 1 0 0 1 1 1 1 1 1 1 1 1 1 0 0 1 1 1 1 0 0 0 0 1 1 1 1 1 1 1 1 1 1 0 0 0 0
0 0 1 1 0 0 1 1 1 1 0 0 1 1 0 0 1 1 0 0 1 1 1 1 0 0 1 1 1 1 1 1 0 0 1 1 1 1 1 1 0 0 0 0 1 1 1 1 1 1
1 1 1 1 0 0 0 0 0 0 1 1 0 0 0 0 0 0 1 1 1 1 1 1 1 1 0 0 1 1 1 1 0 0 0 0 0 0 0 0 0 0 1 1 1 1 1 1 1 1
1 1 0 0 1 1 1 1 1 1 0 0 1 1 1 1 1 1 0 0 0 0 0 0 0 0 0 0 1 1 0 0 0 0 0 0 1 1 1 1 0 0 0 0 1 1 1 1 0 0
0 0 0 0 1 1 0 0 0 0 0 0 1 1 0 0 0 0 0 0 0 0 0 0 1 1 1 1 1 1 1 1 1 1 1 1 1 1 1 1 0 0 0 0 0 0 1 1 0 0
1 1 1 1 0 0 1 1 0 0 1 1 0 0 0 0 1 1 1 1 0 0 0 0 1 1 1 1 0 0 1 1 0 0 0 0 1 1 1 1 1 1 1 1 1 1 1 1 1 1
1 1 0 0 1 1 0 0 0 0 1 1 1 1 1 1 0 0 0 0 1 1 0 0 1 1 0 0 0 0 1 1 0 0 1 1 0 0 0 0 1 1 1 1 0 0 0 0 0 0
1 1 1 1 0 0 1 1 1 1 1 1 1 1 0 0 0 0 1 1 1 1 0 0 0 0 0 0 0 0 0 0 0 0 0 0 1 1 0 0 1 1 1 1 1 1 0 0 0 0
1 1 1 1 1 1 0 0 0 0 0 0 1 1 0 0 0 0 0 0 1 1 0 0 0 0 1 1 1 1 1 1 0 0 1 1 1 1 1 1 0 0 0 0 0 0 0 0 0 0
1 1 1 1 1 1 1 1 1 1 1 1 1 1 0 0 1 1 0 0 0 0 0 0 1 1 1 1 0 0 1 1 0 0 1 1 0 0 1 1 1 1 1 1 1 1 1 1 1 1
1 1 1 1 1 1 0 0 1 1 1 1 1 1 1 1 1 1 0 0 0 0 1 1 0 0 0 0 1 1 1 1 1 1 0 0 1 1 1 1 1 1 0 0 0 0 0 0 0 0
0 0 1 1 1 1 0 0 1 1 1 1 1 1 1 1 0 0 0 0 1 1 0 0 0 0 1 1 1 1 1 1 1 1 1 1 1 1 1 1 1 1 0 0 1 1 0 0 1 1
1 1 1 1 0 0 0 0 0 0 0 0 0 0 0 0 1 1 1 1 0 0 1 1 1 1 0 0 0 0 1 1 0 0 0 0 1 1 1 1 1 1 0 0 0 0 0 0 1 1
0 0 0 0 1 1 0 0 0 0 0 0 1 1 1 1 0 0 0 0 1 1 0 0 0 0 1 1 0 0 0 0 1 1 1 1 1 1 1 1 1 1 1 1 0 0 0 0 1 1
1 1 0 0 1 1 1 1 1 1 0 0 1 1 0 0 1 1 1 1 1 1 1 1 1 1 0 0 1 1 0 0 0 0 1 1 0 0 0 0 0 0 0 0 1 1 0 0 0 0
1 1 0 0 0 0 0 0 0 0 1 1 1 1 1 1 1 1 1 1 1 1 1 1 0 0 1 1 1 1 1 1 0 0 1 1 0 0 0 0 1 1 0 0 0 0 1 1 1 1
0 0 1 1 1 1 1 1 1 1 1 1 0 0 0 0 0 0 0 0 1 1 0 0 1 1 0 0 1 1 0 0 1 1 1 1 1 1 0 0 1 1 1 1 1 1 0 0 0 0
1 1 1 1 0 0 0 0 0 0 0 0 0 0 1 1 1 1 1 1 1 1 0 0 1 1 1 1 1 1 1 1 0 0 1 1 0 0 0 0 0 0 0 0 1 1 1 1 0 0
1 1 1 1 0 0 0 0 1 1 0 0 1 1 0 0 0 0 0 0 0 0 0 0 1 1 1 1 0 0 1 1 1 1 1 1 1 1 1 1 1 1 0 0 1 1 1 1 1 1
1 1 1 1 1 1 1 1 0 0 1 1 1 1 0 0 0 0 1 1 0 0 0 0 0 0 1 1 1 1 1 1 1 1 0 0 1 1 0 0 1
0 0 1 1 0 0 0 0 1 1 1 1 1 1 0 0 0 0 1 1 1 1 1 1 0 0 1 1 1 1 1 1 0 0 1 1 0 0 0 0 0 0 1 1 0 0 1 1 0 0
0 0 0 0 1 1 0 0 1 1 0 0 1 1 1 1 1 1 1 1 1 1 1 1 1 1 1 1 0 0 0 0 1 1 0 0 0 0 1 1 1 1 0 0 1 1 0 0 0 0
0 0 1 1 1 1 0 0 1 1 1 1 1 1 0 0 0 0 1 1 1 1 1 1 1 1 1 1 0 0 0 0 1 1 1 1 1 1 1 1 0 0 0 0 1 1 1 1 1 1
1 1 1 1 1 1 1 1 1 1 1 1 1 1 1 1 1 1 0 0 1 1 1 1 1 1 1 1 1 1 0 0 0 0 1 1 0 0 1 1 1 1 0 0 1 1 0 0 1 1
1 1 1 1 1 1 0 0 1 1 0 0 0 0 1 1 1 1 1 1 1 1 1 1 1 1 0 0 1 1 1 1 0 0 1 1 0 0 1 1 1 1 1 1 0 0 1 1 0 0
1 1 1 1 1 1 1 1 1 1 1 1 1 1 1 1 1 1 1 1 0 0 0 0 0 0 0 0 0 0 0 0 1 1 0 0 1 1 1 1 0 0 0 0 1 1 0 0 0 0
1 1 1 1 1 1 1 1 0 0 1 1 1 1 1 1 1 1 0 0 1 1 1 1 1 1 1 1 1 1 1 1 1 1 0 0 1 1 1 1 1 1 1 1 0 0 1 1 1 1
1 1 0 0 0 0 1 1 0 0 1 1 1 1 0 0 1 1 1 1 1 1 1 1 1 1 1 1 1 1 1 1 0 0 0 0 1 1 1 1 1 1 1 1 1 1 0 0 0 0
0 0 0 0 0 0 1 1 1 1 0 0 1 1 0 0 1 1 0 0 1 1 1 1 0 0 1 1 0 0 0 0 0 0 1 1 0 0 1 1 0 0 0 0 1 1 1 1 0 0
1 1 1 1 0 0 0 0 0 0 1 1 0 0 0 0 0 0 1 1 1 1 1 1 1 1 0 0 1 1 1 1 0 0 0 0 0 0 0 0 0 0 1 1 1 1 1 1 1 1
1 1 0 0 0 0 1 1 0 0 0 0 1 1 1 1 1 1 0 0 0 0 0 0 0 0 0 0 0 0 0 0 0 0 0 0 1 1 1 1 1 1 1 1 1 1 1 1 1 1
1 1 0 0 1 1 1 1 0 0 0 0 1 1 0 0 0 0 0 0 0 0 0 0 1 1 1 1 0 0 0 0 1 1 0 0 1 1 1 1 0 0 0 0 0 0 1 1 0 0
1 1 1 1 0 0 1 1 0 0 0 0 0 0 0 0 1 1 0 0 0 0 0 0 1 1 1 1 0 0 1 1 0 0 0 0 1 1 1 1 1 1 1 1 1 1 1 1 1 1
1 1 1 1 1 1 0 0 0 0 1 1 1 1 1 1 0 0 1 1 0 0 0 0 0 0 0 0 0 0 1 1 0 0 1 1 0 0 1 1 0 0 1 1 0 0 0 0 0 0
0 0 1 1 1 1 0 0 1 1 1 1 1 1 0 0 1 1 1 1 1 1 0 0 0 0 0 0 0 0 1 1 1 1 0 0 1 1 0 0 1 1 0 0 1 1 0 0 0 0
0 0 1 1 0 0 0 0 0 0 0 0 1 1 0 0 0 0 0 0 0 0 0 0 0 0 1 1 1 1 1 1 0 0 1 1 1 1 0 0 1 1 0 0 0 0 1 1 0 0
0 0 1 1 1 1 1 1 0 0 1 1 1 1 1 1 1 1 0 0 0 0 0 0 0 0 1 1 0 0 0 0 0 0 1 1 0 0 1 1 1 1 1 1 1 1 1 1 0 0
0 0 1 1 1 1 0 0 1 1 1 1 1 1 1 1 0 0 1 1 0 0 1 1 0 0 0 0 1 1 0 0 1 1 1 1 1 1 1 1 1 1 0 0 0 0 0 0 1 1
1 1 0 0 1 1 0 0 1 1 1 1 0 0 1 1 0 0 0 0 1 1 0 0 0 0 1 1 1 1 1 1 0 0 1 1 1 1 1 1 1 1 0 0 0 0 0 0 1 1
1 1 1 1 0 0 0 0 0 0 0 0 0 0 0 0 0 0 1 1 1 1 1 1 1 1 0 0 0 0 1 1 0 0 0 0 1 1 1 1 1 1 0 0 1 1 0 0 1 1
0 0 0 0 1 1 0 0 0 0 1 1 1 1 1 1 0 0 0 0 1 1 0 0 0 0 1 1 0 0 0 0 1 1 1 1 1 1 1 1 1 1 1 1 0 0 0 0 1 1
1 1 0 0 0 0 1 1 1 1 0 0 1 1 0 0 1 1 1 1 1 1 1 1 1 1 0 0 1 1 0 0 0 0 1 1 1 1 1 1 0 0 0 0 1 1 0 0 0 0
1 1 0 0 1 1 0 0 0 0 1 1 0 0 0 0 1 1 1 1 1 1 1 1 0 0 1 1 1 1 1 1 1 1 1 1 0 0 0 0 0 0 0 0 0 0 1 1 1 1
0 0 1 1 1 1 1 1 1 1 1 1 1 1 0 0 0 0 0 0 1 1 0 0 1 1 0 0 1 1 0 0 1 1 0 0 1 1 0 0 1 1 0 0 1 1 0 0 0 0
1 1 1 1 0 0 1 1 0 0 0 0 1 1 1 1 1 1 1 1 1 1 0 0 1 1 1 1 0 0 1 1 0 0 1 1 1 1 0 0 1 1 0 0 1 1 1 1 0 0
1 1 1 1 0 0 0 0 1 1 0 0 1 1 0 0 0 0 0 0 0 0 0 0 1 1 1 1 0 0 1 1 1 1 0 0 1 1 1 1 1 1 0 0 1 1 1 1 1 1
1 1 1 1 1 1 1 1 1 1 1 1 1 1 0 0 0 0 0 0 0 0 0 0 0 0 1 1 1 1 1 1 0 0 0 0 1 1 0 0 1
0 0 1 1 0 0 0 0 0 0 1 1 1 1 0 0 0 0 0 0 1 1 0 0 0 0 1 1 0 0 1 1 0 0 1 1 1 1 0 0 0 0 0 0 1 1 0 0 1 1
1 1 1 1 1 1 1 1 1 1 0 0 1 1 1 1 1 1 1 1 0 0 1 1 0 0 1 1 0 0 0 0 1 1 1 1 0 0 1 1 1 1 0 0 1 1 0 0 0 0
0 0 1 1 1 1 0 0 1 1 1 1 1 1 1 1 0 0 1 1 1 1 1 1 1 1 1 1 1 1 0 0 1 1 0 0 1 1 1 1 0 0 0 0 1 1 0 0 1 1
1 1 1 1 1 1 0 0 1 1 0 0 1 1 0 0 1 1 0 0 0 0 1 1 0 0 1 1 1 1 0 0 0 0 1 1 0 0 1 1 0 0 0 0 1 1 1 1 0 0
1 1 0 0 1 1 0 0 1 1 1 1 1 1 1 1 0 0 1 1 0 0 0 0 1 1 1 1 1 1 1 1 1 1 0 0 1 1 0 0 1 1 1 1 0 0 1 1 0 0
1 1 1 1 1 1 0 0 1 1 1 1 1 1 0 0 1 1 1 1 0 0 1 1 1 1 0 0 1 1 0 0 1 1 1 1 1 1 0 0 0 0 1 1 1 1 1 1 0 0
1 1 1 1 1 1 1 1 1 1 1 1 1 1 1 1 1 1 0 0 0 0 1 1 0 0 0 0 1 1 1 1 1 1 0 0 0 0 1 1 0 0 0 0 0 0 1 1 1 1
0 0 1 1 1 1 1 1 0 0 0 0 0 0 0 0 0 0 1 1 1 1 1 1 1 1 1 1 1 1 0 0 1 1 1 1 1 1 1 1 1 1 1 1 1 1 0 0 0 0
1 1 1 1 0 0 1 1 1 1 0 0 0 0 0 0 1 1 0 0 1 1 1 1 0 0 1 1 1 1 0 0 0 0 1 1 0 0 1 1 0 0 0 0 0 0 1 1 0 0
1 1 1 1 0 0 0 0 0 0 1 1 0 0 1 1 0 0 1 1 1 1 1 1 1 1 0 0 1 1 1 1 0 0 1 1 1 1 0 0 0 0 0 0 0 0 1 1 0 0
0 0 1 1 0 0 0 0 0 0 0 0 0 0 1 1 1 1 1 1 0 0 0 0 0 0 1 1 1 1 0 0 1 1 1 1 0 0 1 1 0 0 0 0 1 1 1 1 1 1
0 0 0 0 0 0 1 1 0 0 0 0 1 1 0 0 1 1 1 1 0 0 0 0 0 0 1 1 0 0 0 0 0 0 0 0 0 0 1 1 1 1 0 0 0 0 0 0 1 1
1 1 0 0 0 0 0 0 0 0 0 0 0 0 0 0 1 1 1 1 1 1 0 0 0 0 1 1 0 0 1 1 1 1 1 1 1 1 1 1 1 1 0 0 1 1 1 1 1 1
1 1 1 1 0 0 0 0 0 0 0 0 0 0 1 1 0 0 0 0 1 1 0 0 1 1 1 1 0 0 0 0 1 1 1 1 1 1 0 0 1 1 0 0 0 0 0 0 0 0
1 1 1 1 1 1 0 0 0 0 1 1 1 1 0 0 1 1 0 0 1 1 0 0 0 0 1 1 0 0 0 0 1 1 0 0 1 1 0 0 1 1 0 0 0 0 0 0 0 0
1 1 1 1 0 0 0 0 0 0 1 1 1 1 0 0 1 1 0 0 1 1 0 0 0 0 0 0 1 1 1 1 0 0 1 1 1 1 1 1 0 0 1 1 0 0 0 0 0 0
1 1 1 1 0 0 1 1 0 0 1 1 1 1 1 1 0 0 0 0 0 0 0 0 0 0 1 1 0 0 1 1 0 0 1 1 1 1 1 1 1 1 0 0 0 0 1 1 1 1
0 0 1 1 1 1 0 0 1 1 1 1 0 0 0 0 1 1 0 0 0 0 0 0 1 1 0 0 1 1 0 0 1 1 1 1 1 1 0 0 1 1 0 0 0 0 1 1 1 1
0 0 0 0 1 1 0 0 1 1 1 1 0 0 1 1 0 0 0 0 0 0 1 1 1 1 1 1 1 1 0 0 0 0 1 1 0 0 0 0 0 0 0 0 1 1 0 0 0 0
1 1 1 1 1 1 0 0 1 1 0 0 0 0 0 0 0 0 1 1 0 0 0 0 0 0 0 0 0 0 1 1 1 1 1 1 0 0 1 1 0 0 1 1 1 1 1 1 0 0
0 0 0 0 1 1 0 0 0 0 1 1 0 0 0 0 0 0 0 0 0 0 0 0 1 1 0 0 1 1 0 0 1 1 1 1 1 1 0 0 0 0 1 1 1 1 0 0 0 0
1 1 1 1 1 1 1 1 1 1 0 0 1 1 0 0 1 1 1 1 1 1 0 0 1 1 0 0 1 1 0 0 1 1 0 0 1 1 1 1 0 0 1 1 1 1 0 0 0 0
1 1 0 0 1 1 0 0 1 1 0 0 0 0 0 0 1 1 1 1 1 1 0 0 0 0 1 1 0 0 1 1 0 0 1 1 0 0 0 0 1 1 0 0 0 0 0 0 1 1
0 0 0 0 1 1 0 0 1 1 0 0 1 1 0 0 0 0 0 0 1 1 0 0 1 1 0 0 1 1 0 0 1 1 1 1 1 1 0 0 1 1 1 1 1 1 1 1 1 1
0 0 1 1 0 0 1 1 0 0 0 0 0 0 1 1 1 1 1 1 1 1 0 0 1 1 1 1 1 1 1 1 0 0 0 0 0 0 0 0 1 1 0 0 1 1 1 1 0 0
1 1 1 1 1 1 0 0 0 0 0 0 1 1 1 1 1 1 0 0 0 0 1 1 1 1 1 1 1 1 1 1 1 1 1 1 1 1 1 1 1 1 1 1 1 1 1 1 1 1
1 1 1 1 1 1 0 0 0 0 1 1 1 1 0 0 0 0 0 0 0 0 0 0 0 0 1 1 0 0 0 0 1 1 1 1 1 1 0 0 1
1 1 1 1 0 0 0 0 1 1 1 1 1 1 0 0 0 0 0 0 1 1 1 1 0 0 1 1 1 1 1 1 0 0 1 1 0 0 0 0 0 0 0 0 0 0 1 1 0 0
0 0 0 0 1 1 1 1 0 0 0 0 1 1 1 1 1 1 1 1 1 1 1 1 1 1 0 0 1 1 0 0 1 1 1 1 0 0 1 1 1 1 0 0 1 1 0 0 0 0
0 0 1 1 1 1 0 0 1 1 1 1 1 1 0 0 0 0 0 0 1 1 1 1 1 1 1 1 0 0 1 1 0 0 1 1 1 1 1 1 0 0 0 0 1 1 1 1 1 1
1 1 1 1 1 1 1 1 1 1 1 1 1 1 0 0 1 1 0 0 1 1 1 1 1 1 1 1 1 1 0 0 0 0 1 1 0 0 1 1 0 0 0 0 1 1 1 1 1 1
1 1 0 0 1 1 0 0 1 1 0 0 0 0 1 1 0 0 1 1 0 0 1 1 1 1 1 1 1 1 1 1 0 0 0 0 0 0 1 1 0 0 1 1 1 1 1 1 0 0
0 0 0 0 1 1 0 0 1 1 1 1 1 1 1 1 1 1 1 1 0 0 0 0 0 0 0 0 0 0 0 0 1 1 0 0 1 1 0 0 0 0 0 0 1 1 1 1 0 0
1 1 1 1 1 1 1 1 1 1 1 1 1 1 0 0 1 1 1 1 1 1 1 1 0 0 0 0 1 1 1 1 1 1 1 1 1 1 1 1 0 0 1 1 0 0 1 1 1 1
1 1 0 0 0 0 1 1 1 1 0 0 0 0 0 0 0 0 1 1 1 1 1 1 1 1 1 1 1 1 0 0 0 0 0 0 1 1 0 0 1 1 1 1 1 1 0 0 0 0
1 1 1 1 0 0 1 1 1 1 0 0 1 1 0 0 1 1 0 0 1 1 1 1 0 0 1 1 1 1 1 1 0 0 1 1 1 1 1 1 0 0 0 0 1 1 1 1 1 1
0 0 1 1 0 0 0 0 0 0 0 0 0 0 0 0 0 0 1 1 1 1 1 1 1 1 0 0 1 1 1 1 0 0 0 0 0 0 0 0 0 0 1 1 1 1 1 1 1 1
1 1 0 0 0 0 1 1 1 1 0 0 1 1 1 1 1 1 0 0 0 0 0 0 1 1 1 1 1 1 0 0 0 0 1 1 1 1 1 1 0 0 0 0 1 1 0 0 1 1
0 0 0 0 1 1 1 1 0 0 1 1 0 0 0 0 0 0 1 1 1 1 0 0 1 1 1 1 1 1 1 1 1 1 1 1 1 1 1 1 0 0 1 1 0 0 1 1 0 0
0 0 1 1 0 0 1 1 0 0 1 1 0 0 0 0 1 1 1 1 0 0 0 0 1 1 1 1 0 0 1 1 0 0 1 1 1 1 0 0 1 1 1 1 1 1 1 1 1 1
1 1 1 1 1 1 0 0 0 0 1 1 1 1 1 1 0 0 1 1 0 0 0 0 1 1 1 1 0 0 1 1 1 1 1 1 0 0 1 1 0 0 1 1 0 0 0 0 0 0
1 1 1 1 1 1 1 1 0 0 1 1 0 0 1 1 0 0 1 1 1 1 0 0 0 0 0 0 0 0 0 0 0 0 0 0 1 1 0 0 1 1 1 1 0 0 0 0 0 0
1 1 1 1 1 1 0 0 0 0 0 0 0 0 0 0 0 0 0 0 0 0 0 0 0 0 0 0 1 1 1 1 0 0 1 1 1 1 0 0 1 1 0 0 0 0 1 1 0 0
1 1 1 1 1 1 1 1 0 0 1 1 0 0 1 1 0 0 0 0 0 0 0 0 0 0 1 1 0 0 0 0 0 0 1 1 1 1 1 1 1 1 0 0 1 1 1 1 0 0
1 1 1 1 1 1 0 0 1 1 1 1 0 0 0 0 0 0 0 0 0 0 1 1 0 0 0 0 1 1 1 1 1 1 1 1 1 1 1 1 1 1 0 0 0 0 0 0 0 0
1 1 1 1 1 1 0 0 1 1 1 1 1 1 1 1 0 0 0 0 1 1 0 0 1 1 1 1 1 1 1 1 1 1 1 1 1 1 1 1 1 1 0 0 1 1 0 0 0 0
1 1 1 1 1 1 0 0 0 0 0 0 0 0 1 1 1 1 1 1 1 1 1 1 1 1 0 0 0 0 1 1 0 0 0 0 0 0 0 0 1 1 0 0 1 1 0 0 1 1
0 0 1 1 1 1 0 0 0 0 1 1 1 1 1 1 0 0 0 0 1 1 1 1 0 0 1 1 0 0 0 0 1 1 1 1 1 1 1 1 0 0 1 1 1 1 0 0 1 1
1 1 0 0 1 1 0 0 1 1 1 1 1 1 0 0 0 0 1 1 1 1 1 1 1 1 0 0 1 1 0 0 0 0 1 1 0 0 1 1 0 0 0 0 1 1 0 0 1 1
1 1 0 0 1 1 0 0 0 0 1 1 1 1 0 0 1 1 1 1 1 1 1 1 0 0 0 0 1 1 0 0 0 0 1 1 0 0 1 1 1 1 0 0 1 1 1 1 1 1
0 0 1 1 1 1 1 1 1 1 1 1 0 0 0 0 0 0 0 0 1 1 0 0 1 1 0 0 1 1 0 0 1 1 1 1 1 1 1 1 1 1 1 1 0 0 0 0 0 0
1 1 1 1 0 0 0 0 1 1 0 0 0 0 1 1 1 1 1 1 1 1 0 0 1 1 1 1 0 0 1 1 0 0 1 1 0 0 0 0 1 1 1 1 1 1 1 1 0 0
1 1 1 1 1 1 0 0 0 0 0 0 1 1 0 0 1 1 0 0 0 0 0 0 1 1 1 1 0 0 1 1 1 1 0 0 1 1 1 1 1 1 1 1 0 0 1 1 1 1
0 0 0 0 1 1 1 1 1 1 1 1 1 1 0 0 1 1 1 1 0 0 0 0 1 1 1 1 1 1 1 1 1 1 1 1 1 1 0 0 1
1 1 1 1 0 0 0 0 1 1 1 1 1 1 0 0 0 0 0 0 1 1 1 1 0 0 1 1 1 1 1 1 0 0 1 1 0 0 0 0 0 0 0 0 0 0 1 1 0 0
0 0 0 0 1 1 1 1 0 0 0 0 1 1 1 1 1 1 1 1 1 1 1 1 1 1 0 0 1 1 0 0 1 1 1 1 0 0 1 1 1 1 0 0 1 1 0 0 0 0
0 0 1 1 1 1 0 0 1 1 1 1 1 1 0 0 0 0 0 0 1 1 1 1 1 1 1 1 0 0 1 1 0 0 0 0 1 1 1 1 0 0 0 0 1 1 1 1 1 1
1 1 1 1 1 1 1 1 1 1 1 1 1 1 0 0 1 1 0 0 1 1 1 1 1 1 1 1 1 1 0 0 0 0 1 1 0 0 1 1 0 0 0 0 1 1 1 1 1 1
1 1 0 0 1 1 0 0 1 1 0 0 0 0 1 1 0 0 1 1 0 0 1 1 1 1 1 1 1 1 1 1 1 1 1 1 1 1 1 1 0 0 1 1 0 0 1 1 0 0
0 0 0 0 1 1 0 0 1 1 1 1 1 1 1 1 1 1 1 1 0 0 0 0 0 0 0 0 0 0 0 0 1 1 0 0 1 1 0 0 0 0 0 0 1 1 0 0 0 0
1 1 1 1 1 1 0 0 1 1 1 1 1 1 0 0 1 1 1 1 1 1 1 1 0 0 0 0 1 1 1 1 1 1 1 1 1 1 1 1 1 1 1 1 0 0 1 1 1 1
1 1 0 0 0 0 1 1 1 1 0 0 0 0 0 0 0 0 1 1 1 1 1 1 1 1 1 1 1 1 0 0 0 0 0 0 1 1 0 0 1 1 1 1 1 1 0 0 0 0
1 1 1 1 0 0 1 1 1 1 0 0 1 1 0 0 1 1 0 0 1 1 1 1 0 0 1 1 1 1 1 1 0 0 1 1 1 1 1 1 0 0 0 0 1 1 1 1 1 1
0 0 1 1 0 0 0 0 0 0 0 0 0 0 0 0 0 0 1 1 1 1 1 1 1 1 0 0 1 1 1 1 0 0 0 0 0 0 0 0 0 0 1 1 0 0 1 1 1 1
1 1 0 0 0 0 1 1 1 1 0 0 1 1 1 1 1 1 1 1 0 0 0 0 1 1 1 1 0 0 0 0 0 0 1 1 1 1 1 1 0 0 0 0 1 1 0 0 1 1
0 0 0 0 1 1 1 1 0 0 1 1 0 0 0 0 0 0 0 0 1 1 0 0 0 0 1 1 1 1 1 1 1 1 1 1 0 0 1 1 0 0 1 1 0 0 1 1 0 0
0 0 1 1 0 0 1 1 0 0 1 1 0 0 0 0 1 1 1 1 0 0 0 0 1 1 1 1 0 0 1 1 0 0 1 1 1 1 0 0 1 1 1 1 1 1 1 1 1 1
1 1 1 1 1 1 0 0 0 0 1 1 1 1 1 1 0 0 1 1 0 0 0 0 1 1 1 1 0 0 1 1 1 1 0 0 0 0 0 0 0 0 1 1 0 0 0 0 0 0
1 1 1 1 1 1 1 1 1 1 1 1 0 0 1 1 0 0 1 1 1 1 0 0 0 0 0 0 0 0 1 1 0 0 0 0 1 1 0 0 1 1 1 1 0 0 0 0 0 0
1 1 1 1 1 1 0 0 0 0 0 0 1 1 0 0 0 0 0 0 0 0 0 0 0 0 0 0 1 1 1 1 1 1 1 1 1 1 0 0 0 0 0 0 0 0 1 1 0 0
1 1 1 1 1 1 1 1 0 0 1 1 0 0 0 0 1 1 0 0 0 0 0 0 0 0 1 1 0 0 0 0 0 0 1 1 1 1 1 1 1 1 1 1 1 1 1 1 0 0
1 1 1 1 1 1 0 0 1 1 1 1 1 1 0 0 0 0 0 0 0 0 1 1 0 0 0 0 1 1 1 1 1 1 1 1 1 1 1 1 1 1 0 0 0 0 0 0 1 1
1 1 1 1 1 1 0 0 1 1 1 1 1 1 1 1 0 0 0 0 1 1 0 0 1 1 1 1 1 1 1 1 1 1 1 1 1 1 1 1 1 1 0 0 1 1 0 0 0 0
1 1 1 1 1 1 0 0 0 0 0 0 0 0 1 1 1 1 1 1 1 1 1 1 1 1 0 0 0 0 1 1 0 0 0 0 1 1 0 0 1 1 0 0 1 1 0 0 1 1
0 0 1 1 1 1 0 0 0 0 1 1 1 1 1 1 0 0 0 0 1 1 1 1 0 0 1 1 0 0 0 0 1 1 1 1 1 1 1 1 0 0 1 1 1 1 0 0 1 1
1 1 0 0 1 1 0 0 1 1 1 1 1 1 0 0 0 0 1 1 1 1 1 1 1 1 0 0 1 1 0 0 0 0 1 1 0 0 1 1 0 0 0 0 1 1 0 0 1 1
1 1 0 0 1 1 0 0 0 0 1 1 1 1 1 1 1 1 1 1 1 1 1 1 0 0 1 1 1 1 0 0 0 0 1 1 0 0 1 1 1 1 0 0 1 1 1 1 1 1
0 0 1 1 1 1 1 1 1 1 1 1 0 0 0 0 0 0 0 0 1 1 0 0 1 1 0 0 1 1 0 0 1 1 1 1 1 1 1 1 1 1 1 1 0 0 0 0 1 1
1 1 1 1 0 0 1 1 1 1 0 0 0 0 1 1 1 1 1 1 1 1 0 0 1 1 1 1 0 0 1 1 0 0 1 1 1 1 0 0 0 0 1 1 1 1 1 1 0 0
1 1 1 1 1 1 0 0 1 1 0 0 1 1 0 0 1 1 0 0 0 0 0 0 1 1 1 1 0 0 1 1 1 1 1 1 1 1 1 1 1 1 0 0 0 0 1 1 1 1
0 0 0 0 1 1 1 1 1 1 1 1 1 1 0 0 1 1 1 1 0 0 0 0 1 1 1 1 1 1 1 1 1 1 1 1 1 1 0 0 1
0 0 1 1 0 0 0 0 0 0 1 1 0 0 0 0 0 0 0 0 1 1 1 1 0 0 1 1 0 0 0 0 0 0 1 1 1 1 0 0 1 1 0 0 1 1 1 1 1 1
0 0 0 0 1 1 1 1 1 1 0 0 1 1 1 1 1 1 1 1 0 0 1 1 1 1 1 1 0 0 0 0 1 1 0 0 0 0 1 1 1 1 0 0 1 1 0 0 0 0
0 0 1 1 1 1 0 0 1 1 1 1 1 1 0 0 0 0 1 1 1 1 1 1 1 1 0 0 0 0 1 1 1 1 0 0 1 1 1 1 0 0 0 0 1 1 1 1 1 1
1 1 1 1 1 1 0 0 1 1 1 1 1 1 0 0 1 1 0 0 0 0 1 1 0 0 1 1 1 1 0 0 0 0 1 1 0 0 1 1 1 1 0 0 1 1 1 1 0 0
1 1 0 0 1 1 0 0 0 0 0 0 1 1 1 1 1 1 1 1 0 0 0 0 1 1 1 1 1 1 1 1 1 1 0 0 1 1 0 0 0 0 1 1 0 0 1 1 1 1
0 0 1 1 1 1 0 0 1 1 1 1 1 1 0 0 1 1 1 1 1 1 0 0 1 1 0 0 0 0 0 0 1 1 1 1 1 1 0 0 0 0 1 1 1 1 0 0 0 0
0 0 1 1 1 1 1 1 1 1 1 1 1 1 0 0 1 1 0 0 1 1 1 1 0 0 0 0 1 1 0 0 0 0 0 0 1 1 1 1 1 1 1 1 0 0 1 1 0 0
0 0 1 1 1 1 1 1 1 1 0 0 1 1 0 0 0 0 1 1 1 1 1 1 1 1 1 1 1 1 1 1 1 1 0 0 1 1 1 1 0 0 1 1 1 1 0 0 0 0
1 1 0 0 0 0 1 1 1 1 1 1 1 1 0 0 1 1 0 0 1 1 1 1 0 0 1 1 1 1 1 1 0 0 1 1 0 0 1 1 1 1 0 0 1 1 1 1 1 1
0 0 1 1 1 1 0 0 0 0 1 1 0 0 1 1 0 0 1 1 1 1 1 1 1 1 0 0 0 0 0 0 0 0 1 1 1 1 0 0 0 0 1 1 0 0 1 1 1 1
1 1 0 0 0 0 1 1 1 1 0 0 0 0 1 1 1 1 1 1 0 0 0 0 0 0 1 1 1 1 0 0 0 0 1 1 0 0 1 1 0 0 0 0 1 1 1 1 1 1
0 0 0 0 1 1 0 0 0 0 0 0 0 0 0 0 1 1 1 1 1 1 0 0 0 0 1 1 0 0 0 0 1 1 0 0 0 0 1 1 1 1 0 0 0 0 0 0 1 1
0 0 1 1 0 0 0 0 0 0 0 0 1 1 0 0 1 1 1 1 1 1 0 0 1 1 1 1 0 0 0 0 1 1 1 1 1 1 1 1 1 1 0 0 1 1 1 1 1 1
0 0 1 1 0 0 0 0 0 0 0 0 0 0 1 1 0 0 0 0 1 1 0 0 1 1 1 1 0 0 0 0 1 1 1 1 0 0 1 1 1 1 0 0 0 0 0 0 0 0
1 1 1 1 0 0 1 1 0 0 0 0 0 0 1 1 1 1 1 1 1 1 0 0 0 0 1 1 0 0 1 1 0 0 0 0 1 1 0 0 1 1 0 0 0 0 1 1 0 0
0 0 1 1 1 1 0 0 0 0 1 1 1 1 0 0 1 1 0 0 0 0 0 0 0 0 1 1 0 0 0 0 0 0 1 1 1 1 1 1 0 0 0 0 0 0 1 1 0 0
1 1 1 1 0 0 1 1 1 1 1 1 1 1 0 0 1 1 0 0 0 0 0 0 0 0 1 1 0 0 1 1 1 1 1 1 1 1 1 1 1 1 1 1 0 0 1 1 1 1
0 0 1 1 1 1 0 0 1 1 1 1 0 0 1 1 1 1 0 0 0 0 1 1 0 0 0 0 1 1 0 0 1 1 1 1 1 1 0 0 1 1 0 0 0 0 1 1 1 1
0 0 1 1 1 1 0 0 0 0 0 0 1 1 1 1 0 0 0 0 1 1 1 1 0 0 0 0 1 1 0 0 1 1 1 1 1 1 1 1 1 1 0 0 1 1 0 0 1 1
1 1 1 1 0 0 0 0 1 1 0 0 0 0 0 0 0 0 1 1 0 0 1 1 0 0 0 0 0 0 1 1 1 1 1 1 0 0 1 1 1 1 1 1 1 1 1 1 0 0
0 0 1 1 1 1 0 0 0 0 1 1 1 1 0 0 0 0 0 0 0 0 0 0 1 1 0 0 1 1 1 1 1 1 1 1 1 1 0 0 1 1 1 1 1 1 1 1 0 0
0 0 1 1 0 0 1 1 1 1 1 1 1 1 1 1 1 1 1 1 0 0 0 0 1 1 0 0 0 0 0 0 0 0 0 0 1 1 1 1 0 0 1 1 1 1 1 1 0 0
1 1 0 0 1 1 0 0 1 1 0 0 1 1 0 0 1 1 1 1 1 1 0 0 0 0 1 1 1 1 1 1 0 0 1 1 0 0 0 0 1 1 0 0 1 1 1 1 1 1
0 0 0 0 0 0 1 1 1 1 1 1 1 1 0 0 1 1 0 0 0 0 0 0 1 1 0 0 1 1 0 0 1 1 1 1 1 1 0 0 1 1 1 1 1 1 1 1 1 1
0 0 1 1 0 0 1 1 0 0 0 0 0 0 1 1 1 1 1 1 1 1 1 1 1 1 1 1 1 1 1 1 0 0 0 0 0 0 0 0 1 1 1 1 1 1 1 1 1 1
0 0 0 0 1 1 0 0 0 0 0 0 1 1 1 1 1 1 0 0 0 0 1 1 1 1 1 1 1 1 1 1 1 1 1 1 1 1 0 0 1 1 1 1 0 0 1 1 1 1
1 1 1 1 1 1 0 0 0 0 1 1 1 1 0 0 0 0 0 0 0 0 1 1 1 1 1 1 0 0 0 0 1 1 1 1 1 1 0 0 1
0 0 1 1 0 0 0 0 1 1 1 1 1 1 0 0 0 0 0 0 1 1 1 1 0 0 1 1 1 1 1 1 0 0 0 0 0 0 0 0 0 0 1 1 1 1 1 1 1 1
0 0 0 0 1 1 1 1 1 1 0 0 1 1 1 1 1 1 0 0 1 1 1 1 1 1 1 1 0 0 0 0 1 1 0 0 0 0 1 1 1 1 0 0 1 1 0 0 0 0
0 0 1 1 1 1 0 0 1 1 1 1 1 1 0 0 0 0 1 1 1 1 1 1 1 1 1 1 0 0 1 1 0 0 1 1 1 1 1 1 0 0 0 0 1 1 1 1 1 1
1 1 1 1 1 1 1 1 1 1 1 1 1 1 0 0 1 1 0 0 1 1 1 1 1 1 1 1 1 1 0 0 0 0 1 1 0 0 1 1 1 1 0 0 1 1 0 0 0 0
1 1 1 1 1 1 0 0 1 1 0 0 0 0 1 1 1 1 1 1 0 0 1 1 1 1 1 1 1 1 1 1 0 0 1 1 0 0 1 1 1 1 1 1 0 0 1 1 0 0
1 1 0 0 1 1 0 0 1 1 0 0 1 1 1 1 1 1 1 1 0 0 0 0 0 0 0 0 0 0 0 0 1 1 0 0 1 1 0 0 0 0 0 0 1 1 1 1 0 0
1 1 1 1 1 1 1 1 1 1 1 1 1 1 1 1 1 1 0 0 1 1 1 1 0 0 0 0 1 1 1 1 1 1 0 0 0 0 1 1 1 1 1 1 0 0 1 1 1 1
1 1 0 0 0 0 1 1 0 0 0 0 1 1 0 0 0 0 1 1 1 1 1 1 1 1 0 0 1 1 1 1 0 0 1 1 1 1 1 1 1 1 1 1 1 1 0 0 0 0
0 0 0 0 0 0 1 1 1 1 0 0 1 1 0 0 1 1 0 0 1 1 1 1 0 0 1 1 1 1 1 1 0 0 1 1 1 1 1 1 0 0 0 0 1 1 1 1 0 0
0 0 1 1 0 0 0 0 0 0 1 1 0 0 0 0 0 0 1 1 1 1 1 1 1 1 0 0 1 1 1 1 0 0 0 0 0 0 0 0 1 1 1 1 1 1 1 1 1 1
1 1 0 0 0 0 1 1 1 1 0 0 1 1 1 1 1 1 0 0 0 0 0 0 1 1 0 0 1 1 0 0 0 0 1 1 1 1 1 1 1 1 0 0 1 1 1 1 1 1
0 0 0 0 1 1 0 0 0 0 1 1 1 1 0 0 0 0 0 0 1 1 0 0 1 1 1 1 0 0 1 1 1 1 0 0 1 1 1 1 0 0 0 0 0 0 1 1 0 0
1 1 1 1 0 0 1 1 0 0 0 0 0 0 0 0 1 1 1 1 0 0 0 0 1 1 1 1 0 0 1 1 1 1 1 1 1 1 1 1 1 1 1 1 1 1 1 1 1 1
1 1 1 1 1 1 0 0 0 0 0 0 1 1 1 1 0 0 1 1 0 0 0 0 0 0 1 1 0 0 1 1 1 1 1 1 0 0 0 0 0 0 1 1 0 0 0 0 0 0
1 1 1 1 1 1 1 1 1 1 1 1 1 1 1 1 0 0 1 1 1 1 0 0 0 0 0 0 0 0 0 0 0 0 0 0 1 1 0 0 0 0 1 1 1 1 0 0 0 0
0 0 1 1 1 1 0 0 0 0 0 0 1 1 0 0 0 0 0 0 1 1 0 0 0 0 0 0 1 1 0 0 0 0 1 1 1 1 0 0 1 1 0 0 0 0 1 1 1 1
0 0 1 1 1 1 1 1 0 0 1 1 1 1 1 1 1 1 0 0 0 0 0 0 0 0 1 1 0 0 0 0 0 0 1 1 0 0 1 1 1 1 1 1 1 1 1 1 0 0
1 1 1 1 1 1 0 0 1 1 1 1 0 0 0 0 0 0 1 1 0 0 1 1 0 0 0 0 1 1 0 0 1 1 1 1 1 1 1 1 1 1 0 0 0 0 0 0 0 0
1 1 1 1 1 1 0 0 1 1 1 1 1 1 1 1 0 0 0 0 1 1 1 1 0 0 1 1 1 1 0 0 1 1 1 1 1 1 1 1 1 1 0 0 1 1 0 0 1 1
0 0 0 0 0 0 0 0 0 0 0 0 0 0 0 0 0 0 1 1 1 1 1 1 1 1 0 0 0 0 1 1 0 0 0 0 1 1 1 1 1 1 0 0 1 1 0 0 1 1
0 0 0 0 1 1 0 0 0 0 1 1 1 1 1 1 0 0 0 0 1 1 0 0 0 0 1 1 0 0 0 0 1 1 1 1 1 1 0 0 0 0 1 1 1 1 0 0 0 0
1 1 0 0 1 1 1 1 1 1 0 0 1 1 0 0 1 1 1 1 1 1 0 0 0 0 1 1 1 1 0 0 0 0 1 1 0 0 1 1 0 0 0 0 1 1 0 0 0 0
1 1 0 0 1 1 0 0 0 0 1 1 0 0 1 1 1 1 1 1 1 1 1 1 0 0 0 0 1 1 0 0 1 1 1 1 0 0 1 1 1 1 0 0 0 0 1 1 1 1
0 0 1 1 1 1 1 1 1 1 1 1 1 1 0 0 0 0 0 0 1 1 0 0 1 1 0 0 1 1 0 0 1 1 1 1 1 1 0 0 1 1 0 0 0 0 0 0 0 0
1 1 1 1 0 0 0 0 1 1 0 0 1 1 1 1 1 1 1 1 1 1 0 0 1 1 1 1 0 0 1 1 0 0 1 1 0 0 0 0 1 1 0 0 0 0 1 1 0 0
1 1 1 1 1 1 0 0 1 1 0 0 1 1 1 1 0 0 0 0 0 0 0 0 1 1 1 1 0 0 1 1 1 1 0 0 1 1 1 1 1 1 1 1 1 1 1 1 1 1
0 0 0 0 1 1 1 1 1 1 1 1 1 1 0 0 0 0 0 0 0 0 0 0 0 0 1 1 0 0 1 1 1 1 1 1 1 1 0 0 1
0 0 0 0 0 0 0 0 1 1 0 0 1 1 0 0 0 0 1 1 1 1 1 1 0 0 1 1 1 1 1 1 0 0 1 1 0 0 0 0 0 0 0 0 0 0 1 1 1 1
0 0 0 0 1 1 1 1 1 1 0 0 1 1 1 1 1 1 1 1 1 1 1 1 1 1 1 1 1 1 0 0 1 1 0 0 0 0 1 1 1 1 0 0 1 1 0 0 0 0
0 0 1 1 1 1 0 0 1 1 1 1 0 0 0 0 0 0 0 0 1 1 1 1 1 1 1 1 0 0 1 1 0 0 0 0 1 1 1 1 0 0 1 1 1 1 1 1 1 1
1 1 1 1 1 1 1 1 1 1 1 1 1 1 0 0 1 1 0 0 1 1 1 1 1 1 1 1 1 1 0 0 0 0 1 1 0 0 1 1 0 0 0 0 1 1 1 1 0 0
0 0 0 0 1 1 0 0 1 1 0 0 0 0 0 0 1 1 1 1 1 1 0 0 1 1 0 0 1 1 1 1 1 1 1 1 1 1 1 1 1 1 1 1 0 0 1 1 0 0
1 1 1 1 1 1 0 0 1 1 0 0 1 1 1 1 0 0 1 1 0 0 0 0 0 0 1 1 0 0 1 1 1 1 0 0 0 0 1 1 0 0 0 0 0 0 1 1 0 0
0 0 1 1 1 1 0 0 1 1 1 1 0 0 1 1 1 1 0 0 1 1 1 1 1 1 1 1 1 1 1 1 0 0 0 0 1 1 1 1 1 1 1 1 0 0 1 1 0 0
0 0 0 0 0 0 1 1 0 0 0 0 1 1 0 0 0 0 1 1 1 1 1 1 1 1 0 0 1 1 0 0 0 0 0 0 1 1 0 0 1 1 1 1 1 1 0 0 0 0
1 1 0 0 1 1 0 0 1 1 0 0 1 1 1 1 1 1 0 0 1 1 1 1 0 0 1 1 1 1 1 1 1 1 1 1 1 1 1 1 0 0 0 0 1 1 1 1 0 0
0 0 1 1 1 1 0 0 0 0 0 0 0 0 0 0 0 0 1 1 1 1 1 1 1 1 0 0 1 1 1 1 0 0 0 0 0 0 0 0 0 0 1 1 0 0 0 0 1 1
1 1 0 0 1 1 1 1 1 1 0 0 0 0 0 0 1 1 1 1 0 0 0 0 1 1 0 0 1 1 0 0 0 0 1 1 1 1 0 0 0 0 0 0 1 1 0 0 1 1
1 1 1 1 1 1 1 1 0 0 1 1 1 1 0 0 0 0 0 0 1 1 0 0 1 1 1 1 0 0 0 0 1 1 0 0 1 1 1 1 1 1 0 0 0 0 1 1 0 0
1 1 1 1 0 0 1 1 0 0 0 0 0 0 0 0 1 1 1 1 0 0 1 1 1 1 1 1 0 0 0 0 1 1 1 1 1 1 1 1 1 1 1 1 1 1 1 1 1 1
1 1 1 1 1 1 0 0 0 0 0 0 0 0 1 1 0 0 0 0 0 0 0 0 1 1 1 1 0 0 1 1 1 1 1 1 0 0 0 0 1 1 1 1 0 0 1 1 0 0
1 1 1 1 1 1 1 1 1 1 1 1 1 1 0 0 0 0 0 0 0 0 0 0 0 0 0 0 0 0 0 0 1 1 0 0 1 1 0 0 0 0 1 1 0 0 0 0 0 0
0 0 1 1 1 1 0 0 0 0 0 0 1 1 1 1 1 1 0 0 1 1 0 0 0 0 0 0 0 0 0 0 0 0 1 1 0 0 1 1 0 0 0 0 0 0 1 1 0 0
1 1 1 1 0 0 1 1 0 0 1 1 1 1 1 1 1 1 0 0 0 0 0 0 1 1 1 1 0 0 1 1 0 0 1 1 0 0 1 1 1 1 1 1 1 1 1 1 0 0
1 1 1 1 1 1 1 1 1 1 1 1 0 0 0 0 0 0 1 1 0 0 1 1 0 0 0 0 0 0 0 0 1 1 1 1 0 0 1 1 0 0 0 0 0 0 0 0 1 1
0 0 1 1 1 1 1 1 0 0 1 1 1 1 0 0 0 0 0 0 1 1 1 1 1 1 1 1 1 1 0 0 1 1 1 1 1 1 0 0 1 1 0 0 1 1 0 0 0 0
1 1 1 1 1 1 0 0 0 0 0 0 0 0 0 0 0 0 0 0 0 0 1 1 1 1 0 0 1 1 1 1 1 1 1 1 1 1 0 0 1 1 0 0 1 1 0 0 1 1
0 0 1 1 1 1 0 0 0 0 1 1 1 1 1 1 0 0 0 0 1 1 1 1 0 0 1 1 0 0 0 0 1 1 1 1 1 1 1 1 0 0 0 0 1 1 1 1 1 1
0 0 0 0 1 1 1 1 0 0 0 0 1 1 0 0 1 1 1 1 1 1 1 1 1 1 0 0 1 1 0 0 0 0 1 1 0 0 1 1 0 0 0 0 1 1 0 0 0 0
1 1 0 0 1 1 0 0 0 0 0 0 0 0 1 1 1 1 1 1 1 1 1 1 1 1 1 1 1 1 1 1 1 1 1 1 0 0 0 0 1 1 0 0 0 0 1 1 1 1
0 0 1 1 1 1 1 1 1 1 1 1 1 1 0 0 0 0 0 0 0 0 0 0 1 1 0 0 1 1 0 0 1 1 0 0 1 1 1 1 1 1 1 1 0 0 0 0 0 0
0 0 1 1 0 0 1 1 1 1 0 0 0 0 0 0 1 1 1 1 1 1 0 0 1 1 1 1 1 1 1 1 1 1 0 0 0 0 0 0 0 0 0 0 1 1 1 1 1 1
1 1 0 0 0 0 0 0 1 1 0 0 1 1 0 0 0 0 0 0 1 1 1 1 1 1 1 1 0 0 1 1 1 1 0 0 1 1 1 1 1 1 0 0 1 1 1 1 1 1
0 0 1 1 1 1 1 1 0 0 0 0 0 0 0 0 0 0 0 0 1 1 1 1 0 0 1 1 0 0 1 1 1 1 1 1 0 0 1 1 1
1 1 1 1 1 1 0 0 1 1 1 1 1 1 0 0 0 0 1 1 1 1 1 1 0 0 1 1 1 1 1 1 0 0 1 1 0 0 0 0 0 0 0 0 0 0 1 1 0 0
0 0 0 0 1 1 1 1 0 0 0 0 1 1 1 1 1 1 1 1 1 1 1 1 1 1 1 1 1 1 0 0 1 1 1 1 0 0 1 1 1 1 0 0 0 0 0 0 0 0
0 0 1 1 1 1 0 0 1 1 1 1 1 1 0 0 0 0 0 0 1 1 1 1 1 1 1 1 0 0 1 1 1 1 1 1 1 1 1 1 0 0 0 0 1 1 1 1 1 1
1 1 1 1 1 1 1 1 1 1 1 1 1 1 0 0 1 1 0 0 1 1 1 1 1 1 1 1 1 1 1 1 0 0 1 1 0 0 1 1 1 1 0 0 1 1 1 1 1 1
0 0 0 0 1 1 0 0 1 1 0 0 0 0 1 1 0 0 1 1 0 0 1 1 1 1 1 1 1 1 1 1 1 1 1 1 0 0 1 1 1 1 1 1 1 1 1 1 0 0
0 0 1 1 1 1 1 1 1 1 1 1 1 1 1 1 1 1 1 1 0 0 0 0 0 0 0 0 0 0 1 1 1 1 0 0 1 1 1 1 0 0 0 0 1 1 1 1 0 0
1 1 1 1 0 0 0 0 1 1 1 1 1 1 1 1 1 1 0 0 1 1 1 1 1 1 1 1 1 1 1 1 0 0 1 1 1 1 1 1 1 1 1 1 0 0 1 1 1 1
1 1 0 0 0 0 1 1 0 0 1 1 1 1 0 0 0 0 1 1 1 1 1 1 1 1 0 0 1 1 0 0 0 0 0 0 1 1 0 0 1 1 1 1 1 1 0 0 0 0
1 1 0 0 0 0 0 0 1 1 0 0 1 1 0 0 1 1 0 0 1 1 1 1 0 0 1 1 1 1 1 1 0 0 1 1 1 1 1 1 0 0 0 0 1 1 1 1 1 1
1 1 1 1 1 1 0 0 0 0 0 0 0 0 1 1 0 0 1 1 0 0 1 1 1 1 0 0 1 1 1 1 0 0 0 0 0 0 0 0 0 0 1 1 1 1 1 1 1 1
0 0 0 0 1 1 1 1 1 1 0 0 1 1 1 1 1 1 0 0 0 0 1 1 1 1 1 1 1 1 0 0 0 0 1 1 1 1 1 1 1 1 0 0 1 1 0 0 0 0
1 1 0 0 1 1 1 1 0 0 1 1 1 1 0 0 0 0 1 1 1 1 0 0 1 1 1 1 1 1 1 1 1 1 1 1 1 1 1 1 1 1 0 0 0 0 1 1 0 0
1 1 1 1 0 0 1 1 0 0 1 1 0 0 0 0 1 1 1 1 0 0 0 0 1 1 1 1 0 0 0 0 0 0 1 1 1 1 1 1 1 1 1 1 1 1 1 1 1 1
1 1 0 0 1 1 0 0 0 0 1 1 0 0 1 1 0 0 1 1 0 0 0 0 1 1 1 1 0 0 1 1 1 1 1 1 0 0 0 0 1 1 1 1 0 0 1 1 0 0
1 1 0 0 1 1 1 1 1 1 1 1 1 1 0 0 0 0 0 0 1 1 0 0 0 0 0 0 0 0 0 0 1 1 0 0 1 1 0 0 1 1 1 1 0 0 0 0 0 0
1 1 1 1 1 1 0 0 0 0 0 0 0 0 0 0 0 0 0 0 1 1 0 0 0 0 0 0 1 1 1 1 0 0 1 1 0 0 1 1 0 0 1 1 0 0 1 1 0 0
1 1 1 1 0 0 1 1 0 0 1 1 1 1 0 0 0 0 0 0 0 0 0 0 0 0 1 1 0 0 1 1 0 0 1 1 0 0 1 1 1 1 1 1 1 1 1 1 1 1
1 1 1 1 1 1 0 0 1 1 1 1 1 1 1 1 1 1 0 0 0 0 1 1 0 0 0 0 1 1 0 0 1 1 1 1 1 1 1 1 1 1 0 0 0 0 0 0 0 0
1 1 1 1 1 1 0 0 1 1 1 1 1 1 0 0 0 0 0 0 1 1 0 0 0 0 1 1 1 1 0 0 1 1 1 1 1 1 0 0 1 1 0 0 1 1 0 0 0 0
1 1 1 1 1 1 1 1 0 0 0 0 0 0 0 0 0 0 1 1 0 0 1 1 0 0 0 0 1 1 1 1 0 0 0 0 1 1 0 0 1 1 0 0 1 1 0 0 1 1
0 0 0 0 1 1 0 0 0 0 1 1 1 1 1 1 0 0 0 0 1 1 0 0 0 0 1 1 0 0 0 0 1 1 1 1 1 1 1 1 1 1 1 1 0 0 1 1 1 1
1 1 0 0 1 1 1 1 1 1 0 0 1 1 0 0 0 0 1 1 1 1 1 1 1 1 0 0 1 1 0 0 0 0 1 1 0 0 0 0 0 0 0 0 1 1 0 0 0 0
1 1 0 0 1 1 0 0 0 0 1 1 1 1 1 1 1 1 1 1 1 1 1 1 0 0 1 1 1 1 1 1 1 1 1 1 0 0 1 1 1 1 0 0 0 0 1 1 1 1
0 0 1 1 1 1 1 1 1 1 1 1 1 1 0 0 0 0 0 0 1 1 0 0 1 1 0 0 1 1 0 0 1 1 1 1 1 1 1 1 1 1 1 1 0 0 0 0 0 0
1 1 0 0 1 1 0 0 1 1 0 0 1 1 0 0 1 1 1 1 1 1 0 0 1 1 1 1 1 1 1 1 0 0 1 1 0 0 0 0 0 0 0 0 1 1 1 1 0 0
1 1 1 1 0 0 0 0 1 1 0 0 1 1 0 0 0 0 0 0 0 0 0 0 1 1 1 1 0 0 1 1 1 1 1 1 1 1 1 1 1 1 0 0 1 1 1 1 1 1
0 0 1 1 1 1 1 1 0 0 1 1 0 0 0 0 0 0 0 0 0 0 1 1 0 0 1 1 1 1 1 1 0 0 0 0 1 1 0 0 1
1 1 1 1 1 1 0 0 1 1 1 1 1 1 0 0 0 0 1 1 1 1 1 1 0 0 1 1 1 1 1 1 0 0 1 1 0 0 0 0 0 0 0 0 0 0 0 0 0 0
0 0 0 0 1 1 1 1 0 0 0 0 1 1 1 1 1 1 1 1 1 1 1 1 1 1 1 1 1 1 0 0 1 1 1 1 0 0 1 1 1 1 0 0 0 0 0 0 0 0
0 0 1 1 1 1 0 0 1 1 1 1 1 1 0 0 0 0 0 0 1 1 1 1 1 1 1 1 1 1 1 1 1 1 1 1 1 1 1 1 0 0 0 0 1 1 1 1 1 1
1 1 1 1 1 1 1 1 1 1 1 1 1 1 0 0 1 1 0 0 1 1 1 1 1 1 1 1 1 1 1 1 0 0 1 1 0 0 1 1 1 1 0 0 1 1 1 1 1 1
1 1 0 0 1 1 0 0 1 1 0 0 0 0 1 1 0 0 1 1 0 0 1 1 1 1 1 1 1 1 1 1 1 1 1 1 0 0 1 1 1 1 1 1 1 1 1 1 0 0
0 0 1 1 1 1 1 1 1 1 1 1 1 1 1 1 1 1 1 1 0 0 0 0 0 0 0 0 0 0 0 0 1 1 0 0 1 1 1 1 0 0 0 0 1 1 1 1 0 0
1 1 1 1 0 0 0 0 1 1 1 1 1 1 1 1 1 1 0 0 1 1 1 1 1 1 1 1 1 1 1 1 0 0 0 0 1 1 1 1 1 1 1 1 0 0 1 1 1 1
1 1 0 0 0 0 1 1 0 0 1 1 1 1 0 0 1 1 1 1 1 1 1 1 1 1 0 0 1 1 0 0 0 0 0 0 1 1 0 0 1 1 1 1 1 1 0 0 0 0
1 1 0 0 0 0 1 1 1 1 0 0 1 1 0 0 1 1 0 0 1 1 1 1 0 0 1 1 1 1 1 1 0 0 1 1 1 1 1 1 0 0 0 0 1 1 1 1 1 1
1 1 1 1 0 0 0 0 0 0 0 0 0 0 1 1 0 0 1 1 0 0 1 1 1 1 0 0 1 1 1 1 0 0 0 0 0 0 0 0 0 0 1 1 1 1 1 1 1 1
0 0 0 0 1 1 1 1 1 1 0 0 1 1 1 1 1 1 0 0 0 0 1 1 1 1 1 1 1 1 0 0 0 0 1 1 1 1 1 1 0 0 0 0 1 1 0 0 0 0
1 1 0 0 1 1 1 1 0 0 1 1 1 1 0 0 0 0 1 1 1 1 0 0 1 1 1 1 1 1 1 1 1 1 1 1 1 1 1 1 1 1 0 0 0 0 1 1 0 0
1 1 1 1 0 0 1 1 0 0 1 1 0 0 0 0 1 1 1 1 0 0 0 0 1 1 1 1 0 0 1 1 0 0 1 1 1 1 1 1 1 1 1 1 1 1 1 1 1 1
1 1 0 0 1 1 0 0 0 0 1 1 0 0 1 1 0 0 1 1 0 0 0 0 1 1 1 1 0 0 1 1 1 1 1 1 0 0 0 0 1 1 1 1 0 0 1 1 0 0
1 1 0 0 1 1 1 1 1 1 1 1 1 1 0 0 0 0 0 0 1 1 0 0 0 0 0 0 0 0 0 0 1 1 0 0 1 1 0 0 1 1 1 1 0 0 0 0 0 0
1 1 1 1 1 1 0 0 0 0 0 0 0 0 0 0 0 0 0 0 1 1 0 0 0 0 0 0 1 1 1 1 0 0 1 1 1 1 1 1 0 0 1 1 0 0 1 1 0 0
1 1 1 1 0 0 1 1 0 0 1 1 1 1 0 0 0 0 0 0 0 0 0 0 0 0 1 1 0 0 1 1 0 0 1 1 0 0 1 1 1 1 1 1 1 1 1 1 1 1
1 1 1 1 1 1 0 0 1 1 1 1 1 1 1 1 1 1 0 0 0 0 1 1 0 0 0 0 1 1 0 0 1 1 1 1 1 1 1 1 1 1 0 0 0 0 0 0 0 0
1 1 1 1 1 1 0 0 1 1 1 1 1 1 0 0 0 0 0 0 1 1 0 0 0 0 1 1 1 1 0 0 1 1 1 1 1 1 0 0 1 1 0 0 1 1 0 0 0 0
1 1 1 1 1 1 1 1 0 0 0 0 0 0 0 0 0 0 1 1 0 0 1 1 0 0 0 0 1 1 1 1 0 0 0 0 1 1 0 0 1 1 0 0 1 1 0 0 1 1
0 0 0 0 1 1 0 0 0 0 1 1 1 1 1 1 0 0 0 0 1 1 0 0 0 0 1 1 0 0 0 0 1 1 1 1 1 1 1 1 1 1 1 1 0 0 0 0 1 1
0 0 0 0 1 1 1 1 1 1 0 0 1 1 0 0 0 0 1 1 1 1 0 0 0 0 0 0 1 1 0 0 0 0 1 1 0 0 0 0 0 0 0 0 1 1 0 0 0 0
1 1 0 0 1 1 0 0 0 0 1 1 1 1 1 1 1 1 1 1 1 1 1 1 0 0 1 1 1 1 0 0 1 1 1 1 0 0 1 1 1 1 0 0 0 0 1 1 1 1
0 0 1 1 1 1 1 1 1 1 1 1 1 1 0 0 0 0 0 0 1 1 0 0 1 1 0 0 1 1 0 0 1 1 1 1 1 1 1 1 1 1 1 1 1 1 0 0 0 0
1 1 0 0 1 1 0 0 0 0 0 0 0 0 1 1 1 1 1 1 1 1 0 0 1 1 1 1 1 1 1 1 0 0 1 1 0 0 0 0 0 0 0 0 1 1 1 1 0 0
1 1 1 1 0 0 0 0 1 1 0 0 1 1 0 0 0 0 0 0 0 0 0 0 1 1 1 1 0 0 1 1 1 1 1 1 1 1 1 1 1 1 0 0 1 1 1 1 1 1
0 0 1 1 1 1 1 1 0 0 1 1 0 0 0 0 0 0 0 0 0 0 1 1 0 0 1 1 1 1 1 1 0 0 0 0 1 1 0 0 1
1 1 1 1 0 0 0 0 1 1 1 1 1 1 0 0 0 0 1 1 1 1 1 1 0 0 1 1 1 1 1 1 0 0 1 1 0 0 0 0 0 0 0 0 0 0 0 0 0 0
0 0 0 0 1 1 1 1 1 1 0 0 1 1 1 1 1 1 1 1 1 1 1 1 1 1 0 0 1 1 0 0 1 1 1 1 0 0 1 1 1 1 0 0 1 1 0 0 1 1
0 0 1 1 1 1 0 0 1 1 1 1 1 1 0 0 0 0 0 0 1 1 1 1 1 1 1 1 1 1 1 1 0 0 1 1 1 1 1 1 0 0 0 0 1 1 1 1 1 1
1 1 1 1 1 1 1 1 1 1 1 1 1 1 0 0 1 1 0 0 1 1 1 1 1 1 1 1 1 1 0 0 0 0 1 1 0 0 1 1 1 1 0 0 1 1 1 1 1 1
0 0 0 0 1 1 0 0 1 1 0 0 0 0 1 1 0 0 1 1 0 0 1 1 1 1 1 1 1 1 1 1 1 1 1 1 0 0 1 1 1 1 1 1 1 1 1 1 0 0
1 1 1 1 1 1 0 0 1 1 1 1 1 1 1 1 1 1 1 1 0 0 0 0 0 0 0 0 0 0 1 1 1 1 0 0 1 1 1 1 0 0 0 0 1 1 1 1 0 0
1 1 1 1 0 0 0 0 0 0 1 1 1 1 1 1 1 1 1 1 1 1 1 1 1 1 1 1 1 1 1 1 1 1 0 0 1 1 1 1 1 1 1 1 0 0 1 1 1 1
1 1 0 0 0 0 1 1 0 0 0 0 1 1 0 0 1 1 1 1 1 1 1 1 1 1 0 0 1 1 1 1 0 0 0 0 1 1 0 0 1 1 1 1 1 1 0 0 0 0
1 1 1 1 0 0 0 0 1 1 0 0 1 1 0 0 1 1 0 0 1 1 1 1 0 0 1 1 0 0 1 1 0 0 1 1 1 1 1 1 1 1 0 0 1 1 1 1 1 1
1 1 1 1 1 1 0 0 0 0 0 0 0 0 1 1 0 0 1 1 1 1 1 1 1 1 0 0 0 0 1 1 0 0 0 0 0 0 0 0 0 0 1 1 1 1 1 1 1 1
0 0 0 0 1 1 1 1 1 1 0 0 1 1 1 1 1 1 0 0 0 0 1 1 1 1 1 1 1 1 0 0 0 0 1 1 1 1 1 1 0 0 0 0 1 1 0 0 1 1
1 1 0 0 1 1 1 1 0 0 1 1 1 1 0 0 0 0 0 0 1 1 0 0 1 1 1 1 1 1 1 1 1 1 1 1 1 1 1 1 1 1 0 0 0 0 1 1 0 0
1 1 1 1 0 0 1 1 0 0 1 1 0 0 0 0 1 1 1 1 0 0 0 0 1 1 1 1 0 0 0 0 0 0 1 1 1 1 1 1 1 1 1 1 1 1 1 1 1 1
1 1 0 0 1 1 0 0 0 0 1 1 0 0 1 1 0 0 1 1 1 1 0 0 1 1 1 1 0 0 1 1 1 1 1 1 0 0 1 1 1 1 1 1 0 0 1 1 0 0
1 1 1 1 1 1 1 1 1 1 0 0 1 1 0 0 0 0 0 0 1 1 0 0 0 0 0 0 0 0 0 0 1 1 0 0 1 1 0 0 1 1 1 1 0 0 0 0 0 0
1 1 1 1 1 1 0 0 0 0 0 0 0 0 0 0 0 0 0 0 0 0 0 0 0 0 0 0 1 1 1 1 0 0 1 1 0 0 1 1 0 0 1 1 0 0 1 1 0 0
1 1 1 1 0 0 1 1 0 0 1 1 1 1 0 0 1 1 0 0 1 1 0 0 0 0 1 1 0 0 1 1 1 1 1 1 0 0 1 1 1 1 1 1 1 1 1 1 1 1
1 1 1 1 1 1 0 0 1 1 1 1 1 1 0 0 1 1 0 0 0 0 1 1 0 0 0 0 1 1 0 0 1 1 1 1 1 1 1 1 1 1 0 0 0 0 0 0 0 0
1 1 1 1 1 1 0 0 1 1 1 1 1 1 1 1 0 0 1 1 1 1 0 0 1 1 1 1 1 1 0 0 1 1 1 1 1 1 1 1 1 1 0 0 1 1 0 0 0 0
1 1 1 1 1 1 1 1 0 0 0 0 0 0 1 1 0 0 1 1 0 0 1 1 1 1 0 0 0 0 1 1 0 0 0 0 1 1 1 1 1 1 0 0 1 1 0 0 1 1
0 0 0 0 1 1 0 0 0 0 1 1 1 1 1 1 0 0 0 0 1 1 1 1 0 0 1 1 0 0 0 0 1 1 1 1 1 1 1 1 0 0 1 1 1 1 1 1 1 1
0 0 0 0 1 1 0 0 1 1 0 0 1 1 0 0 0 0 1 1 1 1 0 0 0 0 0 0 1 1 0 0 0 0 1 1 0 0 1 1 1 1 0 0 1 1 0 0 1 1
1 1 1 1 1 1 0 0 0 0 1 1 0 0 1 1 1 1 1 1 1 1 1 1 0 0 1 1 1 1 0 0 1 1 1 1 0 0 1 1 0 0 0 0 0 0 1 1 1 1
0 0 1 1 1 1 1 1 1 1 1 1 1 1 0 0 0 0 0 0 1 1 0 0 1 1 0 0 1 1 0 0 1 1 1 1 1 1 1 1 1 1 1 1 0 0 0 0 0 0
1 1 1 1 1 1 0 0 1 1 0 0 0 0 0 0 1 1 1 1 1 1 0 0 1 1 1 1 1 1 1 1 0 0 1 1 0 0 0 0 0 0 0 0 1 1 1 1 0 0
1 1 1 1 0 0 0 0 1 1 0 0 1 1 0 0 0 0 0 0 0 0 0 0 1 1 1 1 0 0 1 1 1 1 1 1 1 1 1 1 1 1 0 0 1 1 1 1 1 1
0 0 1 1 1 1 1 1 0 0 1 1 1 1 0 0 1 1 0 0 0 0 1 1 0 0 1 1 1 1 1 1 1 1 0 0 1 1 0 0 1
1 1 1 1 0 0 0 0 1 1 1 1 1 1 0 0 0 0 1 1 1 1 1 1 0 0 1 1 1 1 1 1 0 0 1 1 0 0 0 0 0 0 0 0 0 0 1 1 0 0
0 0 0 0 1 1 1 1 1 1 0 0 1 1 1 1 1 1 1 1 1 1 1 1 1 1 1 1 1 1 0 0 1 1 1 1 0 0 1 1 1 1 0 0 1 1 0 0 1 1
0 0 1 1 1 1 0 0 1 1 1 1 1 1 0 0 0 0 0 0 1 1 1 1 1 1 1 1 0 0 1 1 0 0 1 1 1 1 1 1 0 0 0 0 1 1 1 1 1 1
1 1 1 1 1 1 1 1 1 1 1 1 1 1 0 0 1 1 0 0 1 1 1 1 1 1 1 1 1 1 0 0 0 0 1 1 0 0 1 1 1 1 0 0 1 1 1 1 1 1
0 0 0 0 1 1 0 0 1 1 0 0 0 0 1 1 0 0 1 1 0 0 1 1 1 1 1 1 1 1 1 1 1 1 1 1 0 0 1 1 1 1 1 1 1 1 1 1 0 0
1 1 1 1 1 1 1 1 1 1 1 1 1 1 1 1 1 1 1 1 0 0 0 0 0 0 0 0 0 0 1 1 1 1 0 0 1 1 0 0 0 0 0 0 1 1 1 1 0 0
1 1 1 1 0 0 0 0 1 1 1 1 1 1 1 1 1 1 1 1 1 1 1 1 1 1 1 1 1 1 1 1 1 1 0 0 1 1 1 1 1 1 1 1 0 0 1 1 1 1
1 1 0 0 0 0 1 1 0 0 1 1 1 1 0 0 1 1 1 1 1 1 1 1 1 1 0 0 1 1 1 1 0 0 0 0 1 1 0 0 1 1 1 1 1 1 0 0 0 0
1 1 1 1 0 0 0 0 1 1 0 0 1 1 0 0 1 1 0 0 1 1 1 1 0 0 1 1 1 1 1 1 0 0 1 1 1 1 1 1 0 0 0 0 1 1 1 1 1 1
1 1 1 1 1 1 0 0 0 0 0 0 0 0 1 1 0 0 1 1 1 1 1 1 1 1 0 0 1 1 1 1 0 0 0 0 0 0 0 0 0 0 1 1 1 1 1 1 1 1
1 1 0 0 1 1 1 1 1 1 0 0 1 1 1 1 1 1 0 0 0 0 0 0 1 1 1 1 1 1 0 0 0 0 1 1 1 1 1 1 0 0 0 0 1 1 0 0 1 1
1 1 0 0 1 1 1 1 0 0 1 1 1 1 0 0 0 0 0 0 1 1 0 0 1 1 1 1 1 1 1 1 1 1 1 1 1 1 1 1 0 0 0 0 0 0 1 1 0 0
1 1 1 1 0 0 1 1 0 0 1 1 0 0 0 0 1 1 1 1 0 0 0 0 1 1 1 1 0 0 0 0 0 0 1 1 1 1 1 1 1 1 1 1 1 1 1 1 1 1
1 1 0 0 1 1 0 0 0 0 1 1 1 1 1 1 0 0 1 1 0 0 0 0 1 1 1 1 0 0 1 1 1 1 1 1 0 0 0 0 0 0 1 1 0 0 1 1 0 0
1 1 1 1 1 1 1 1 1 1 1 1 1 1 0 0 0 0 1 1 1 1 0 0 0 0 0 0 0 0 0 0 1 1 0 0 1 1 0 0 1 1 1 1 0 0 0 0 0 0
1 1 1 1 1 1 0 0 0 0 0 0 0 0 0 0 0 0 0 0 1 1 0 0 0 0 0 0 1 1 1 1 0 0 1 1 0 0 1 1 0 0 1 1 0 0 1 1 0 0
1 1 1 1 1 1 1 1 0 0 1 1 1 1 0 0 1 1 0 0 0 0 0 0 0 0 1 1 0 0 0 0 0 0 1 1 0 0 1 1 1 1 1 1 1 1 1 1 1 1
1 1 1 1 1 1 0 0 1 1 1 1 1 1 0 0 1 1 0 0 0 0 1 1 0 0 0 0 1 1 0 0 1 1 1 1 1 1 1 1 1 1 0 0 0 0 0 0 0 0
1 1 1 1 1 1 0 0 1 1 1 1 1 1 1 1 0 0 0 0 1 1 0 0 1 1 1 1 1 1 1 1 1 1 1 1 1 1 1 1 1 1 0 0 1 1 0 0 0 0
1 1 1 1 1 1 1 1 0 0 0 0 0 0 1 1 0 0 1 1 0 0 1 1 1 1 0 0 0 0 1 1 0 0 0 0 1 1 1 1 1 1 0 0 1 1 0 0 1 1
0 0 1 1 1 1 0 0 0 0 1 1 1 1 1 1 0 0 0 0 1 1 1 1 0 0 1 1 0 0 0 0 1 1 1 1 1 1 1 1 1 1 1 1 0 0 1 1 1 1
0 0 0 0 1 1 0 0 1 1 0 0 1 1 0 0 0 0 1 1 1 1 1 1 1 1 0 0 1 1 0 0 0 0 1 1 0 0 0 0 0 0 0 0 1 1 0 0 1 1
1 1 0 0 1 1 0 0 0 0 1 1 0 0 1 1 1 1 1 1 1 1 1 1 0 0 0 0 1 1 0 0 0 0 1 1 0 0 1 1 1 1 0 0 0 0 1 1 1 1
0 0 1 1 1 1 1 1 1 1 1 1 1 1 0 0 0 0 0 0 1 1 0 0 1 1 0 0 1 1 0 0 1 1 1 1 1 1 1 1 1 1 1 1 1 1 0 0 0 0
1 1 1 1 1 1 0 0 0 0 0 0 0 0 0 0 1 1 1 1 1 1 0 0 1 1 1 1 0 0 1 1 0 0 1 1 0 0 0 0 0 0 0 0 1 1 1 1 0 0
1 1 1 1 0 0 0 0 1 1 0 0 1 1 0 0 0 0 0 0 0 0 0 0 1 1 1 1 0 0 1 1 1 1 1 1 1 1 1 1 1 1 0 0 1 1 1 1 1 1
0 0 1 1 1 1 1 1 1 1 1 1 1 1 0 0 1 1 0 0 0 0 1 1 0 0 1 1 1 1 1 1 0 0 0 0 1 1 0 0 1
1 1 1 1 1 1 0 0 1 1 1 1 1 1 0 0 0 0 1 1 1 1 1 1 0 0 1 1 1 1 1 1 0 0 1 1 0 0 0 0 0 0 0 0 0 0 1 1 0 0
0 0 0 0 1 1 1 1 0 0 0 0 1 1 1 1 1 1 1 1 1 1 1 1 1 1 1 1 1 1 0 0 1 1 1 1 0 0 1 1 1 1 0 0 0 0 0 0 1 1
0 0 1 1 1 1 0 0 1 1 1 1 1 1 0 0 0 0 1 1 1 1 1 1 1 1 1 1 1 1 1 1 1 1 1 1 1 1 1 1 0 0 0 0 1 1 1 1 1 1
1 1 1 1 1 1 1 1 1 1 1 1 1 1 0 0 1 1 0 0 1 1 1 1 1 1 1 1 1 1 1 1 0 0 1 1 0 0 1 1 1 1 0 0 1 1 1 1 1 1
1 1 0 0 1 1 0 0 1 1 0 0 0 0 1 1 0 0 1 1 0 0 1 1 1 1 1 1 1 1 1 1 1 1 1 1 0 0 1 1 1 1 0 0 1 1 1 1 0 0
0 0 1 1 1 1 1 1 1 1 1 1 1 1 1 1 1 1 1 1 0 0 0 0 0 0 0 0 0 0 0 0 1 1 0 0 1 1 1 1 0 0 0 0 1 1 1 1 0 0
1 1 1 1 0 0 0 0 1 1 1 1 1 1 1 1 1 1 1 1 1 1 1 1 1 1 1 1 1 1 1 1 0 0 1 1 1 1 1 1 1 1 1 1 0 0 1 1 1 1
1 1 0 0 0 0 1 1 0 0 1 1 1 1 0 0 1 1 1 1 1 1 1 1 1 1 0 0 1 1 1 1 0 0 0 0 1 1 1 1 1 1 1 1 1 1 0 0 0 0
1 1 0 0 0 0 1 1 1 1 0 0 1 1 0 0 1 1 0 0 1 1 1 1 0 0 1 1 1 1 1 1 0 0 1 1 1 1 1 1 0 0 0 0 1 1 1 1 1 1
1 1 1 1 0 0 0 0 0 0 0 0 0 0 1 1 0 0 1 1 1 1 1 1 1 1 0 0 1 1 1 1 0 0 0 0 0 0 0 0 0 0 1 1 1 1 1 1 1 1
0 0 0 0 1 1 1 1 1 1 0 0 1 1 1 1 1 1 1 1 0 0 1 1 1 1 1 1 0 0 0 0 0 0 1 1 1 1 1 1 1 1 0 0 1 1 1 1 0 0
1 1 0 0 1 1 1 1 0 0 1 1 1 1 0 0 0 0 1 1 1 1 0 0 1 1 1 1 1 1 1 1 1 1 1 1 1 1 1 1 1 1 0 0 0 0 1 1 0 0
1 1 1 1 0 0 1 1 0 0 1 1 0 0 0 0 1 1 1 1 0 0 0 0 1 1 1 1 0 0 1 1 0 0 1 1 1 1 1 1 1 1 1 1 1 1 1 1 1 1
1 1 0 0 1 1 0 0 0 0 1 1 0 0 1 1 0 0 1 1 1 1 0 0 1 1 1 1 0 0 1 1 1 1 1 1 0 0 0 0 1 1 1 1 0 0 1 1 0 0
1 1 0 0 1 1 1 1 1 1 1 1 1 1 0 0 0 0 0 0 1 1 0 0 0 0 0 0 0 0 0 0 1 1 0 0 1 1 0 0 1 1 1 1 0 0 0 0 0 0
1 1 1 1 1 1 0 0 0 0 0 0 0 0 0 0 0 0 0 0 1 1 0 0 0 0 1 1 1 1 1 1 0 0 1 1 1 1 1 1 0 0 1 1 0 0 1 1 0 0
1 1 1 1 0 0 1 1 0 0 1 1 1 1 0 0 1 1 0 0 1 1 0 0 0 0 1 1 0 0 1 1 0 0 1 1 0 0 1 1 1 1 1 1 1 1 1 1 1 1
1 1 1 1 1 1 0 0 1 1 1 1 1 1 0 0 1 1 0 0 0 0 1 1 0 0 0 0 1 1 0 0 1 1 1 1 1 1 1 1 1 1 0 0 0 0 0 0 1 1
1 1 1 1 1 1 0 0 1 1 1 1 1 1 0 0 0 0 0 0 1 1 0 0 1 1 1 1 1 1 0 0 1 1 1 1 0 0 0 0 1 1 0 0 1 1 0 0 0 0
1 1 1 1 1 1 1 1 0 0 0 0 0 0 1 1 0 0 1 1 0 0 1 1 0 0 0 0 1 1 1 1 0 0 0 0 1 1 1 1 1 1 0 0 1 1 1 1 1 1
0 0 0 0 1 1 0 0 0 0 1 1 1 1 1 1 0 0 0 0 1 1 1 1 0 0 1 1 0 0 0 0 1 1 1 1 1 1 1 1 1 1 1 1 0 0 0 0 1 1
0 0 0 0 0 0 1 1 1 1 0 0 1 1 0 0 0 0 1 1 1 1 0 0 0 0 0 0 1 1 0 0 0 0 1 1 0 0 1 1 1 1 0 0 1 1 0 0 1 1
1 1 1 1 0 0 0 0 0 0 1 1 0 0 1 1 1 1 1 1 1 1 1 1 0 0 1 1 1 1 0 0 1 1 1 1 0 0 1 1 1 1 0 0 0 0 1 1 1 1
0 0 1 1 1 1 1 1 1 1 1 1 1 1 0 0 0 0 0 0 1 1 0 0 1 1 0 0 1 1 0 0 1 1 1 1 1 1 1 1 1 1 1 1 1 1 0 0 0 0
1 1 0 0 1 1 1 1 0 0 0 0 1 1 1 1 1 1 1 1 1 1 0 0 1 1 1 1 1 1 1 1 0 0 1 1 0 0 0 0 0 0 0 0 1 1 1 1 0 0
1 1 1 1 1 1 0 0 1 1 0 0 1 1 0 0 0 0 0 0 0 0 0 0 1 1 1 1 0 0 1 1 1 1 1 1 1 1 1 1 1 1 0 0 1 1 1 1 1 1
0 0 1 1 1 1 1 1 0 0 1 1 0 0 0 0 1 1 0 0 0 0 1 1 0 0 1 1 1 1 1 1 0 0 0 0 1 1 0 0 1
1 1 1 1 0 0 0 0 1 1 1 1 1 1 0 0 0 0 1 1 1 1 1 1 0 0 1 1 1 1 1 1 0 0 1 1 0 0 0 0 0 0 0 0 0 0 1 1 0 0
0 0 0 0 1 1 1 1 1 1 0 0 1 1 1 1 1 1 1 1 1 1 1 1 1 1 1 1 1 1 0 0 1 1 1 1 0 0 1 1 1 1 0 0 1 1 0 0 0 0
0 0 1 1 1 1 0 0 1 1 1 1 1 1 0 0 0 0 1 1 1 1 1 1 1 1 1 1 0 0 1 1 0 0 1 1 1 1 1 1 0 0 0 0 1 1 1 1 1 1
1 1 1 1 1 1 1 1 1 1 1 1 1 1 0 0 1 1 0 0 1 1 1 1 1 1 1 1 1 1 0 0 0 0 1 1 0 0 1 1 1 1 0 0 1 1 0 0 1 1
0 0 0 0 1 1 0 0 1 1 0 0 0 0 1 1 0 0 1 1 1 1 1 1 1 1 0 0 1 1 1 1 0 0 0 0 0 0 1 1 1 1 0 0 0 0 1 1 0 0
1 1 0 0 1 1 1 1 1 1 1 1 1 1 1 1 1 1 1 1 0 0 0 0 0 0 0 0 0 0 1 1 1 1 0 0 1 1 0 0 0 0 0 0 1 1 0 0 0 0
1 1 1 1 1 1 0 0 1 1 1 1 1 1 0 0 1 1 0 0 1 1 1 1 1 1 1 1 1 1 1 1 1 1 0 0 1 1 1 1 1 1 1 1 0 0 1 1 1 1
1 1 0 0 0 0 1 1 1 1 1 1 0 0 0 0 0 0 1 1 1 1 1 1 1 1 0 0 1 1 1 1 0 0 0 0 1 1 1 1 1 1 1 1 1 1 0 0 0 0
0 0 1 1 0 0 0 0 1 1 0 0 1 1 0 0 1 1 0 0 1 1 1 1 0 0 1 1 1 1 1 1 0 0 1 1 1 1 1 1 0 0 0 0 1 1 1 1 1 1
0 0 1 1 1 1 0 0 0 0 1 1 0 0 1 1 0 0 1 1 0 0 1 1 1 1 0 0 1 1 1 1 0 0 0 0 0 0 0 0 0 0 1 1 1 1 1 1 1 1
1 1 0 0 0 0 1 1 0 0 0 0 1 1 1 1 1 1 1 1 0 0 0 0 0 0 1 1 0 0 0 0 0 0 1 1 1 1 1 1 1 1 0 0 1 1 1 1 1 1
1 1 0 0 1 1 1 1 0 0 0 0 0 0 0 0 0 0 0 0 0 0 0 0 1 1 1 1 1 1 1 1 1 1 1 1 1 1 1 1 0 0 0 0 0 0 1 1 0 0
1 1 1 1 0 0 1 1 0 0 0 0 0 0 0 0 1 1 1 1 0 0 0 0 1 1 1 1 0 0 0 0 0 0 1 1 1 1 1 1 1 1 1 1 1 1 1 1 1 1
0 0 1 1 1 1 0 0 0 0 1 1 1 1 1 1 0 0 0 0 1 1 0 0 0 0 1 1 0 0 1 1 0 0 1 1 0 0 0 0 1 1 1 1 0 0 1 1 0 0
1 1 0 0 1 1 0 0 0 0 1 1 1 1 1 1 1 1 1 1 1 1 0 0 0 0 0 0 0 0 1 1 1 1 0 0 1 1 0 0 1 1 1 1 1 1 0 0 0 0
1 1 1 1 0 0 0 0 0 0 0 0 1 1 0 0 0 0 0 0 0 0 0 0 0 0 1 1 1 1 1 1 0 0 1 1 0 0 0 0 1 1 1 1 0 0 0 0 0 0
1 1 1 1 1 1 1 1 1 1 1 1 0 0 0 0 1 1 0 0 1 1 0 0 0 0 1 1 0 0 1 1 0 0 1 1 0 0 1 1 1 1 1 1 1 1 1 1 1 1
1 1 1 1 1 1 0 0 1 1 1 1 1 1 1 1 1 1 0 0 0 0 1 1 0 0 0 0 1 1 0 0 1 1 0 0 1 1 1 1 1 1 0 0 0 0 0 0 1 1
1 1 1 1 1 1 0 0 1 1 1 1 0 0 0 0 0 0 0 0 1 1 0 0 0 0 1 1 1 1 1 1 0 0 1 1 1 1 0 0 1 1 0 0 1 1 0 0 1 1
1 1 1 1 0 0 0 0 0 0 0 0 0 0 0 0 0 0 1 1 1 1 1 1 0 0 0 0 1 1 1 1 0 0 0 0 1 1 1 1 1 1 0 0 0 0 1 1 0 0
0 0 0 0 1 1 0 0 0 0 0 0 1 1 1 1 0 0 0 0 1 1 0 0 0 0 1 1 0 0 0 0 1 1 1 1 1 1 0 0 0 0 1 1 0 0 1 1 1 1
1 1 0 0 0 0 1 1 1 1 0 0 1 1 0 0 0 0 1 1 1 1 1 1 1 1 0 0 1 1 0 0 0 0 1 1 0 0 1 1 1 1 0 0 1 1 1 1 0 0
1 1 1 1 0 0 0 0 0 0 1 1 1 1 0 0 1 1 1 1 1 1 1 1 0 0 1 1 0 0 0 0 1 1 1 1 0 0 1 1 1 1 0 0 0 0 1 1 1 1
0 0 1 1 1 1 1 1 1 1 0 0 1 1 0 0 0 0 0 0 1 1 0 0 1 1 0 0 1 1 0 0 1 1 1 1 1 1 0 0 1 1 0 0 1 1 0 0 0 0
1 1 1 1 0 0 1 1 0 0 0 0 1 1 0 0 1 1 1 1 1 1 0 0 1 1 1 1 1 1 1 1 0 0 1 1 0 0 0 0 1 1 0 0 1 1 1 1 0 0
1 1 1 1 1 1 0 0 1 1 0 0 1 1 0 0 0 0 0 0 0 0 0 0 1 1 1 1 0 0 1 1 1 1 0 0 1 1 1 1 1 1 1 1 0 0 1 1 1 1
1 1 0 0 1 1 1 1 0 0 1 1 0 0 0 0 0 0 0 0 0 0 1 1 0 0 1 1 1 1 1 1 0 0 0 0 1 1 0 0 1
1 1 1 1 1 1 0 0 1 1 1 1 1 1 0 0 0 0 1 1 1 1 1 1 0 0 1 1 1 1 1 1 0 0 1 1 0 0 0 0 0 0 0 0 0 0 1 1 0 0
0 0 0 0 1 1 1 1 1 1 0 0 1 1 1 1 1 1 1 1 1 1 1 1 1 1 1 1 1 1 0 0 1 1 1 1 0 0 1 1 1 1 0 0 1 1 0 0 0 0
0 0 1 1 1 1 0 0 1 1 1 1 1 1 0 0 0 0 0 0 1 1 1 1 1 1 1 1 0 0 1 1 1 1 1 1 1 1 1 1 0 0 0 0 1 1 1 1 1 1
1 1 1 1 1 1 1 1 1 1 1 1 1 1 0 0 1 1 0 0 1 1 1 1 1 1 1 1 1 1 1 1 0 0 1 1 0 0 1 1 1 1 0 0 1 1 0 0 1 1
0 0 0 0 1 1 0 0 1 1 0 0 0 0 1 1 0 0 1 1 0 0 1 1 1 1 1 1 1 1 1 1 0 0 1 1 0 0 1 1 1 1 1 1 1 1 1 1 0 0
0 0 0 0 1 1 1 1 1 1 1 1 1 1 1 1 1 1 1 1 0 0 0 0 0 0 0 0 0 0 1 1 1 1 0 0 1 1 0 0 0 0 0 0 1 1 1 1 0 0
1 1 1 1 0 0 0 0 0 0 1 1 1 1 1 1 1 1 0 0 1 1 1 1 1 1 1 1 1 1 1 1 1 1 0 0 1 1 1 1 1 1 1 1 0 0 1 1 1 1
1 1 0 0 0 0 1 1 0 0 0 0 1 1 0 0 0 0 1 1 1 1 1 1 1 1 0 0 1 1 0 0 0 0 0 0 1 1 0 0 1 1 1 1 1 1 0 0 0 0
0 0 1 1 0 0 0 0 1 1 0 0 1 1 0 0 1 1 0 0 1 1 1 1 0 0 1 1 0 0 1 1 0 0 1 1 1 1 1 1 0 0 0 0 1 1 1 1 1 1
1 1 1 1 1 1 0 0 0 0 1 1 0 0 1 1 0 0 1 1 0 0 1 1 1 1 0 0 1 1 1 1 0 0 0 0 0 0 0 0 0 0 1 1 1 1 1 1 1 1
1 1 0 0 0 0 1 1 1 1 0 0 1 1 1 1 1 1 0 0 0 0 0 0 1 1 1 1 1 1 0 0 0 0 1 1 1 1 0 0 1 1 0 0 1 1 1 1 1 1
1 1 0 0 1 1 1 1 0 0 1 1 1 1 0 0 0 0 0 0 1 1 0 0 1 1 1 1 0 0 0 0 1 1 1 1 1 1 1 1 0 0 0 0 0 0 1 1 0 0
1 1 1 1 0 0 1 1 0 0 1 1 0 0 0 0 1 1 1 1 0 0 0 0 1 1 1 1 0 0 0 0 0 0 1 1 1 1 1 1 1 1 1 1 1 1 1 1 1 1
1 1 1 1 1 1 0 0 0 0 1 1 1 1 1 1 0 0 1 1 1 1 0 0 1 1 1 1 0 0 1 1 1 1 1 1 0 0 1 1 0 0 1 1 0 0 1 1 0 0
1 1 0 0 1 1 1 1 1 1 1 1 1 1 0 0 0 0 1 1 1 1 0 0 0 0 0 0 0 0 0 0 1 1 0 0 1 1 0 0 1 1 1 1 1 1 0 0 0 0
1 1 1 1 1 1 0 0 0 0 0 0 0 0 0 0 0 0 0 0 0 0 0 0 0 0 1 1 1 1 1 1 0 0 1 1 0 0 0 0 1 1 1 1 0 0 1 1 0 0
1 1 1 1 1 1 1 1 0 0 1 1 0 0 0 0 0 0 0 0 0 0 0 0 0 0 1 1 0 0 0 0 0 0 1 1 0 0 1 1 1 1 1 1 1 1 1 1 0 0
1 1 1 1 1 1 1 1 1 1 1 1 1 1 1 1 1 1 0 0 0 0 1 1 0 0 0 0 1 1 0 0 1 1 1 1 1 1 1 1 0 0 0 0 0 0 0 0 0 0
1 1 1 1 1 1 0 0 1 1 1 1 1 1 0 0 0 0 1 1 1 1 0 0 0 0 1 1 1 1 0 0 1 1 1 1 1 1 0 0 1 1 0 0 1 1 0 0 0 0
1 1 1 1 1 1 0 0 0 0 0 0 0 0 0 0 0 0 1 1 1 1 1 1 0 0 0 0 1 1 1 1 0 0 0 0 1 1 0 0 1 1 0 0 1 1 0 0 1 1
0 0 1 1 1 1 0 0 0 0 1 1 1 1 1 1 0 0 0 0 1 1 0 0 0 0 1 1 0 0 0 0 1 1 1 1 1 1 1 1 0 0 1 1 1 1 1 1 1 1
1 1 0 0 1 1 0 0 1 1 0 0 1 1 0 0 0 0 1 1 1 1 1 1 1 1 0 0 1 1 0 0 0 0 1 1 0 0 1 1 0 0 0 0 1 1 0 0 0 0
1 1 0 0 0 0 0 0 0 0 1 1 1 1 1 1 1 1 1 1 1 1 1 1 0 0 0 0 1 1 0 0 1 1 1 1 0 0 1 1 0 0 0 0 0 0 1 1 1 1
0 0 1 1 1 1 1 1 1 1 1 1 1 1 0 0 0 0 0 0 1 1 0 0 1 1 0 0 1 1 0 0 1 1 1 1 1 1 0 0 1 1 1 1 1 1 0 0 0 0
1 1 1 1 1 1 0 0 0 0 0 0 1 1 0 0 1 1 1 1 1 1 0 0 1 1 1 1 0 0 1 1 0 0 1 1 0 0 0 0 1 1 0 0 1 1 1 1 0 0
1 1 1 1 1 1 0 0 1 1 0 0 1 1 0 0 0 0 0 0 0 0 0 0 1 1 1 1 0 0 1 1 1 1 0 0 1 1 1 1 1 1 0 0 1 1 1 1 1 1
0 0 1 1 1 1 1 1 1 1 1 1 0 0 0 0 0 0 0 0 0 0 1 1 0 0 1 1 1 1 1 1 0 0 0 0 1 1 0 0 1
0 0 1 1 0 0 0 0 1 1 1 1 1 1 0 0 1 1 0 0 1 1 0 0 0 0 1 1 1 1 1 1 0 0 1 1 0 0 0 0 0 0 0 0 0 0 1 1 1 1
0 0 0 0 1 1 0 0 0 0 1 1 1 1 1 1 1 1 1 1 1 1 1 1 1 1 1 1 0 0 0 0 1 1 0 0 0 0 0 0 1 1 0 0 1 1 0 0 0 0
0 0 1 1 1 1 0 0 1 1 1 1 1 1 1 1 0 0 1 1 1 1 1 1 1 1 1 1 0 0 0 0 1 1 0 0 1 1 1 1 0 0 0 0 1 1 0 0 1 1
0 0 1 1 1 1 0 0 1 1 0 0 1 1 0 0 1 1 0 0 1 1 1 1 1 1 1 1 1 1 0 0 0 0 1 1 0 0 1 1 0 0 1 1 1 1 1 1 1 1
1 1 1 1 1 1 0 0 1 1 0 0 1 1 1 1 1 1 0 0 0 0 1 1 1 1 1 1 1 1 1 1 1 1 0 0 1 1 1 1 1 1 0 0 0 0 1 1 0 0
1 1 1 1 0 0 0 0 1 1 1 1 1 1 1 1 0 0 1 1 0 0 0 0 0 0 0 0 1 1 0 0 1 1 0 0 1 1 0 0 0 0 1 1 1 1 1 1 1 1
0 0 1 1 1 1 1 1 1 1 1 1 1 1 1 1 0 0 0 0 1 1 1 1 0 0 0 0 1 1 1 1 0 0 0 0 1 1 1 1 1 1 1 1 0 0 1 1 1 1
0 0 0 0 1 1 1 1 0 0 0 0 0 0 0 0 1 1 1 1 0 0 1 1 1 1 1 1 1 1 0 0 0 0 0 0 1 1 1 1 1 1 1 1 1 1 0 0 0 0
1 1 1 1 0 0 1 1 1 1 0 0 1 1 0 0 1 1 0 0 1 1 1 1 0 0 1 1 1 1 0 0 1 1 1 1 1 1 1 1 1 1 0 0 0 0 1 1 0 0
1 1 1 1 0 0 0 0 0 0 0 0 0 0 0 0 0 0 1 1 1 1 1 1 1 1 0 0 0 0 1 1 0 0 0 0 0 0 0 0 0 0 0 0 0 0 0 0 0 0
0 0 1 1 0 0 0 0 0 0 1 1 0 0 0 0 1 1 0 0 0 0 0 0 0 0 0 0 0 0 0 0 0 0 0 0 1 1 0 0 1 1 0 0 1 1 1 1 0 0
0 0 0 0 0 0 1 1 0 0 0 0 1 1 0 0 0 0 0 0 1 1 0 0 1 1 1 1 0 0 0 0 0 0 1 1 0 0 1 1 0 0 0 0 0 0 1 1 0 0
1 1 1 1 0 0 0 0 0 0 0 0 0 0 1 1 1 1 1 1 1 1 1 1 0 0 1 1 0 0 1 1 0 0 0 0 1 1 1 1 1 1 1 1 1 1 1 1 1 1
1 1 1 1 0 0 0 0 0 0 1 1 0 0 1 1 0 0 0 0 1 1 0 0 1 1 0 0 0 0 1 1 1 1 1 1 0 0 0 0 1 1 1 1 0 0 0 0 1 1
0 0 1 1 0 0 1 1 0 0 0 0 1 1 0 0 1 1 1 1 0 0 0 0 0 0 0 0 1 1 0 0 0 0 1 1 1 1 0 0 1 1 0 0 0 0 0 0 1 1
0 0 1 1 0 0 0 0 0 0 1 1 1 1 1 1 1 1 0 0 1 1 0 0 1 1 0 0 1 1 1 1 0 0 0 0 1 1 1 1 0 0 0 0 0 0 1 1 0 0
0 0 1 1 0 0 1 1 1 1 0 0 1 1 1 1 0 0 0 0 0 0 0 0 0 0 1 1 0 0 0 0 1 1 0 0 0 0 1 1 0 0 1 1 1 1 1 1 1 1
1 1 1 1 1 1 1 1 0 0 1 1 1 1 1 1 1 1 0 0 0 0 0 0 1 1 0 0 0 0 1 1 1 1 0 0 0 0 0 0 0 0 0 0 0 0 0 0 1 1
0 0 0 0 1 1 1 1 1 1 0 0 0 0 1 1 0 0 0 0 0 0 0 0 0 0 1 1 1 1 0 0 0 0 1 1 0 0 1 1 1 1 0 0 1 1 0 0 0 0
1 1 1 1 1 1 0 0 0 0 0 0 0 0 0 0 1 1 1 1 0 0 0 0 1 1 0 0 0 0 1 1 0 0 1 1 0 0 0 0 1 1 0 0 1 1 0 0 0 0
0 0 0 0 1 1 0 0 0 0 1 1 0 0 0 0 1 1 0 0 0 0 0 0 0 0 0 0 0 0 0 0 1 1 1 1 1 1 0 0 1 1 0 0 0 0 0 0 1 1
1 1 1 1 1 1 1 1 0 0 0 0 1 1 1 1 1 1 1 1 1 1 0 0 1 1 0 0 1 1 0 0 1 1 0 0 1 1 1 1 0 0 0 0 1 1 0 0 0 0
1 1 0 0 1 1 0 0 0 0 0 0 0 0 0 0 1 1 1 1 1 1 1 1 0 0 0 0 1 1 1 1 0 0 1 1 0 0 1 1 1 1 1 1 0 0 1 1 1 1
1 1 1 1 1 1 1 1 1 1 0 0 0 0 0 0 1 1 0 0 0 0 0 0 1 1 0 0 1 1 0 0 0 0 0 0 1 1 1 1 0 0 1 1 0 0 0 0 0 0
1 1 0 0 0 0 1 1 1 1 0 0 0 0 1 1 1 1 1 1 1 1 1 1 1 1 1 1 1 1 1 1 1 1 0 0 0 0 0 0 1 1 0 0 0 0 0 0 0 0
1 1 1 1 1 1 0 0 0 0 0 0 1 1 0 0 1 1 1 1 1 1 0 0 1 1 1 1 0 0 1 1 1 1 1 1 1 1 1 1 0 0 1 1 1 1 1 1 1 1
1 1 1 1 1 1 0 0 0 0 0 0 1 1 0 0 0 0 1 1 0 0 0 0 0 0 1 1 1 1 1 1 1 1 1 1 1 1 0 0 1
0 0 1 1 0 0 0 0 1 1 0 0 1 1 0 0 0 0 0 0 1 1 1 1 0 0 1 1 1 1 1 1 0 0 0 0 0 0 1 1 0 0 0 0 1 1 0 0 1 1
0 0 1 1 1 1 1 1 0 0 0 0 0 0 1 1 0 0 1 1 1 1 1 1 0 0 1 1 0 0 0 0 1 1 0 0 0 0 0 0 1 1 0 0 1 1 0 0 0 0
0 0 1 1 1 1 0 0 1 1 1 1 0 0 0 0 0 0 1 1 1 1 1 1 1 1 1 1 0 0 1 1 0 0 0 0 1 1 1 1 0 0 1 1 1 1 1 1 1 1
1 1 1 1 1 1 0 0 1 1 1 1 1 1 1 1 1 1 0 0 1 1 1 1 1 1 1 1 1 1 0 0 0 0 1 1 0 0 1 1 0 0 1 1 1 1 1 1 0 0
0 0 0 0 1 1 0 0 1 1 0 0 0 0 1 1 1 1 0 0 0 0 0 0 1 1 1 1 1 1 1 1 0 0 1 1 1 1 1 1 1 1 0 0 0 0 1 1 0 0
1 1 1 1 1 1 1 1 1 1 1 1 1 1 0 0 1 1 1 1 0 0 1 1 0 0 1 1 0 0 1 1 1 1 0 0 1 1 0 0 0 0 0 0 1 1 1 1 1 1
1 1 1 1 1 1 0 0 1 1 1 1 0 0 0 0 0 0 0 0 0 0 1 1 0 0 0 0 1 1 1 1 0 0 0 0 0 0 1 1 1 1 0 0 0 0 1 1 1 1
1 1 0 0 0 0 1 1 1 1 0 0 1 1 1 1 0 0 1 1 0 0 1 1 1 1 1 1 1 1 1 1 1 1 1 1 1 1 1 1 1 1 1 1 1 1 0 0 0 0
0 0 0 0 1 1 0 0 1 1 0 0 1 1 1 1 1 1 0 0 1 1 1 1 0 0 1 1 1 1 1 1 0 0 1 1 1 1 1 1 1 1 0 0 1 1 0 0 0 0
1 1 0 0 1 1 0 0 0 0 1 1 0 0 1 1 0 0 1 1 0 0 1 1 1 1 0 0 0 0 1 1 0 0 0 0 0 0 0 0 1 1 1 1 1 1 1 1 1 1
0 0 0 0 0 0 1 1 1 1 1 1 1 1 1 1 1 1 0 0 0 0 0 0 1 1 1 1 1 1 0 0 1 1 1 1 1 1 0 0 1 1 1 1 1 1 1 1 0 0
0 0 1 1 1 1 1 1 0 0 0 0 0 0 0 0 0 0 0 0 1 1 0 0 1 1 1 1 0 0 0 0 1 1 1 1 1 1 1 1 0 0 0 0 0 0 1 1 0 0
1 1 1 1 0 0 1 1 0 0 0 0 0 0 0 0 1 1 1 1 0 0 0 0 1 1 1 1 0 0 0 0 0 0 1 1 1 1 1 1 1 1 1 1 1 1 1 1 1 1
1 1 1 1 1 1 0 0 0 0 0 0 1 1 1 1 0 0 1 1 1 1 0 0 1 1 1 1 0 0 1 1 0 0 1 1 0 0 1 1 0 0 1 1 0 0 0 0 1 1
0 0 0 0 1 1 1 1 1 1 1 1 1 1 0 0 0 0 1 1 1 1 0 0 0 0 0 0 0 0 1 1 0 0 1 1 1 1 0 0 1 1 1 1 1 1 0 0 0 0
0 0 0 0 1 1 0 0 0 0 0 0 1 1 0 0 1 1 0 0 0 0 0 0 0 0 0 0 1 1 1 1 1 1 1 1 0 0 0 0 1 1 0 0 0 0 1 1 0 0
1 1 1 1 1 1 1 1 0 0 1 1 1 1 1 1 1 1 1 1 0 0 0 0 0 0 1 1 0 0 0 0 1 1 0 0 0 0 1 1 0 0 1 1 1 1 1 1 1 1
1 1 1 1 1 1 1 1 0 0 1 1 0 0 1 1 1 1 0 0 0 0 1 1 0 0 0 0 1 1 1 1 1 1 1 1 1 1 1 1 0 0 0 0 0 0 0 0 0 0
1 1 0 0 1 1 0 0 0 0 1 1 1 1 0 0 0 0 0 0 1 1 1 1 0 0 1 1 0 0 0 0 1 1 1 1 0 0 0 0 1 1 0 0 1 1 1 1 1 1
1 1 1 1 1 1 0 0 0 0 0 0 0 0 1 1 1 1 0 0 1 1 1 1 0 0 0 0 1 1 1 1 1 1 0 0 1 1 1 1 1 1 0 0 1 1 0 0 0 0
0 0 0 0 1 1 0 0 0 0 1 1 1 1 1 1 0 0 0 0 1 1 0 0 0 0 1 1 0 0 0 0 1 1 1 1 1 1 1 1 1 1 1 1 1 1 1 1 1 1
0 0 0 0 1 1 1 1 0 0 0 0 1 1 0 0 1 1 1 1 1 1 0 0 1 1 1 1 1 1 0 0 0 0 1 1 0 0 1 1 0 0 1 1 1 1 0 0 0 0
1 1 0 0 1 1 0 0 0 0 1 1 0 0 1 1 1 1 1 1 1 1 1 1 1 1 1 1 1 1 1 1 0 0 1 1 1 1 1 1 1 1 0 0 0 0 1 1 1 1
1 1 1 1 1 1 1 1 1 1 0 0 0 0 0 0 0 0 1 1 1 1 0 0 1 1 0 0 1 1 0 0 0 0 0 0 1 1 0 0 0 0 1 1 0 0 0 0 0 0
1 1 0 0 0 0 0 0 1 1 0 0 0 0 0 0 1 1 1 1 0 0 0 0 1 1 1 1 0 0 1 1 0 0 1 1 0 0 0 0 1 1 0 0 0 0 0 0 0 0
1 1 1 1 0 0 0 0 0 0 1 1 1 1 0 0 1 1 1 1 1 1 0 0 1 1 1 1 0 0 1 1 0 0 0 0 1 1 1 1 1 1 0 0 1 1 1 1 1 1
1 1 0 0 1 1 1 1 1 1 0 0 0 0 0 0 1 1 1 1 0 0 0 0 0 0 1 1 1 1 1 1 0 0 1 1 1 1 0 0 0
0 0 1 1 1 1 0 0 1 1 1 1 1 1 0 0 0 0 0 0 1 1 1 1 0 0 1 1 1 1 1 1 0 0 0 0 0 0 0 0 0 0 0 0 1 1 0 0 1 1
0 0 0 0 1 1 1 1 0 0 0 0 1 1 1 1 1 1 0 0 1 1 1 1 1 1 1 1 0 0 0 0 1 1 0 0 0 0 1 1 1 1 0 0 1 1 0 0 0 0
0 0 1 1 1 1 0 0 1 1 1 1 0 0 0 0 0 0 1 1 1 1 1 1 1 1 1 1 0 0 1 1 1 1 1 1 1 1 1 1 0 0 0 0 1 1 1 1 1 1
1 1 1 1 1 1 1 1 1 1 1 1 1 1 0 0 1 1 0 0 1 1 1 1 1 1 1 1 1 1 1 1 1 1 1 1 0 0 1 1 1 1 1 1 1 1 1 1 1 1
0 0 0 0 1 1 0 0 0 0 0 0 0 0 1 1 1 1 1 1 0 0 0 0 1 1 1 1 1 1 1 1 0 0 1 1 0 0 1 1 1 1 0 0 1 1 1 1 0 0
0 0 0 0 0 0 1 1 1 1 1 1 1 1 1 1 0 0 1 1 0 0 0 0 0 0 0 0 0 0 1 1 1 1 0 0 1 1 0 0 0 0 0 0 1 1 1 1 0 0
0 1 1 1 0 0 1 1 0 0 1 1 1 1 1 1 1 1 1 1 1 1 0 0 0 0 0 0 0 0 1 1 0 0 0 0 0 0 1 1 1 1 1 1 0 0 1 1 1 1
1 1 0 0 0 0 1 1 1 1 1 1 1 1 0 0 0 0 1 1 0 0 1 1 1 1 1 1 1 1 0 0 0 0 1 1 1 1 1 1 0 0 1 1 1 1 0 0 0 0
1 1 0 0 0 0 0 0 1 1 0 0 1 1 1 1 1 1 0 0 1 1 1 1 0 0 1 1 0 0 0 1 0 0 1 1 1 1 1 1 0 0 0 0 1 1 1 1 1 1
0 0 1 1 0 0 0 0 0 0 1 1 0 0 1 1 0 0 1 1 1 1 1 1 1 1 0 0 1 1 1 1 0 0 0 0 0 0 0 0 0 0 1 1 0 0 0 0 1 1
0 0 0 0 0 0 1 1 1 1 0 0 0 0 0 0 1 1 0 0 0 0 1 1 1 1 1 1 1 1 0 0 1 1 1 1 1 1 0 0 0 1 0 0 1 1 0 0 0 0
0 1 0 0 1 1 1 1 0 0 0 0 0 0 0 0 0 0 1 1 1 1 0 0 0 0 1 1 0 0 0 0 1 1 0 0 1 1 1 1 1 1 1 1 0 0 1 1 0 0
1 1 1 1 0 0 1 1 1 1 1 1 0 0 1 1 1 1 1 1 0 0 1 1 1 1 1 1 0 0 0 0 1 1 1 1 1 1 1 1 1 1 1 1 1 1 1 1 1 1
0 0 1 1 1 1 0 0 0 0 0 0 1 1 1 1 0 0 1 1 1 1 0 0 1 1 1 1 0 0 1 1 0 0 1 1 0 0 1 1 1 1 1 1 1 1 0 0 1 1
1 1 0 0 1 1 1 1 1 1 1 1 1 1 1 1 0 0 1 1 0 0 0 0 0 0 0 0 1 1 0 0 1 1 0 0 1 1 0 0 1 1 1 1 1 1 0 0 1 1
0 0 0 0 1 1 0 0 0 0 0 0 1 1 1 1 0 0 0 0 1 1 0 0 0 0 1 1 0 0 0 0 1 1 0 0 0 0 0 0 0 0 1 1 0 0 1 1 0 0
1 1 0 0 0 0 1 1 0 0 1 1 1 1 0 0 0 0 0 0 0 0 0 0 0 0 1 1 0 0 1 1 0 0 1 1 0 0 1 1 0 0 1 1 1 1 1 1 1 1
1 1 1 1 1 1 1 1 0 0 1 1 0 0 1 1 1 1 0 0 0 0 1 1 0 0 0 0 0 0 1 1 1 1 1 1 0 0 1 1 0 0 0 0 1 1 0 0 0 0
1 1 0 0 1 1 1 1 1 1 1 1 1 1 0 0 0 0 0 0 1 1 1 1 0 0 0 0 1 1 0 0 1 1 1 1 1 1 1 1 1 1 0 0 1 1 0 0 0 0
1 1 1 1 0 0 0 0 0 0 0 0 0 0 1 1 1 1 1 1 0 0 1 1 0 0 0 0 1 1 1 1 1 1 1 1 1 1 0 0 0 0 0 0 1 1 0 0 1 1
0 0 0 0 1 1 0 0 0 0 1 1 1 1 1 1 0 0 0 0 1 1 0 0 0 0 1 1 0 0 0 0 1 1 1 1 1 1 1 1 1 1 0 0 0 0 1 1 1 1
1 1 0 0 0 0 1 1 1 1 0 0 1 1 0 0 1 1 1 1 1 1 1 1 1 1 1 1 1 1 0 0 0 0 1 1 0 0 1 1 0 0 0 0 1 1 1 1 1 1
1 1 1 1 1 1 0 0 0 0 1 1 0 0 1 1 1 1 1 1 1 1 1 1 0 0 0 0 1 1 0 0 0 0 1 1 0 0 0 0 0 0 1 1 1 1 1 1 1 1
1 1 1 1 1 1 0 0 1 1 1 1 0 0 0 0 0 0 0 0 1 1 0 0 1 1 0 0 1 1 0 0 1 1 0 0 0 0 0 0 1 1 1 1 0 0 0 0 1 1
1 1 0 0 1 1 0 0 1 1 0 0 0 0 0 0 1 1 1 1 1 1 0 0 1 1 0 0 0 0 1 1 1 1 1 1 0 0 0 0 1 1 0 0 1 1 1 1 0 0
1 1 1 1 1 1 0 0 0 0 0 0 1 1 1 1 0 0 0 0 0 0 0 0 1 1 1 1 0 0 1 1 1 1 0 0 1 1 1 1 1 1 0 0 0 0 1 1 1 1
1 1 0 0 1 1 1 1 0 0 1 1 0 0 0 0 1 1 1 1 0 0 0 0 1 1 1 1 0 0 1 1 0 0 1 1 1 1 0 0 1
0 0 1 1 1 1 0 0 1 1 1 1 1 1 0 0 0 0 0 0 1 1 1 1 0 0 1 1 1 1 1 1 0 0 1 1 0 0 0 0 0 0 0 0 1 1 0 0 1 1
0 0 0 0 1 1 1 1 0 0 1 1 1 1 1 1 1 1 0 0 1 1 1 1 1 1 1 1 0 0 0 0 1 1 0 0 0 0 1 1 1 1 0 0 1 1 0 0 0 0
0 0 1 1 1 1 0 0 1 1 1 1 0 0 0 0 0 0 1 1 1 1 0 0 1 1 1 1 0 0 1 1 1 1 1 1 1 1 1 1 0 0 0 0 1 1 1 1 1 1
1 1 1 1 1 1 1 1 1 1 1 1 1 1 1 1 1 1 1 1 1 1 1 1 1 1 1 1 1 1 1 1 0 0 1 1 0 0 1 1 0 0 0 0 1 1 1 1 1 1
0 0 0 0 1 1 0 0 0 0 0 0 0 0 1 1 1 1 0 0 0 0 0 0 1 1 1 1 1 1 1 1 0 0 1 1 0 0 1 1 1 1 0 0 0 0 1 1 0 0
0 0 0 0 0 0 1 1 1 1 1 1 1 1 1 1 0 0 1 1 0 0 0 0 0 0 0 0 0 0 1 1 1 1 0 0 1 1 1 1 0 0 0 0 1 1 1 1 1 1
0 0 1 1 1 1 1 1 1 1 1 1 1 1 0 0 1 1 0 0 1 1 0 0 0 0 0 0 1 1 1 1 0 0 0 0 1 1 1 1 1 1 1 1 0 0 1 1 1 1
1 1 0 0 0 0 1 1 1 1 0 0 0 0 0 0 0 0 1 1 1 1 1 1 1 1 1 1 1 1 0 0 0 0 1 1 0 0 1 1 1 1 1 1 1 1 0 0 0 0
0 0 1 1 0 0 0 0 1 1 0 0 1 1 1 1 1 1 0 0 1 1 1 1 0 0 1 1 1 1 0 0 1 1 1 1 1 1 1 1 1 1 0 0 1 1 1 1 0 0
0 0 0 0 0 0 0 0 0 0 1 1 0 0 0 0 0 0 1 1 0 0 0 0 1 1 0 0 0 0 1 1 0 0 0 0 0 0 0 0 0 0 1 1 0 0 0 0 1 1
0 0 0 0 1 1 1 1 1 1 1 1 1 1 0 0 1 1 0 0 0 0 0 0 1 1 0 0 1 1 0 0 1 1 1 1 1 1 0 0 1 1 1 1 1 1 0 0 0 0
0 0 1 1 1 1 0 0 0 0 0 0 0 0 1 1 0 0 0 0 1 1 0 0 1 1 1 1 0 0 0 0 1 1 0 0 1 1 1 1 1 1 1 1 0 0 1 1 0 0
1 1 1 1 0 0 0 0 1 1 0 0 0 0 1 1 1 1 1 1 0 0 1 1 1 1 1 1 0 0 0 0 1 1 1 1 1 1 1 1 1 1 1 1 1 1 1 1 1 1
1 1 1 1 1 1 0 0 0 0 0 0 0 0 1 1 0 0 1 1 1 1 0 0 1 1 1 1 0 0 1 1 1 1 1 1 0 0 1 1 1 1 1 1 1 1 0 0 1 1
1 1 0 0 1 1 1 1 1 1 0 0 1 1 0 0 0 0 0 0 0 0 0 0 0 0 0 0 1 1 0 0 0 0 0 0 1 1 0 0 1 1 1 1 1 1 0 0 1 1
0 0 0 0 1 1 0 0 0 0 0 0 0 0 1 1 0 0 0 0 0 0 0 0 0 0 0 0 0 0 0 0 0 0 0 0 0 0 0 0 1 1 0 0 0 0 1 1 0 0
1 1 1 1 0 0 1 1 0 0 0 0 1 1 0 0 0 0 0 0 0 0 0 0 0 0 0 0 0 0 0 0 1 1 0 0 0 0 1 1 1 1 0 0 1 1 1 1 1 1
0 0 1 1 0 0 1 1 1 1 1 1 0 0 1 1 1 1 0 0 0 0 0 0 1 1 0 0 0 0 1 1 1 1 1 1 0 0 1 1 0 0 0 0 1 1 0 0 0 0
1 1 0 0 1 1 1 1 1 1 1 1 1 1 0 0 0 0 1 1 1 1 1 1 0 0 1 1 1 1 1 1 1 1 1 1 1 1 0 0 1 1 0 0 0 0 1 1 0 0
1 1 0 0 0 0 0 0 0 0 0 0 0 0 0 0 1 1 0 0 1 1 1 1 1 1 0 0 1 1 1 1 0 0 0 0 1 1 0 0 1 1 0 0 1 1 1 1 1 1
0 0 1 1 1 1 0 0 0 0 1 1 1 1 1 1 0 0 0 0 1 1 0 0 0 0 1 1 0 0 0 0 1 1 1 1 1 1 0 0 0 0 0 0 1 1 1 1 1 1
1 1 0 0 1 1 1 1 0 0 0 0 1 1 0 0 1 1 1 1 1 1 1 1 0 0 1 1 1 1 0 0 0 0 1 1 0 0 1 1 0 0 0 0 1 1 0 0 0 0
1 1 1 1 1 1 0 0 0 0 1 1 0 0 0 0 1 1 1 1 1 1 1 1 0 0 0 0 1 1 1 1 0 0 1 1 0 0 0 0 1 1 1 1 0 0 1 1 1 1
0 0 1 1 1 1 1 1 1 1 1 1 0 0 0 0 0 0 1 1 1 1 0 0 1 1 0 0 1 1 0 0 1 1 0 0 0 0 0 0 1 1 1 1 0 0 0 0 0 0
1 1 1 1 0 0 0 0 1 1 0 0 0 0 0 0 1 1 1 1 1 1 0 0 1 1 1 1 0 0 1 1 1 1 1 1 0 0 0 0 1 1 1 1 0 0 0 0 0 0
1 1 1 1 0 0 0 0 0 0 0 0 1 1 1 1 0 0 1 1 0 0 1 1 1 1 1 1 0 0 1 1 1 1 0 0 1 1 1 1 1 1 1 1 0 0 1 1 1 1
1 1 1 1 1 1 1 1 0 0 1 1 0 0 0 0 0 0 1 1 0 0 0 0 1 1 0 0 0 0 1 1 0 0 1 1 1 1 0 0 1
0 0 1 1 1 1 0 0 1 1 1 1 1 1 0 0 0 0 1 1 1 1 1 1 0 0 1 1 1 1 1 1 0 0 0 0 0 0 0 0 0 0 0 0 1 1 1 1 0 0
0 0 0 0 1 1 1 1 0 0 0 0 1 1 1 1 1 1 0 0 1 1 1 1 0 0 1 1 1 1 0 0 1 1 0 0 0 0 0 0 1 1 0 0 1 1 0 0 0 0
0 0 1 1 1 1 0 0 1 1 1 1 0 0 0 0 0 0 1 1 1 1 1 1 1 1 0 0 0 0 1 1 1 1 1 1 1 1 1 1 0 0 0 0 1 1 1 1 0 0
1 1 1 1 1 1 1 1 1 1 1 1 1 1 1 1 1 1 0 0 1 1 1 1 1 1 1 1 1 1 1 1 0 0 1 1 0 0 1 1 0 0 1 1 1 1 1 1 1 1
0 0 0 0 1 1 0 0 0 0 0 0 0 0 1 1 1 1 1 1 1 1 0 0 1 1 0 0 1 1 1 1 0 0 1 1 0 0 1 1 1 1 0 0 0 0 1 1 0 0
0 0 0 0 0 0 1 1 1 1 1 1 1 1 1 1 0 0 1 1 0 0 0 0 0 0 0 0 0 0 1 1 1 1 0 0 1 1 0 0 0 0 1 1 1 1 1 1 1 1
0 0 1 1 1 1 1 1 1 1 1 1 1 1 1 1 1 1 0 0 1 1 1 1 1 1 0 0 0 0 1 1 0 0 0 0 1 1 1 1 1 1 1 1 0 0 1 1 1 1
1 1 0 0 0 0 1 1 1 1 1 1 0 0 0 0 0 0 1 1 0 0 0 0 1 1 1 1 1 1 0 0 0 0 1 1 1 1 1 1 1 1 1 1 0 0 0 0 0 0
1 1 0 0 0 0 0 0 1 1 0 0 1 1 1 1 1 1 1 1 1 1 0 0 1 1 1 1 1 1 1 1 1 1 1 1 1 1 1 1 0 0 0 0 1 1 1 1 0 0
1 1 1 1 1 1 0 0 0 0 0 0 0 0 0 0 0 0 1 1 1 1 1 1 1 1 1 1 1 1 0 0 0 0 1 1 0 0 0 0 0 0 1 1 1 1 0 0 1 1
0 0 0 0 0 0 1 1 1 1 0 0 1 1 0 0 1 1 0 0 0 0 1 1 1 1 0 0 1 1 0 0 1 1 1 1 1 1 0 0 1 1 1 1 1 1 1 1 0 0
0 0 0 0 1 1 1 1 0 0 0 0 0 0 0 0 1 1 1 1 1 1 0 0 0 0 1 1 0 0 0 0 1 1 1 1 1 1 1 1 0 0 1 1 0 0 1 1 0 0
1 1 1 1 0 0 1 1 1 1 1 1 0 0 1 1 1 1 1 1 0 0 1 1 1 1 1 1 0 0 0 0 0 0 0 0 1 1 1 1 1 1 1 1 1 1 1 1 1 1
0 0 1 1 1 1 0 0 0 0 0 0 0 0 1 1 1 1 1 1 1 1 0 0 0 0 1 1 0 0 1 1 1 1 0 0 0 0 1 1 1 1 1 1 1 1 0 0 1 1
1 1 0 0 1 1 1 1 0 0 1 1 1 1 1 1 0 0 1 1 0 0 0 0 0 0 1 1 1 1 1 1 0 0 1 1 1 1 0 0 1 1 1 1 0 0 1 1 1 1
0 0 0 0 1 1 0 0 0 0 0 0 0 0 1 1 0 0 0 0 1 1 1 1 0 0 0 0 1 1 1 1 1 1 0 0 0 0 0 0 1 1 0 0 1 1 0 0 1 1
1 1 1 1 0 0 0 0 0 0 1 1 1 1 0 0 0 0 0 0 0 0 0 0 0 0 0 0 0 0 0 0 0 0 1 1 1 1 0 0 0 0 1 1 1 1 1 1 1 1
1 1 1 1 1 1 1 1 0 0 0 0 1 1 1 1 1 1 1 1 0 0 1 1 0 0 0 0 0 0 1 1 1 1 1 1 0 0 1 1 0 0 0 0 1 1 1 1 0 0
1 1 0 0 1 1 1 1 0 0 1 1 1 1 0 0 0 0 1 1 1 1 1 1 0 0 1 1 0 0 0 0 1 1 1 1 1 1 1 1 1 1 0 0 0 0 0 0 0 0
0 0 0 0 0 0 1 1 1 1 0 0 0 0 0 0 1 1 1 1 1 1 1 1 1 1 0 0 1 1 1 1 1 1 0 0 1 1 0 0 1 1 0 0 1 1 0 0 1 1
0 0 0 0 0 0 0 0 0 0 1 1 1 1 1 1 0 0 0 0 1 1 1 1 1 1 1 1 1 1 0 0 1 1 1 1 1 1 0 0 1 1 0 0 0 0 1 1 1 1
1 1 0 0 0 0 1 1 1 1 0 0 1 1 1 1 1 1 1 1 1 1 0 0 1 1 1 1 1 1 0 0 0 0 1 1 0 0 1 1 0 0 0 0 1 1 1 1 0 0
1 1 1 1 0 0 1 1 1 1 1 1 0 0 0 0 1 1 1 1 1 1 0 0 0 0 0 0 1 1 1 1 0 0 1 1 0 0 0 0 1 1 1 1 0 0 1 1 1 1
1 1 1 1 1 1 1 1 1 1 1 1 0 0 0 0 0 0 0 0 0 0 0 0 1 1 0 0 1 1 0 0 1 1 1 1 0 0 1 1 1 1 1 1 0 0 0 0 1 1
1 1 0 0 0 0 0 0 1 1 0 0 0 0 0 0 1 1 1 1 1 1 1 1 1 1 1 1 1 1 1 1 1 1 1 1 0 0 0 0 1 1 0 0 1 1 1 1 0 0
1 1 1 1 0 0 0 0 0 0 0 0 1 1 0 0 0 0 0 0 0 0 1 1 1 1 1 1 1 1 1 1 1 1 0 0 1 1 1 1 1 1 1 1 0 0 1 1 1 1
1 1 0 0 1 1 1 1 0 0 1 1 1 1 0 0 0 0 1 1 0 0 0 0 1 1 1 1 1 1 1 1 0 0 1 1 1 1 0 0 1
0 0 1 1 1 1 0 0 0 0 1 1 1 1 0 0 0 0 0 0 1 1 1 1 0 0 1 1 1 1 1 1 0 0 0 0 1 1 0 0 0 0 1 1 0 0 0 0 1 1
0 0 0 0 1 1 0 0 1 1 0 0 1 1 1 1 1 1 0 0 0 0 1 1 1 1 1 1 0 0 0 0 1 1 0 0 0 0 0 0 1 1 0 0 1 1 0 0 0 0
1 1 1 1 1 1 0 0 1 1 1 1 1 1 1 1 0 0 1 1 1 1 1 1 1 1 0 0 0 0 1 1 1 1 0 0 1 1 1 1 0 0 0 0 0 0 0 0 1 1
1 1 0 0 1 1 1 1 1 1 1 1 1 1 1 1 1 1 0 0 1 1 1 1 0 0 1 1 1 1 1 1 0 0 1 1 0 0 1 1 0 0 1 1 1 1 1 1 1 1
1 1 0 0 1 1 0 0 1 1 0 0 0 0 1 1 1 1 1 1 1 1 0 0 1 1 0 0 1 1 1 1 0 0 0 0 1 1 1 1 1 1 0 0 1 1 1 1 0 0
1 1 0 0 0 0 0 0 1 1 0 0 1 1 1 1 0 0 1 1 0 0 0 0 1 1 0 0 0 0 0 0 1 1 0 0 1 1 1 1 0 0 1 1 1 1 0 0 0 0
0 0 1 1 1 1 0 0 1 1 1 1 1 1 1 1 1 1 0 0 0 0 1 1 0 0 0 0 1 1 1 1 0 0 0 0 1 1 1 1 1 1 1 1 0 0 1 1 1 1
1 1 0 0 0 0 1 1 1 1 1 1 0 0 0 0 0 0 1 1 0 0 0 0 1 1 1 1 1 1 0 0 0 0 0 0 1 1 1 1 0 0 1 1 1 1 0 0 0 0
1 1 0 0 0 0 1 1 1 1 0 0 1 1 0 0 1 1 0 0 1 1 1 1 0 0 1 1 1 1 1 1 0 0 1 1 1 1 1 1 0 0 0 0 1 1 1 1 1 1
1 1 0 0 0 0 0 0 0 0 0 0 0 0 0 0 0 0 1 1 0 0 1 1 1 1 0 0 1 1 0 0 0 0 1 1 1 1 0 0 0 0 1 1 0 0 1 1 1 1
1 1 0 0 0 0 1 1 1 1 1 1 1 1 1 1 1 1 0 0 0 0 1 1 1 1 0 0 1 1 0 0 0 0 1 1 0 0 0 0 0 0 1 1 1 1 1 1 1 1
0 0 1 1 1 1 0 0 0 0 0 0 0 0 0 0 1 1 0 0 1 1 0 0 0 0 1 1 0 0 0 0 1 1 1 1 1 1 1 1 0 0 1 1 0 0 0 0 1 1
0 0 1 1 0 0 1 1 1 1 0 0 0 0 0 0 1 1 1 1 0 0 1 1 1 1 1 1 0 0 1 1 0 0 1 1 0 0 0 0 1 1 0 0 1 1 1 1 1 1
1 1 1 1 1 1 0 0 0 0 1 1 0 0 1 1 0 0 0 0 1 1 0 0 1 1 1 1 0 0 0 0 1 1 1 1 0 0 0 0 1 1 0 0 1 1 0 0 1 1
1 1 1 1 1 1 1 1 0 0 0 0 0 0 1 1 0 0 0 0 1 1 0 0 1 1 1 1 1 1 1 1 0 0 1 1 0 0 0 0 0 0 0 0 0 0 1 1 1 1
0 0 0 0 1 1 1 1 0 0 0 0 0 0 0 0 0 0 0 0 1 1 0 0 0 0 0 0 1 1 1 1 0 0 0 0 1 1 0 0 1 1 1 1 0 0 0 0 0 0
1 1 0 0 1 1 0 0 0 0 1 1 1 1 0 0 0 0 0 0 0 0 0 0 0 0 1 1 0 0 0 0 0 0 0 0 0 0 1 1 0 0 1 1 0 0 1 1 1 1
1 1 1 1 1 1 1 1 0 0 1 1 1 1 1 1 0 0 1 1 0 0 0 0 1 1 0 0 1 1 0 0 1 1 1 1 1 1 1 1 0 0 1 1 1 1 1 1 0 0
1 1 0 0 1 1 0 0 0 0 1 1 1 1 1 1 0 0 0 0 1 1 1 1 0 0 0 0 1 1 1 1 1 1 1 1 1 1 1 1 0 0 0 0 1 1 1 1 0 0
1 1 1 1 1 1 0 0 1 1 0 0 0 0 0 0 0 0 1 1 1 1 1 1 1 1 0 0 0 0 1 1 0 0 0 0 1 1 0 0 1 1 1 1 1 1 1 1 1 1
0 0 0 0 1 1 0 0 0 0 1 1 1 1 1 1 0 0 0 0 1 1 0 0 1 1 1 1 1 1 0 0 1 1 1 1 1 1 0 0 0 0 1 1 0 0 0 0 1 1
1 1 0 0 0 0 1 1 1 1 0 0 1 1 0 0 1 1 1 1 0 0 0 0 1 1 0 0 1 1 0 0 0 0 1 1 0 0 1 1 0 0 0 0 1 1 1 1 0 0
1 1 1 1 0 0 1 1 1 1 1 1 0 0 0 0 1 1 1 1 1 1 0 0 0 0 0 0 1 1 1 1 0 0 0 0 0 0 1 1 1 1 1 1 0 0 1 1 1 1
1 1 1 1 1 1 1 1 1 1 1 1 1 1 0 0 0 0 1 1 1 1 0 0 1 1 0 0 1 1 0 0 0 0 1 1 0 0 1 1 1 1 1 1 1 1 1 1 1 1
1 1 1 1 0 0 0 0 0 0 0 0 0 0 1 1 1 1 1 1 0 0 0 0 1 1 1 1 0 0 1 1 0 0 1 1 0 0 0 0 1 1 0 0 1 1 0 0 0 0
1 1 1 1 1 1 0 0 0 0 0 0 1 1 0 0 0 0 0 0 0 0 0 0 1 1 1 1 1 1 1 1 0 0 0 0 1 1 1 1 1 1 1 1 1 1 1 1 1 1
1 1 1 1 1 1 1 1 0 0 1 1 1 1 0 0 0 0 0 0 0 0 0 0 1 1 1 1 0 0 0 0 1 1 1 1 1 1 0 0 1
0 0 1 1 1 1 0 0 1 1 1 1 1 1 0 0 0 0 0 0 1 1 1 1 0 0 1 1 1 1 1 1 0 0 0 0 0 0 0 0 0 0 0 0 1 1 1 1 1 1
0 0 0 0 1 1 0 0 0 0 0 0 1 1 1 1 1 1 0 0 0 0 1 1 1 1 1 1 0 0 0 0 1 1 1 1 0 0 0 0 1 1 0 0 1 1 0 0 0 0
0 0 0 0 1 1 0 0 1 1 1 1 0 0 0 0 0 0 1 1 1 1 1 1 1 1 1 1 0 0 1 1 1 1 0 0 1 1 1 1 0 0 0 0 1 1 1 1 1 1
1 1 1 1 1 1 1 1 1 1 1 1 1 1 0 0 1 1 0 0 1 1 1 1 1 1 1 1 1 1 1 1 0 0 1 1 0 0 1 1 0 0 1 1 1 1 1 1 0 0
0 0 1 1 1 1 0 0 0 0 0 0 0 0 1 1 0 0 1 1 0 0 0 0 1 1 1 1 1 1 1 1 0 0 1 1 1 1 1 1 1 1 0 0 1 1 1 1 0 0
0 0 0 0 0 0 1 1 1 1 1 1 1 1 1 1 0 0 1 1 0 0 0 0 0 0 0 0 0 0 1 1 1 1 0 0 1 1 0 0 0 0 0 0 0 0 1 1 0 0
1 1 1 1 1 1 0 0 0 0 1 1 1 1 0 0 1 1 0 0 1 1 1 1 0 0 0 0 1 1 1 1 1 1 0 0 0 0 1 1 1 1 1 1 0 0 1 1 1 1
1 1 0 0 0 0 1 1 1 1 1 1 1 1 0 0 0 0 1 1 0 0 1 1 1 1 1 1 1 1 0 0 0 0 1 1 1 1 1 1 1 1 1 1 1 1 0 0 0 0
0 0 0 0 0 0 0 0 1 1 0 0 1 1 1 1 1 1 0 0 1 1 1 1 0 0 1 1 0 0 1 1 0 0 1 1 1 1 1 1 0 0 0 0 1 1 1 1 1 1
0 0 0 0 1 1 0 0 0 0 1 1 1 1 1 1 1 1 1 1 1 1 1 1 1 1 0 0 1 1 1 1 0 0 0 0 0 0 0 0 0 0 1 1 1 1 0 0 1 1
0 0 0 0 0 0 1 1 1 1 1 1 0 0 0 0 1 1 0 0 0 0 1 1 1 1 1 1 1 1 0 0 0 0 1 1 1 1 0 0 0 0 0 0 1 1 1 1 0 0
0 0 0 0 1 1 0 0 1 1 0 0 0 0 0 0 0 0 1 1 1 1 0 0 1 1 1 1 0 0 0 0 1 1 1 1 1 1 1 1 0 0 1 1 0 0 0 0 0 0
1 1 1 1 0 0 1 1 1 1 1 1 0 0 1 1 1 1 1 1 0 0 1 1 1 1 1 1 0 0 0 0 1 1 1 1 1 1 1 1 1 1 1 1 1 1 1 1 1 1
0 0 1 1 1 1 0 0 0 0 0 0 0 0 1 1 0 0 0 0 1 1 0 0 1 1 1 1 0 0 1 1 1 1 1 1 0 0 1 1 1 1 1 1 1 1 0 0 0 0
1 1 0 0 1 1 1 1 1 1 1 1 1 1 1 1 0 0 0 0 0 0 0 0 0 0 0 0 1 1 0 0 0 0 1 1 1 1 0 0 1 1 1 1 0 0 0 0 1 1
1 1 0 0 1 1 0 0 0 0 0 0 0 0 1 1 0 0 0 0 0 0 1 1 1 1 1 1 0 0 0 0 1 1 0 0 0 0 0 0 1 1 0 0 0 0 0 0 0 0
0 0 0 0 0 0 1 1 0 0 1 1 1 1 1 1 0 0 0 0 0 0 0 0 1 1 1 1 0 0 0 0 0 0 1 1 0 0 1 1 0 0 1 1 1 1 1 1 1 1
1 1 1 1 1 1 1 1 0 0 0 0 0 0 0 0 1 1 0 0 0 0 0 0 1 1 0 0 0 0 1 1 1 1 1 1 0 0 1 1 0 0 0 0 1 1 0 0 0 0
1 1 0 0 1 1 1 1 0 0 1 1 1 1 0 0 0 0 0 0 1 1 1 1 0 0 1 1 1 1 1 1 1 1 1 1 1 1 0 0 0 0 0 0 1 1 1 1 0 0
1 1 1 1 0 0 0 0 1 1 0 0 0 0 0 0 1 1 1 1 1 1 1 1 0 0 0 0 1 1 1 1 1 1 1 1 1 1 0 0 0 0 0 0 0 0 0 0 1 1
0 0 1 1 1 1 0 0 0 0 0 0 1 1 1 1 0 0 0 0 1 1 0 0 0 0 1 1 0 0 0 0 1 1 1 1 1 1 1 1 1 1 0 0 0 0 1 1 0 0
0 0 0 0 0 0 1 1 1 1 1 1 1 1 0 0 1 1 1 1 1 1 0 0 1 1 1 1 1 1 0 0 0 0 1 1 0 0 1 1 0 0 0 0 1 1 1 1 0 0
1 1 0 0 1 1 0 0 1 1 1 1 0 0 1 1 1 1 1 1 1 1 1 1 0 0 0 0 0 0 1 1 0 0 1 1 0 0 0 0 0 0 1 1 0 0 1 1 1 1
1 1 1 1 1 1 0 0 1 1 1 1 0 0 0 0 0 0 0 0 1 1 0 0 1 1 0 0 1 1 0 0 1 1 0 0 0 0 0 0 1 1 1 1 1 1 0 0 0 0
1 1 1 1 0 0 0 0 0 0 0 0 0 0 0 0 1 1 1 1 1 1 1 1 1 1 1 1 1 1 1 1 1 1 1 1 0 0 0 0 1 1 0 0 1 1 0 0 0 0
1 1 1 1 1 1 0 0 0 0 0 0 1 1 1 1 0 0 0 0 0 0 1 1 1 1 1 1 0 0 1 1 1 1 0 0 1 1 1 1 1 1 0 0 0 0 1 1 1 1
1 1 0 0 1 1 1 1 0 0 1 1 0 0 0 0 0 0 1 1 0 0 0 0 1 1 1 1 0 0 0 0 0 0 1 1 1 1 0 0 1
1 1 1 1 0 0 0 0 1 1 1 1 1 1 0 0 0 0 0 0 1 1 1 1 0 0 1 1 1 1 1 1 0 0 1 1 0 0 0 0 0 0 0 0 0 0 0 0 0 0
0 0 0 0 1 1 1 1 0 0 0 0 1 1 1 1 1 1 1 1 1 1 1 1 0 0 1 1 1 1 0 0 1 1 1 1 0 0 1 1 1 1 0 0 1 1 0 0 0 0
0 0 1 1 1 1 0 0 1 1 1 1 1 1 0 0 0 0 0 0 1 1 1 1 1 1 1 1 1 1 1 1 1 1 1 1 1 1 1 1 0 0 0 0 1 1 1 1 1 1
1 1 1 1 1 1 0 0 1 1 1 1 1 1 1 1 1 1 0 0 1 1 0 0 1 1 1 1 1 1 0 0 0 0 1 1 0 0 1 1 1 1 0 0 1 1 1 1 0 0
1 1 0 0 1 1 0 0 1 1 0 0 0 0 1 1 0 0 1 1 1 1 0 0 1 1 0 0 1 1 1 1 1 1 1 1 0 0 1 1 1 1 0 0 0 0 0 0 0 0
0 0 0 0 1 1 0 0 1 1 0 0 1 1 1 1 1 1 1 1 0 0 0 0 0 0 0 0 0 0 0 0 1 1 0 0 1 1 1 1 0 0 0 0 1 1 1 1 0 0
1 1 1 1 1 1 0 0 1 1 1 1 1 1 0 0 1 1 0 0 1 1 1 1 0 0 0 0 1 1 1 1 1 1 0 0 1 1 1 1 1 1 1 1 0 0 1 1 1 1
1 1 1 1 0 0 1 1 1 1 0 0 1 1 0 0 0 0 1 1 1 1 0 0 1 1 0 0 1 1 1 1 0 0 0 0 1 1 0 0 1 1 1 1 1 1 0 0 0 0
1 1 1 1 0 0 1 1 1 1 0 0 1 1 0 0 1 1 0 0 1 1 1 1 0 0 1 1 1 1 1 1 0 0 1 1 1 1 1 1 1 1 0 0 1 1 1 1 1 1
1 1 1 1 0 0 0 0 0 0 0 0 0 0 1 1 0 0 1 1 0 0 1 1 1 1 0 0 0 0 1 1 0 0 1 1 0 0 0 0 0 0 1 1 1 1 1 1 1 1
1 1 0 0 0 0 1 1 1 1 0 0 1 1 1 1 1 1 0 0 0 0 0 0 1 1 1 1 1 1 0 0 0 0 1 1 1 1 1 1 0 0 1 1 0 0 0 0 0 0
1 1 0 0 1 1 1 1 0 0 1 1 0 0 1 1 0 0 0 0 1 1 0 0 1 1 1 1 0 0 1 1 1 1 1 1 1 1 1 1 1 1 0 0 0 0 1 1 0 0
1 1 1 1 0 0 1 1 0 0 1 1 0 0 0 0 1 1 1 1 0 0 0 0 1 1 1 1 0 0 1 1 0 0 1 1 1 1 1 1 1 1 1 1 1 1 1 1 1 1
0 0 1 1 1 1 0 0 0 0 0 0 1 1 1 1 0 0 1 1 0 0 0 0 1 1 1 1 1 1 1 1 1 1 1 1 0 0 0 0 0 0 0 0 0 0 1 1 1 1
0 0 1 1 1 1 1 1 1 1 0 0 1 1 1 1 0 0 1 1 1 1 0 0 0 0 0 0 0 0 0 0 1 1 0 0 1 1 0 0 0 0 1 1 0 0 0 0 0 0
1 1 1 1 1 1 0 0 0 0 0 0 1 1 0 0 0 0 0 0 0 0 0 0 0 0 1 1 1 1 1 1 0 0 1 1 1 1 0 0 0 0 0 0 0 0 1 1 0 0
1 1 1 1 1 1 0 0 0 0 1 1 0 0 0 0 1 1 0 0 0 0 0 0 0 0 1 1 0 0 1 1 1 1 1 1 1 1 1 1 1 1 1 1 1 1 1 1 0 0
0 0 1 1 1 1 0 0 1 1 1 1 0 0 1 1 0 0 1 1 1 1 1 1 0 0 0 0 1 1 0 0 1 1 1 1 1 1 1 1 1 1 0 0 0 0 1 1 0 0
1 1 1 1 1 1 0 0 1 1 1 1 1 1 1 1 0 0 0 0 1 1 0 0 0 0 1 1 1 1 0 0 1 1 1 1 1 1 1 1 1 1 0 0 0 0 0 0 1 1
1 1 1 1 1 1 1 1 1 1 0 0 0 0 0 0 0 0 1 1 0 0 1 1 0 0 0 0 0 0 1 1 0 0 0 0 1 1 1 1 1 1 0 0 1 1 0 0 1 1
1 1 0 0 1 1 1 1 0 0 1 1 1 1 1 1 0 0 0 0 1 1 0 0 0 0 1 1 0 0 0 0 1 1 1 1 1 1 1 1 0 0 1 1 1 1 0 0 0 0
0 0 0 0 1 1 1 1 1 1 0 0 1 1 0 0 0 0 1 1 1 1 0 0 1 1 0 0 1 1 0 0 0 0 1 1 0 0 1 1 0 0 0 0 1 1 1 1 0 0
1 1 1 1 1 1 1 1 1 1 1 1 1 1 0 0 1 1 1 1 1 1 1 1 0 0 1 1 1 1 1 1 1 1 1 1 0 0 0 0 1 1 0 0 0 0 0 0 1 1
0 0 1 1 1 1 1 1 1 1 1 1 1 1 0 0 0 0 1 1 1 1 0 0 1 1 1 1 1 1 0 0 1 1 0 0 1 1 1 1 1 1 1 1 0 0 1 1 0 0
1 1 1 1 0 0 0 0 1 1 0 0 0 0 1 1 1 1 1 1 1 1 0 0 1 1 1 1 0 0 1 1 0 0 1 1 0 0 0 0 0 0 0 0 1 1 1 1 0 0
1 1 1 1 1 1 0 0 1 1 0 0 1 1 1 1 0 0 0 0 0 0 1 1 1 1 1 1 0 0 1 1 1 1 1 1 1 1 1 1 1 1 0 0 0 0 1 1 1 1
0 0 0 0 1 1 1 1 1 1 1 1 1 1 0 0 0 0 0 0 0 0 1 1 0 0 1 1 1 1 1 1 1 1 1 1 1 1 0 0 1
0 0 0 0 0 0 0 0 1 1 1 1 1 1 0 0 0 0 1 1 0 0 1 1 0 0 1 1 1 1 0 0 0 0 0 0 0 0 0 0 0 0 0 0 1 1 0 0 1 1
0 0 0 0 1 1 0 0 1 1 0 0 1 1 1 1 1 1 0 0 0 0 1 1 0 0 1 1 0 0 0 0 0 0 0 0 1 1 1 1 1 1 0 0 1 1 0 0 0 0
0 0 1 1 0 0 0 0 1 1 1 1 0 0 0 0 0 0 0 0 1 1 1 1 1 1 0 0 0 0 1 1 1 1 0 0 1 1 1 1 0 0 1 1 1 1 0 0 1 1
1 1 1 1 0 0 1 1 0 0 0 0 1 1 0 0 1 1 0 0 1 1 1 1 1 1 1 1 1 1 0 0 0 0 1 1 0 0 0 0 1 1 0 0 1 1 1 1 0 0
1 1 0 0 1 1 0 0 0 0 0 0 0 0 1 1 1 1 1 1 0 0 0 0 0 0 1 1 1 1 1 1 1 1 1 1 1 1 1 1 1 1 0 0 0 0 1 1 0 0
1 1 0 0 1 1 0 0 0 0 1 1 1 1 1 1 0 0 1 1 1 1 0 0 0 0 1 1 0 0 0 0 1 1 1 1 1 1 0 0 0 0 1 1 1 1 0 0 0 0
1 1 1 1 1 1 1 1 1 1 1 1 1 1 0 0 1 1 0 0 1 1 1 1 0 0 0 0 1 1 1 1 1 1 0 0 1 1 0 0 1 1 1 1 0 0 1 1 1 1
1 1 0 0 1 1 1 1 1 1 1 1 1 1 0 0 0 0 1 1 1 1 1 1 1 1 1 1 1 1 0 0 0 0 0 0 1 1 1 1 0 0 1 1 1 1 0 0 0 0
1 1 1 1 1 1 1 1 1 1 1 1 1 1 1 1 1 1 0 0 1 1 1 1 1 1 1 1 1 1 1 1 0 0 1 1 1 1 1 1 0 0 0 0 1 1 1 1 0 0
0 0 1 1 1 1 0 0 0 0 0 0 0 0 1 1 0 0 1 1 0 0 0 0 1 1 1 1 1 1 0 0 0 0 0 0 0 0 0 0 0 0 1 1 0 0 0 0 1 1
0 0 0 0 1 1 1 1 1 1 0 0 1 1 0 0 1 1 0 0 0 0 0 0 1 1 1 1 1 1 0 0 1 1 1 1 1 1 0 0 0 0 0 0 1 1 1 1 1 1
1 1 1 1 1 1 1 1 0 0 0 0 0 0 0 0 0 0 1 1 1 1 0 0 1 1 1 1 0 0 1 1 1 1 1 1 1 1 1 1 1 1 1 1 0 0 0 0 0 0
1 1 1 1 0 0 0 0 1 1 1 1 1 1 1 1 1 1 1 1 0 0 1 1 1 1 1 1 0 0 1 1 1 1 1 1 0 0 1 1 1 1 1 1 1 1 1 1 1 1
1 1 1 1 1 1 1 1 1 1 0 0 0 0 1 1 1 1 1 1 1 1 0 0 1 1 1 1 0 0 1 1 1 1 0 0 0 0 1 1 1 1 1 1 1 1 0 0 1 1
0 0 0 0 1 1 1 1 1 1 1 1 0 0 0 0 0 0 0 0 0 0 0 0 1 1 0 0 0 0 1 1 0 0 0 0 1 1 1 1 1 1 1 1 0 0 0 0 0 0
0 0 0 0 1 1 0 0 0 0 0 0 0 0 1 1 1 1 0 0 1 1 0 0 1 1 1 1 1 1 1 1 0 0 1 1 1 1 0 0 1 1 0 0 0 0 1 1 0 0
1 1 1 1 1 1 1 1 1 1 1 1 1 1 0 0 1 1 0 0 0 0 0 0 0 0 1 1 0 0 1 1 0 0 1 1 0 0 1 1 1 1 1 1 1 1 1 1 0 0
0 0 1 1 1 1 1 1 1 1 1 1 0 0 1 1 0 0 1 1 0 0 0 0 1 1 0 0 0 0 0 0 0 0 1 1 0 0 1 1 0 0 0 0 1 1 0 0 0 0
1 1 1 1 1 1 1 1 1 1 1 1 1 1 0 0 0 0 0 0 1 1 1 1 0 0 0 0 1 1 1 1 1 1 1 1 1 1 1 1 1 1 0 0 1 1 0 0 0 0
1 1 1 1 0 0 1 1 1 1 0 0 0 0 0 0 0 0 0 0 1 1 1 1 0 0 0 0 1 1 1 1 1 1 0 0 0 0 0 0 1 1 0 0 1 1 0 0 0 0
0 0 0 0 0 0 0 0 0 0 1 1 1 1 0 0 0 0 0 0 1 1 0 0 0 0 1 1 1 1 0 0 1 1 1 1 1 1 0 0 1 1 0 0 0 0 0 0 1 1
0 0 0 0 0 0 1 1 1 1 1 1 1 1 0 0 1 1 0 0 1 1 0 0 1 1 0 0 0 0 0 0 0 0 1 1 1 1 1 1 0 0 0 0 0 0 0 0 0 0
0 0 1 1 0 0 0 0 0 0 1 1 0 0 1 1 0 0 1 1 1 1 1 1 1 1 1 1 0 0 1 1 1 1 0 0 0 0 0 0 1 1 0 0 0 0 1 1 0 0
0 0 1 1 0 0 1 1 1 1 0 0 1 1 0 0 0 0 0 0 0 0 1 1 1 1 0 0 1 1 0 0 1 1 1 1 1 1 1 1 0 0 1 1 0 0 1 1 0 0
1 1 1 1 0 0 0 0 1 1 0 0 0 0 1 1 1 1 1 1 1 1 0 0 1 1 1 1 0 0 1 1 1 1 1 1 0 0 0 0 1 1 1 1 1 1 1 1 0 0
1 1 1 1 1 1 0 0 1 1 0 0 1 1 0 0 0 0 0 0 0 0 1 1 1 1 1 1 1 1 1 1 1 1 1 1 1 1 1 1 1 1 1 1 0 0 1 1 1 1
1 1 1 1 1 1 1 1 0 0 1 1 1 1 0 0 0 0 0 0 0 0 1 1 1 1 1 1 0 0 0 0 1 1 1 1 1 1 0 0 1
0 0 1 1 0 0 0 0 1 1 1 1 1 1 0 0 0 0 0 0 1 1 0 0 0 0 1 1 1 1 1 1 0 0 1 1 0 0 0 0 1 1 0 0 1 1 1 1 1 1
0 0 0 0 1 1 1 1 0 0 0 0 1 1 1 1 1 1 1 1 1 1 1 1 1 1 0 0 0 0 0 0 1 1 1 1 0 0 0 0 1 1 0 0 1 1 0 0 0 0
0 0 1 1 1 1 0 0 1 1 1 1 0 0 0 0 0 0 1 1 1 1 1 1 1 1 1 1 0 0 1 1 1 1 1 1 1 1 1 1 0 0 0 0 1 1 1 1 1 1
1 1 1 1 1 1 1 1 1 1 0 0 1 1 0 0 1 1 0 0 1 1 1 1 1 1 1 1 1 1 0 0 1 1 1 1 0 0 1 1 0 0 1 1 0 0 0 0 1 1
0 0 1 1 1 1 0 0 1 1 1 1 0 0 1 1 0 0 1 1 1 1 0 0 1 1 0 0 1 1 1 1 1 1 1 1 0 0 1 1 1 1 0 0 0 0 1 1 1 1
1 1 0 0 1 1 1 1 1 1 1 1 1 1 1 1 0 0 1 1 0 0 1 1 0 0 0 0 1 1 1 1 1 1 0 0 1 1 1 1 0 0 0 0 1 1 1 1 0 0
1 1 1 1 1 1 1 1 1 1 1 1 1 1 1 1 1 1 0 0 0 0 0 0 0 0 0 0 0 0 1 1 0 0 0 0 1 1 1 1 1 1 1 1 0 0 1 1 1 1
0 0 0 0 1 1 1 1 1 1 0 0 0 0 0 0 0 0 1 1 0 0 1 1 1 1 1 1 1 1 1 1 0 0 1 1 1 1 1 1 1 1 1 1 1 1 0 0 0 0
1 1 0 0 0 0 0 0 1 1 0 0 0 0 1 1 1 1 0 0 1 1 1 1 0 0 1 1 1 1 1 1 0 0 1 1 0 0 1 1 1 1 1 1 1 1 1 1 0 0
1 1 1 1 1 1 0 0 0 0 0 0 0 0 1 1 0 0 1 1 1 1 1 1 1 1 0 0 0 0 1 1 1 1 0 0 0 0 0 0 0 0 0 0 0 0 0 0 0 0
1 1 0 0 0 0 0 0 0 0 0 0 0 0 0 0 1 1 0 0 0 0 0 0 1 1 1 1 1 1 0 0 1 1 1 1 1 1 1 1 1 1 0 0 1 1 1 1 0 0
1 1 0 0 0 0 1 1 0 0 1 1 0 0 0 0 0 0 1 1 0 0 0 0 1 1 1 1 1 1 1 1 0 0 0 0 1 1 1 1 0 0 1 1 0 0 1 1 0 0
0 0 1 1 0 0 1 1 0 0 0 0 0 0 0 0 1 1 1 1 1 1 1 1 0 0 1 1 0 0 0 0 1 1 1 1 1 1 0 0 1 1 1 1 1 1 1 1 0 0
0 0 1 1 0 0 0 0 0 0 0 0 0 0 1 1 0 0 1 1 1 1 0 0 1 1 1 1 0 0 1 1 1 1 1 1 0 0 1 1 1 1 1 1 1 1 0 0 1 1
1 1 0 0 0 0 1 1 1 1 1 1 0 0 1 1 0 0 0 0 0 0 0 0 0 0 0 0 0 0 0 0 1 1 1 1 1 1 0 0 1 1 1 1 0 0 0 0 0 0
1 1 1 1 0 0 1 1 0 0 1 1 1 1 1 1 0 0 0 0 1 1 0 0 0 0 0 0 0 0 0 0 1 1 1 1 0 0 1 1 0 0 0 0 0 0 1 1 0 0
0 0 1 1 0 0 1 1 1 1 1 1 1 1 1 1 1 1 0 0 0 0 0 0 0 0 1 1 0 0 1 1 1 1 1 1 0 0 1 1 0 0 0 0 1 1 1 1 0 0
0 0 0 0 1 1 0 0 0 0 1 1 0 0 1 1 0 0 0 0 0 0 0 0 1 1 0 0 0 0 0 0 1 1 1 1 0 0 1 1 1 1 0 0 1 1 0 0 0 0
0 0 0 0 1 1 1 1 1 1 0 0 0 0 0 0 1 1 0 0 0 0 1 1 0 0 1 1 1 1 1 1 0 0 1 1 1 1 0 0 1 1 0 0 1 1 0 0 1 1
1 1 0 0 1 1 0 0 0 0 0 0 1 1 0 0 0 0 0 0 0 0 0 0 0 0 0 0 1 1 1 1 1 1 1 1 0 0 1 1 1 1 0 0 1 1 0 0 1 1
0 0 1 1 1 1 0 0 0 0 1 1 0 0 0 0 1 1 0 0 0 0 0 0 0 0 1 1 0 0 1 1 1 1 0 0 1 1 1 1 1 1 0 0 1 1 1 1 1 1
1 1 1 1 0 0 1 1 1 1 0 0 0 0 0 0 1 1 1 1 1 1 0 0 1 1 1 1 1 1 0 0 1 1 0 0 0 0 0 0 0 0 0 0 1 1 1 1 0 0
1 1 0 0 0 0 0 0 0 0 0 0 0 0 0 0 1 1 1 1 1 1 1 1 0 0 0 0 0 0 0 0 1 1 1 1 0 0 0 0 1 1 0 0 0 0 0 0 1 1
1 1 1 1 1 1 1 1 1 1 1 1 1 1 0 0 0 0 0 0 1 1 0 0 1 1 0 0 1 1 0 0 1 1 0 0 1 1 1 1 1 1 1 1 1 1 0 0 0 0
1 1 0 0 0 0 0 0 0 0 0 0 1 1 0 0 1 1 1 1 1 1 0 0 1 1 1 1 1 1 1 1 1 1 0 0 0 0 0 0 1 1 1 1 1 1 1 1 0 0
0 0 1 1 1 1 0 0 1 1 0 0 1 1 1 1 1 1 0 0 0 0 1 1 1 1 1 1 0 0 1 1 1 1 1 1 1 1 1 1 1 1 0 0 1 1 1 1 1 1
1 1 0 0 1 1 1 1 0 0 1 1 0 0 0 0 0 0 0 0 0 0 0 0 1 1 1 1 0 0 1 1 0 0 1 1 1 1 0 0 1
0 0 1 1 1 1 0 0 0 0 1 1 1 1 0 0 0 0 0 0 1 1 0 0 0 0 1 1 1 1 0 0 0 0 0 0 1 1 0 0 0 0 0 0 1 1 1 1 1 1
0 0 0 0 1 1 0 0 0 0 0 0 1 1 1 1 1 1 0 0 0 0 1 1 1 1 0 0 1 1 0 0 1 1 1 1 0 0 0 0 1 1 0 0 1 1 1 1 0 0
0 0 1 1 1 1 0 0 1 1 1 1 0 0 0 0 0 0 0 0 1 1 1 1 1 1 1 1 0 0 1 1 1 1 0 0 1 1 1 1 0 0 0 0 1 1 1 1 1 1
1 1 1 1 1 1 0 0 1 1 0 0 1 1 0 0 1 1 0 0 1 1 1 1 0 0 1 1 1 1 1 1 0 0 1 1 0 0 1 1 0 0 1 1 1 1 1 1 1 1
0 0 1 1 0 0 0 0 1 1 1 1 1 1 1 1 0 0 1 1 0 0 0 0 1 1 1 1 1 1 1 1 1 1 1 1 1 1 1 1 1 1 0 0 1 1 1 1 0 0
1 1 0 0 0 0 1 1 1 1 1 1 1 1 1 1 0 0 1 1 0 0 1 1 1 1 0 0 1 1 1 1 1 1 0 0 1 1 1 1 0 0 1 1 1 1 1 1 0 0
0 0 1 1 1 1 1 1 0 0 1 1 1 1 0 0 1 1 0 0 0 0 0 0 0 0 0 0 1 1 1 1 0 0 0 0 1 1 1 1 0 0 1 1 0 0 1 1 1 1
0 0 1 1 1 1 1 1 0 0 0 0 1 1 0 0 0 0 1 1 0 0 1 1 1 1 1 1 1 1 0 0 1 1 1 1 1 1 1 1 0 0 1 1 1 1 0 0 0 0
1 1 0 0 0 0 0 0 0 0 0 0 0 0 1 1 1 1 0 0 1 1 1 1 0 0 1 1 0 0 0 0 0 0 1 1 0 0 0 0 0 0 0 0 1 1 1 1 1 1
1 1 0 0 1 1 0 0 0 0 1 1 0 0 0 0 0 0 1 1 1 1 1 1 1 1 0 0 1 1 1 1 0 0 1 1 1 1 0 0 0 0 0 0 0 0 0 0 0 0
0 0 0 0 1 1 0 0 0 0 1 1 0 0 0 0 1 1 1 1 0 0 0 0 1 1 0 0 1 1 0 0 1 1 1 1 0 0 1 1 0 0 0 0 1 1 0 0 0 0
1 1 0 0 0 0 1 1 0 0 0 0 0 0 0 0 1 1 1 1 0 0 0 0 0 0 1 1 0 0 0 0 0 0 0 0 1 1 1 1 0 0 1 1 0 0 0 0 1 1
1 1 1 1 0 0 1 1 1 1 0 0 0 0 0 0 1 1 0 0 1 1 1 1 0 0 1 1 0 0 0 0 1 1 1 1 1 1 1 1 1 1 0 0 1 1 1 1 1 1
0 0 1 1 0 0 0 0 0 0 0 0 0 0 1 1 0 0 0 0 1 1 0 0 1 1 1 1 0 0 0 0 1 1 0 0 1 1 1 1 1 1 0 0 1 1 0 0 1 1
1 1 0 0 1 1 1 1 1 1 1 1 1 1 1 1 1 1 0 0 0 0 0 0 0 0 1 1 1 1 0 0 1 1 1 1 1 1 0 0 1 1 0 0 0 0 0 0 1 1
1 1 1 1 0 0 0 0 0 0 1 1 1 1 1 1 0 0 0 0 0 0 0 0 0 0 1 1 0 0 0 0 1 1 0 0 0 0 1 1 0 0 0 0 0 0 1 1 0 0
0 0 0 0 0 0 1 1 0 0 1 1 1 1 1 1 0 0 0 0 0 0 0 0 1 1 1 1 0 0 1 1 1 1 1 1 0 0 0 0 0 0 0 0 0 0 1 1 1 1
0 0 1 1 1 1 0 0 0 0 0 0 0 0 1 1 1 1 0 0 0 0 0 0 1 1 0 0 0 0 1 1 1 1 1 1 0 0 1 1 1 1 0 0 1 1 1 1 0 0
0 0 0 0 1 1 1 1 1 1 1 1 0 0 0 0 0 0 0 0 0 0 1 1 1 1 0 0 1 1 1 1 0 0 1 1 0 0 0 0 0 0 0 0 1 1 1 1 0 0
1 1 0 0 1 1 0 0 1 1 0 0 0 0 0 0 1 1 1 1 0 0 0 0 1 1 0 0 1 1 1 1 1 1 1 1 0 0 0 0 1 1 1 1 1 1 1 1 1 1
0 0 1 1 1 1 0 0 0 0 1 1 0 0 0 0 0 0 0 0 0 0 1 1 1 1 0 0 1 1 0 0 1 1 1 1 1 1 1 1 1 1 0 0 1 1 1 1 1 1
1 1 1 1 0 0 1 1 1 1 0 0 1 1 0 0 1 1 1 1 1 1 0 0 1 1 1 1 1 1 0 0 1 1 0 0 0 0 1 1 0 0 1 1 1 1 1 1 0 0
1 1 0 0 1 1 0 0 1 1 0 0 0 0 1 1 0 0 1 1 1 1 0 0 0 0 1 1 0 0 1 1 0 0 1 1 0 0 0 0 0 0 1 1 0 0 0 0 1 1
1 1 1 1 0 0 0 0 1 1 1 1 0 0 0 0 0 0 0 0 1 1 0 0 1 1 0 0 1 1 0 0 1 1 0 0 1 1 0 0 1 1 1 1 1 1 1 1 1 1
1 1 0 0 0 0 0 0 0 0 0 0 0 0 0 0 1 1 1 1 1 1 0 0 1 1 1 1 1 1 1 1 1 1 0 0 0 0 0 0 1 1 0 0 1 1 0 0 0 0
1 1 1 1 1 1 0 0 0 0 0 0 1 1 1 1 1 1 0 0 0 0 1 1 1 1 1 1 1 1 1 1 1 1 1 1 1 1 1 1 1 1 0 0 0 0 1 1 1 1
1 1 1 1 1 1 1 1 0 0 1 1 0 0 0 0 0 0 1 1 0 0 0 0 1 1 1 1 0 0 0 0 0 0 1 1 1 1 1 1 1
0 0 1 1 0 0 0 0 1 1 1 1 1 1 0 0 0 0 0 0 1 1 1 1 0 0 1 1 1 1 1 1 0 0 0 0 0 0 0 0 0 0 0 0 0 0 1 1 0 0
0 0 0 0 1 1 1 1 0 0 0 0 1 1 1 1 1 1 1 1 1 1 1 1 0 0 1 1 1 1 0 0 1 1 1 1 0 0 0 0 0 0 0 0 1 1 0 0 0 0
0 0 1 1 1 1 0 0 1 1 1 1 0 0 0 0 0 0 1 1 1 1 1 1 1 1 0 0 0 0 1 1 1 1 1 1 1 1 1 1 0 0 0 0 1 1 1 1 0 0
1 1 1 1 1 1 1 1 1 1 0 0 1 1 0 0 1 1 0 0 1 1 1 1 1 1 1 1 1 1 0 0 0 0 1 1 1 1 1 1 0 0 1 1 1 1 1 1 1 1
0 0 1 1 1 1 0 0 0 0 0 0 0 0 1 1 0 0 1 1 0 0 0 0 1 1 1 1 1 1 1 1 1 1 1 1 0 0 1 1 1 1 0 0 1 1 1 1 0 0
0 0 0 0 0 0 1 1 1 1 1 1 0 0 0 0 0 0 1 1 0 0 0 0 0 0 0 0 0 0 1 1 1 1 0 0 1 1 1 1 0 0 1 1 1 1 1 1 0 0
0 0 1 1 1 1 0 0 0 0 1 1 1 1 1 1 1 1 1 1 1 1 1 1 0 0 0 0 0 0 1 1 1 1 0 0 1 1 1 1 1 1 1 1 0 0 1 1 1 1
1 1 0 0 1 1 1 1 1 1 1 1 1 1 0 0 0 0 1 1 0 0 1 1 1 1 1 1 1 1 0 0 0 0 1 1 1 1 1 1 0 0 1 1 0 0 0 0 0 0
1 1 0 0 0 0 0 0 1 1 0 0 1 1 1 1 1 1 0 0 1 1 0 0 0 0 1 1 0 0 0 0 0 0 1 1 1 1 1 1 0 0 0 0 1 1 1 1 0 0
1 1 1 1 1 1 0 0 0 0 0 0 0 0 0 0 0 0 1 1 0 0 1 1 1 1 0 0 1 1 0 0 0 0 1 1 0 0 0 0 0 0 1 1 0 0 0 0 1 1
0 0 0 0 0 0 1 1 1 1 0 0 1 1 0 0 1 1 0 0 0 0 0 0 1 1 1 1 1 1 0 0 1 1 1 1 1 1 0 0 0 0 0 0 1 1 1 1 0 0
0 0 1 1 1 1 1 1 0 0 0 0 0 0 0 0 1 1 1 1 1 1 0 0 0 0 1 1 0 0 0 0 1 1 1 1 1 1 1 1 0 0 1 1 0 0 1 1 0 0
0 0 1 1 0 0 1 1 1 1 0 0 0 0 1 1 0 0 1 1 0 0 1 1 1 1 1 1 1 1 0 0 0 0 1 1 1 1 1 1 1 1 1 1 1 1 1 1 1 1
0 0 1 1 1 1 0 0 0 0 0 0 0 0 1 1 0 0 1 1 1 1 0 0 1 1 1 1 0 0 1 1 1 1 0 0 0 0 1 1 1 1 1 1 1 1 0 0 1 1
1 1 0 0 1 1 1 1 1 1 1 1 0 0 1 1 0 0 0 0 0 0 0 0 0 0 1 1 1 1 0 0 0 0 1 1 1 1 0 0 1 1 1 1 0 0 1 1 1 1
1 1 0 0 1 1 0 0 0 0 0 0 1 1 1 1 0 0 0 0 1 1 0 0 0 0 1 1 1 1 1 1 1 1 0 0 0 0 0 0 1 1 0 0 0 0 1 1 0 0
1 1 0 0 0 0 1 1 0 0 1 1 1 1 1 1 0 0 0 0 1 1 0 0 0 0 1 1 0 0 1 1 0 0 1 1 0 0 0 0 0 0 1 1 1 1 0 0 1 1
1 1 0 0 0 0 1 1 0 0 1 1 1 1 1 1 0 0 1 1 0 0 1 1 0 0 0 0 0 0 1 1 1 1 1 1 0 0 1 1 0 0 0 0 1 1 1 1 0 0
1 1 0 0 1 1 1 1 0 0 1 1 1 1 0 0 0 0 0 0 1 1 1 1 0 0 0 0 1 1 0 0 1 1 1 1 1 1 1 1 0 0 0 0 1 1 0 0 0 0
1 1 1 1 0 0 0 0 1 1 0 0 0 0 0 0 1 1 1 1 1 1 1 1 1 1 0 0 1 1 1 1 1 1 0 0 1 1 0 0 1 1 0 0 1 1 0 0 1 1
0 0 1 1 1 1 0 0 0 0 0 0 1 1 1 1 0 0 0 0 1 1 0 0 1 1 0 0 1 1 0 0 1 1 1 1 1 1 1 1 1 1 0 0 0 0 1 1 1 1
1 1 0 0 0 0 1 1 1 1 0 0 1 1 0 0 1 1 1 1 1 1 0 0 1 1 0 0 1 1 0 0 0 0 1 1 0 0 0 0 1 1 0 0 1 1 1 1 1 1
1 1 1 1 1 1 0 0 1 1 1 1 1 1 1 1 1 1 1 1 1 1 0 0 0 0 0 0 1 1 0 0 0 0 1 1 0 0 0 0 0 0 1 1 0 0 1 1 1 1
1 1 1 1 1 1 1 1 1 1 1 1 0 0 0 0 0 0 0 0 0 0 0 0 1 1 0 0 1 1 0 0 1 1 0 0 0 0 1 1 1 1 1 1 1 1 0 0 1 1
1 1 0 0 0 0 0 0 0 0 0 0 0 0 0 0 1 1 1 1 1 1 0 0 1 1 1 1 1 1 1 1 1 1 1 1 0 0 0 0 0 0 1 1 1 1 1 1 0 0
1 1 1 1 1 1 0 0 1 1 0 0 1 1 0 0 0 0 0 0 0 0 1 1 1 1 1 1 1 1 1 1 1 1 1 1 1 1 1 1 1 1 0 0 0 0 1 1 1 1
1 1 0 0 1 1 1 1 0 0 1 1 0 0 0 0 0 0 1 1 0 0 0 0 1 1 1 1 1 1 1 1 0 0 1 1 1 1 0 0 1
0 0 1 1 1 1 0 0 0 0 1 1 1 1 0 0 0 0 0 0 1 1 0 0 0 0 1 1 0 0 0 0 0 0 0 0 1 1 0 0 0 0 0 0 1 1 0 0 1 1
0 0 0 0 0 0 0 0 0 0 0 0 0 0 0 0 1 1 0 0 0 0 1 1 1 1 0 0 0 0 0 0 1 1 1 1 0 0 1 1 1 1 0 0 1 1 0 0 0 0
0 0 1 1 1 1 0 0 1 1 1 1 1 1 0 0 0 0 0 0 1 1 1 1 1 1 1 1 0 0 1 1 1 1 1 1 1 1 1 1 0 0 0 0 1 1 1 1 1 1
1 1 1 1 1 1 0 0 1 1 0 0 1 1 0 0 1 1 0 0 1 1 1 1 0 0 1 1 1 1 0 0 0 0 1 1 0 0 1 1 0 0 1 1 1 1 1 1 0 0
0 0 1 1 1 1 0 0 1 1 1 1 1 1 1 1 0 0 1 1 0 0 1 1 1 1 1 1 1 1 1 1 1 1 1 1 1 1 1 1 1 1 0 0 0 0 1 1 0 0
1 1 0 0 1 1 1 1 1 1 1 1 1 1 1 1 0 0 1 1 0 0 1 1 1 1 1 1 1 1 1 1 1 1 1 1 1 1 1 1 0 0 1 1 1 1 1 1 1 1
1 1 1 1 1 1 1 1 0 0 1 1 1 1 0 0 1 1 1 1 0 0 1 1 0 0 0 0 1 1 1 1 0 0 0 0 1 1 1 1 0 0 1 1 0 0 1 1 1 1
0 0 1 1 1 1 1 1 1 1 0 0 1 1 0 0 0 0 1 1 1 1 1 1 1 1 1 1 1 1 1 1 1 1 1 1 1 1 1 1 0 0 0 0 1 1 0 0 0 0
1 1 0 0 0 0 0 0 0 0 0 0 0 0 0 0 1 1 0 0 1 1 1 1 0 0 1 1 0 0 1 1 1 1 1 1 0 0 0 0 0 0 0 0 1 1 1 1 1 1
1 1 1 1 1 1 0 0 1 1 0 0 0 0 0 0 0 0 1 1 1 1 1 1 1 1 0 0 1 1 1 1 0 0 1 1 1 1 0 0 0 0 0 0 1 1 1 1 0 0
0 0 0 0 1 1 0 0 0 0 1 1 0 0 1 1 1 1 1 1 0 0 0 0 1 1 0 0 1 1 0 0 1 1 1 1 0 0 1 1 1 1 0 0 1 1 0 0 0 0
1 1 0 0 0 0 1 1 0 0 0 0 0 0 0 0 1 1 1 1 0 0 1 1 0 0 1 1 0 0 0 0 0 0 0 0 1 1 1 1 0 0 1 1 0 0 0 0 1 1
1 1 1 1 0 0 1 1 0 0 0 0 0 0 0 0 1 1 0 0 0 0 0 0 0 0 1 1 0 0 0 0 1 1 1 1 1 1 1 1 1 1 0 0 1 1 1 1 1 1
1 1 1 1 0 0 1 1 0 0 0 0 0 0 1 1 0 0 0 0 1 1 0 0 1 1 1 1 0 0 0 0 1 1 0 0 1 1 1 1 1 1 0 0 0 0 0 0 1 1
1 1 0 0 1 1 1 1 1 1 1 1 1 1 0 0 0 0 0 0 1 1 0 0 0 0 1 1 0 0 1 1 1 1 0 0 1 1 0 0 1 1 0 0 1 1 0 0 0 0
1 1 1 1 0 0 0 0 0 0 1 1 1 1 0 0 0 0 0 0 0 0 0 0 0 0 1 1 1 1 1 1 0 0 1 1 0 0 1 1 0 0 1 1 0 0 1 1 0 0
0 0 1 1 0 0 1 1 0 0 1 1 1 1 0 0 1 1 0 0 1 1 0 0 1 1 1 1 1 1 1 1 1 1 1 1 0 0 1 1 1 1 0 0 0 0 1 1 1 1
0 0 1 1 1 1 0 0 1 1 1 1 1 1 1 1 1 1 0 0 0 0 0 0 1 1 0 0 1 1 0 0 1 1 1 1 1 1 1 1 1 1 0 0 0 0 1 1 0 0
1 1 1 1 1 1 0 0 1 1 1 1 0 0 0 0 0 0 0 0 0 0 1 1 0 0 0 0 1 1 1 1 0 0 1 1 0 0 0 0 1 1 0 0 1 1 0 0 0 0
0 0 1 1 1 1 1 1 1 1 0 0 0 0 1 1 1 1 1 1 0 0 0 0 1 1 1 1 1 1 1 1 0 0 1 1 1 1 1 1 1 1 1 1 1 1 0 0 1 1
0 0 1 1 0 0 0 0 0 0 1 1 1 1 1 1 0 0 0 0 0 0 0 0 1 1 0 0 1 1 0 0 0 0 1 1 0 0 1 1 1 1 1 1 1 1 1 1 1 1
1 1 1 1 0 0 1 1 1 1 0 0 1 1 0 0 1 1 1 1 0 0 0 0 1 1 1 1 1 1 0 0 1 1 0 0 0 0 1 1 1 1 1 1 1 1 0 0 1 1
1 1 1 1 1 1 0 0 1 1 0 0 0 0 1 1 0 0 1 1 1 1 0 0 1 1 1 1 0 0 1 1 0 0 1 1 1 1 1 1 0 0 0 0 0 0 0 0 1 1
0 0 1 1 0 0 0 0 1 1 1 1 1 1 1 1 0 0 0 0 1 1 0 0 1 1 0 0 1 1 0 0 1 1 0 0 1 1 1 1 1 1 1 1 1 1 1 1 1 1
1 1 1 1 0 0 0 0 0 0 0 0 0 0 0 0 1 1 1 1 1 1 1 1 1 1 0 0 1 1 1 1 0 0 0 0 0 0 0 0 1 1 0 0 1 1 1 1 0 0
1 1 1 1 1 1 0 0 0 0 0 0 1 1 0 0 1 1 0 0 0 0 1 1 1 1 1 1 1 1 1 1 1 1 1 1 1 1 1 1 1 1 0 0 0 0 1 1 1 1
1 1 1 1 1 1 1 1 0 0 1 1 0 0 0 0 0 0 0 0 0 0 0 0 1 1 1 1 0 0 0 0 0 0 1 1 1 1 1 1 1
0 0 1 1 1 1 0 0 1 1 1 1 1 1 0 0 1 1 0 0 0 0 1 1 0 0 0 0 1 1 1 1 1 1 0 0 0 0 0 0 0 0 1 1 1 1 1 1 0 0
0 0 0 0 1 1 0 0 0 0 1 1 1 1 1 1 1 1 1 1 1 1 1 1 0 0 0 0 1 1 0 0 1 1 1 1 0 0 0 0 0 0 0 0 1 1 0 0 0 0
0 0 1 1 1 1 0 0 1 1 1 1 0 0 0 0 0 0 1 1 1 1 1 1 1 1 1 1 0 0 1 1 1 1 0 0 1 1 1 1 0 0 1 1 0 0 1 1 1 1
1 1 1 1 1 1 1 1 0 0 1 1 1 1 1 1 1 1 0 0 1 1 1 1 1 1 1 1 1 1 1 1 0 0 1 1 1 1 1 1 0 0 1 1 1 1 1 1 0 0
0 0 1 1 1 1 0 0 0 0 1 1 0 0 0 0 0 0 1 1 0 0 0 0 1 1 1 1 1 1 1 1 1 1 1 1 1 1 1 1 1 1 0 0 1 1 1 1 0 0
0 0 0 0 0 0 1 1 1 1 1 1 0 0 0 0 0 0 1 1 0 0 1 1 0 0 1 1 0 0 1 1 1 1 0 0 0 0 0 0 0 0 0 0 0 0 1 1 0 0
1 1 1 1 1 1 0 0 1 1 1 1 0 0 0 0 1 1 1 1 1 1 1 1 0 0 0 0 1 1 1 1 0 0 0 0 1 1 1 1 1 1 1 1 0 0 1 1 0 0
0 0 0 0 0 0 0 0 0 0 0 0 1 1 1 1 0 0 1 1 0 0 1 1 1 1 1 1 0 0 0 0 0 0 1 1 1 1 1 1 1 1 1 1 1 1 0 0 0 0
1 1 0 0 1 1 0 0 1 1 0 0 0 0 1 1 1 1 0 0 1 1 1 1 0 0 1 1 1 1 0 0 0 0 1 1 0 0 1 1 0 0 0 0 1 1 0 0 0 0
1 1 0 0 0 0 0 0 0 0 0 0 0 0 0 0 0 0 1 1 0 0 1 1 1 1 0 0 1 1 1 1 0 0 0 0 0 0 0 0 1 1 1 1 0 0 0 0 1 1
0 0 0 0 0 0 1 1 1 1 0 0 1 1 0 0 1 1 1 1 0 0 1 1 1 1 0 0 1 1 0 0 1 1 1 1 1 1 0 0 1 1 1 1 1 1 1 1 0 0
0 0 1 1 1 1 0 0 0 0 0 0 0 0 0 0 0 0 1 1 1 1 0 0 0 0 1 1 0 0 0 0 1 1 1 1 1 1 1 1 0 0 1 1 0 0 1 1 0 0
1 1 1 1 0 0 0 0 1 1 1 1 0 0 1 1 1 1 1 1 0 0 0 0 1 1 1 1 0 0 0 0 1 1 1 1 1 1 1 1 1 1 1 1 1 1 1 1 1 1
1 1 1 1 1 1 0 0 0 0 0 0 0 0 1 1 0 0 0 0 1 1 1 1 1 1 1 1 0 0 1 1 1 1 1 1 0 0 0 0 1 1 1 1 1 1 0 0 1 1
1 1 0 0 1 1 1 1 1 1 1 1 1 1 0 0 0 0 0 0 0 0 0 0 0 0 0 0 1 1 0 0 0 0 1 1 1 1 1 1 1 1 1 1 0 0 0 0 1 1
1 1 0 0 1 1 0 0 0 0 0 0 1 1 1 1 1 1 0 0 0 0 1 1 0 0 0 0 1 1 0 0 1 1 0 0 0 0 1 1 1 1 1 1 0 0 0 0 1 1
1 1 0 0 0 0 1 1 0 0 1 1 1 1 1 1 0 0 1 1 1 1 0 0 1 1 1 1 1 1 0 0 0 0 0 0 1 1 0 0 0 0 1 1 1 1 0 0 1 1
0 0 0 0 0 0 1 1 0 0 1 1 0 0 1 1 1 1 1 1 0 0 1 1 0 0 0 0 1 1 1 1 0 0 0 0 0 0 1 1 0 0 0 0 1 1 0 0 1 1
1 1 0 0 1 1 1 1 0 0 1 1 1 1 0 0 0 0 0 0 1 1 1 1 0 0 1 1 1 1 1 1 1 1 0 0 1 1 0 0 0 0 0 0 1 1 1 1 0 0
1 1 0 0 0 0 0 0 0 0 0 0 0 0 0 0 1 1 0 0 1 1 1 1 1 1 1 1 1 1 1 1 0 0 0 0 1 1 0 0 0 0 0 0 1 1 1 1 1 1
0 0 0 0 1 1 0 0 0 0 1 1 1 1 1 1 0 0 0 0 1 1 0 0 0 0 1 1 0 0 0 0 1 1 1 1 1 1 0 0 1 1 0 0 1 1 1 1 1 1
0 0 0 0 0 0 1 1 1 1 0 0 1 1 0 0 1 1 1 1 1 1 0 0 1 1 1 1 1 1 0 0 0 0 1 1 0 0 1 1 1 1 0 0 1 1 0 0 1 1
1 1 1 1 1 1 0 0 0 0 0 0 1 1 0 0 1 1 1 1 1 1 1 1 1 1 1 1 0 0 1 1 0 0 1 1 0 0 1 1 1 1 1 1 0 0 1 1 1 1
1 1 1 1 1 1 0 0 1 1 1 1 0 0 0 0 0 0 1 1 1 1 0 0 1 1 0 0 1 1 0 0 0 0 1 1 0 0 1 1 1 1 1 1 1 1 0 0 1 1
1 1 1 1 0 0 0 0 0 0 1 1 0 0 0 0 1 1 1 1 1 1 1 1 1 1 1 1 0 0 1 1 1 1 0 0 0 0 0 0 0 0 1 1 1 1 0 0 1 1
1 1 0 0 1 1 0 0 1 1 0 0 1 1 0 0 1 1 0 0 1 1 0 0 1 1 1 1 0 0 1 1 1 1 1 1 1 1 1 1 1 1 1 1 0 0 1 1 1 1
1 1 1 1 1 1 1 1 0 0 0 0 0 0 0 0 0 0 1 1 1 1 0 0 1 1 1 1 0 0 1 1 0 0 1 1 0 0 1 1 1
0 0 1 1 0 0 0 0 1 1 1 1 0 0 0 0 1 1 0 0 0 0 1 1 1 1 1 1 1 1 1 1 0 0 0 0 0 0 0 0 0 0 0 0 1 1 0 0 1 1
1 1 1 1 1 1 1 1 1 1 0 0 0 0 1 1 0 0 1 1 1 1 1 1 1 1 1 1 0 0 0 0 0 0 1 1 0 0 0 0 1 1 0 0 1 1 0 0 0 0
1 1 0 0 1 1 0 0 1 1 1 1 1 1 1 1 0 0 1 1 1 1 1 1 1 1 0 0 0 0 0 0 0 0 0 0 1 1 1 1 1 1 0 0 1 1 0 0 1 1
1 1 1 1 1 1 0 0 0 0 1 1 1 1 1 1 1 1 0 0 1 1 1 1 1 1 1 1 1 1 0 0 0 0 1 1 0 0 1 1 0 0 1 1 1 1 1 1 1 1
1 1 0 0 1 1 0 0 1 1 0 0 0 0 0 0 0 0 1 1 0 0 1 1 1 1 1 1 1 1 1 1 1 1 1 1 1 1 1 1 1 1 0 0 1 1 1 1 0 0
1 1 1 1 0 0 0 0 1 1 1 1 1 1 0 0 0 0 1 1 1 1 1 1 0 0 0 0 0 0 1 1 1 1 0 0 0 0 1 1 0 0 1 1 0 0 1 1 0 0
1 1 0 0 1 1 0 0 1 1 1 1 1 1 1 1 0 0 0 0 1 1 1 1 0 0 0 0 1 1 1 1 1 1 0 0 1 1 1 1 0 0 1 1 0 0 1 1 1 1
1 1 0 0 0 0 1 1 1 1 0 0 1 1 1 1 0 0 1 1 0 0 1 1 1 1 1 1 1 1 0 0 1 1 0 0 0 0 1 1 1 1 1 1 0 0 0 0 0 0
1 1 0 0 0 0 1 1 1 1 1 1 1 1 0 0 0 0 0 0 1 1 1 1 0 0 1 1 1 1 0 0 0 0 1 1 1 1 1 1 1 1 0 0 1 1 1 1 0 0
1 1 1 1 1 1 0 0 0 0 0 0 0 0 0 0 1 1 0 0 1 1 1 1 1 1 0 0 0 0 0 0 0 0 0 0 0 0 0 0 1 1 1 1 0 0 0 0 1 1
1 1 0 0 0 0 1 1 1 1 1 1 1 1 0 0 1 1 1 1 0 0 1 1 1 1 0 0 0 0 0 0 0 0 1 1 1 1 1 1 0 0 1 1 1 1 1 1 1 1
1 1 0 0 1 1 1 1 1 1 1 1 0 0 1 1 0 0 1 1 1 1 0 0 1 1 1 1 0 0 0 0 0 0 1 1 0 0 1 1 0 0 0 0 0 0 1 1 0 0
0 0 1 1 0 0 0 0 0 0 1 1 1 1 0 0 1 1 1 1 0 0 1 1 1 1 1 1 0 0 0 0 0 0 1 1 0 0 0 0 1 1 1 1 1 1 1 1 1 1
1 1 0 0 1 1 0 0 0 0 0 0 1 1 1 1 0 0 0 0 0 0 0 0 0 0 0 0 0 0 1 1 1 1 1 1 0 0 1 1 0 0 1 1 0 0 0 0 1 1
0 0 1 1 1 1 1 1 1 1 0 0 0 0 1 1 0 0 1 1 0 0 0 0 1 1 0 0 1 1 0 0 1 1 1 1 1 1 1 1 1 1 0 0 0 0 0 0 1 1
1 1 1 1 1 1 0 0 1 1 0 0 1 1 1 1 1 1 0 0 0 0 0 0 0 0 1 1 0 0 1 1 1 1 0 0 1 1 1 1 0 0 0 0 1 1 1 1 0 0
1 1 0 0 0 0 1 1 0 0 1 1 1 1 0 0 0 0 1 1 0 0 0 0 0 0 0 0 1 1 1 1 1 1 1 1 0 0 1 1 0 0 1 1 1 1 1 1 0 0
0 0 1 1 1 1 0 0 0 0 1 1 0 0 0 0 0 0 0 0 0 0 0 0 1 1 1 1 0 0 0 0 0 0 1 1 0 0 1 1 1 1 0 0 0 0 0 0 1 1
1 1 0 0 1 1 1 1 1 1 1 1 1 1 1 1 0 0 0 0 1 1 1 1 0 0 1 1 1 1 0 0 1 1 1 1 0 0 1 1 1 1 0 0 0 0 0 0 0 0
1 1 1 1 0 0 0 0 1 1 0 0 0 0 0 0 0 0 0 0 0 0 1 1 1 1 0 0 0 0 1 1 1 1 0 0 1 1 0 0 0 0 0 0 1 1 1 1 1 1
1 1 1 1 1 1 0 0 0 0 1 1 1 1 1 1 0 0 0 0 1 1 0 0 0 0 1 1 0 0 0 0 1 1 1 1 1 1 0 0 1 1 0 0 1 1 0 0 1 1
0 0 0 0 1 1 1 1 1 1 0 0 1 1 0 0 1 1 0 0 1 1 0 0 1 1 1 1 1 1 0 0 0 0 1 1 0 0 1 1 0 0 1 1 1 1 0 0 0 0
1 1 0 0 1 1 0 0 1 1 1 1 0 0 1 1 1 1 1 1 1 1 1 1 0 0 1 1 1 1 1 1 1 1 0 0 1 1 0 0 0 0 1 1 0 0 1 1 1 1
1 1 1 1 1 1 0 0 1 1 1 1 1 1 0 0 1 1 1 1 0 0 0 0 1 1 1 1 1 1 0 0 1 1 1 1 1 1 1 1 1 1 1 1 0 0 0 0 0 0
1 1 1 1 0 0 1 1 1 1 0 0 0 0 1 1 1 1 1 1 0 0 1 1 1 1 1 1 1 1 1 1 1 1 1 1 0 0 0 0 0 0 0 0 1 1 1 1 0 0
1 1 1 1 1 1 0 0 0 0 1 1 1 1 0 0 1 1 0 0 1 1 0 0 1 1 1 1 0 0 0 0 0 0 0 0 1 1 1 1 1 1 1 1 0 0 1 1 1 1
1 1 1 1 1 1 1 1 1 1 0 0 1 1 0 0 0 0 0 0 1 1 0 0 0 0 0 0 1 1 1 1 1 1 1 1 1 1 0 0 0
0 0 1 1 0 0 1 1 1 1 0 0 1 1 1 1 1 1 0 0 1 1 1 1 1 1 1 1 1 1 1 1 0 0 1 1 1 1 1 1 0 0 1 1 1 1 0 0 1 1
0 0 1 1 1 1 1 1 1 1 1 1 1 1 1 1 0 0 1 1 1 1 1 1 1 1 1 1 0 0 0 0 1 1 1 1 1 1 1 1 1 1 0 0 0 0 0 0 0 0
0 0 1 1 0 0 0 0 0 0 1 1 1 1 0 0 0 0 1 1 1 1 1 1 0 0 1 1 1 1 1 1 0 0 1 1 1 1 1 1 0 0 0 0 1 1 0 0 1 1
1 1 1 1 0 0 0 0 1 1 1 1 1 1 1 1 1 1 0 0 1 1 0 0 0 0 1 1 1 1 0 0 0 0 1 1 0 0 0 0 1 1 0 0 1 1 1 1 0 0
1 1 0 0 1 1 0 0 1 1 1 1 0 0 1 1 0 0 0 0 1 1 1 1 0 0 1 1 1 1 1 1 0 0 0 0 0 0 1 1 1 1 0 0 0 0 0 0 0 0
1 1 1 1 1 1 0 0 1 1 1 1 1 1 0 0 1 1 0 0 1 1 1 1 0 0 0 0 0 0 0 0 1 1 1 1 1 1 1 1 0 0 1 1 1 1 0 0 1 1
1 1 1 1 1 1 0 0 1 1 1 1 1 1 1 1 0 0 0 0 1 1 0 0 0 0 0 0 0 0 0 0 1 1 1 1 1 1 0 0 0 0 0 0 0 0 1 1 1 1
1 1 1 1 0 0 1 1 0 0 1 1 1 1 0 0 0 0 0 0 1 1 1 1 1 1 1 1 1 1 0 0 1 1 0 0 1 1 1 1 1 1 1 1 1 1 0 0 0 0
0 0 0 0 0 0 1 1 1 1 1 1 0 0 1 1 1 1 0 0 1 1 1 1 0 0 1 1 1 1 0 0 1 1 1 1 1 1 1 1 0 0 0 0 1 1 1 1 1 1
1 1 0 0 1 1 1 1 0 0 1 1 0 0 1 1 0 0 1 1 1 1 0 0 1 1 0 0 1 1 1 1 0 0 1 1 0 0 0 0 0 0 1 1 1 1 1 1 1 1
1 1 0 0 1 1 1 1 1 1 0 0 1 1 1 1 1 1 0 0 1 1 0 0 1 1 1 1 1 1 0 0 0 0 1 1 1 1 0 0 1 1 1 1 0 0 1 1 1 1
1 1 0 0 1 1 1 1 0 0 1 1 1 1 0 0 0 0 0 0 1 1 0 0 1 1 1 1 0 0 1 1 0 0 1 1 1 1 1 1 0 0 0 0 0 0 1 1 0 0
1 1 1 1 0 0 0 0 0 0 1 1 1 1 0 0 1 1 0 0 0 0 0 0 1 1 1 1 0 0 0 0 0 0 1 1 1 1 1 1 1 1 1 1 0 0 1 1 0 0
1 1 1 1 1 1 0 0 1 1 0 0 1 1 0 0 0 0 1 1 1 1 0 0 1 1 1 1 0 0 0 0 1 1 1 1 0 0 0 0 1 1 0 0 0 0 0 0 1 1
0 0 1 1 1 1 1 1 0 0 1 1 1 1 0 0 0 0 0 0 1 1 0 0 0 0 0 0 0 0 1 1 1 1 0 0 1 1 0 0 1 1 0 0 1 1 0 0 0 0
1 1 1 1 1 1 0 0 1 1 0 0 1 1 0 0 0 0 0 0 0 0 1 1 0 0 0 0 0 0 1 1 0 0 1 1 1 1 0 0 1 1 1 1 0 0 1 1 1 1
1 1 1 1 1 1 1 1 0 0 1 1 1 1 0 0 0 0 0 0 1 1 1 1 0 0 1 1 1 1 1 1 0 0 1 1 1 1 1 1 1 1 1 1 0 0 1 1 1 1
1 1 1 1 1 1 1 1 1 1 1 1 0 0 0 0 1 1 1 1 0 0 1 1 0 0 0 0 1 1 0 0 1 1 1 1 1 1 1 1 0 0 0 0 0 0 1 1 0 0
1 1 1 1 1 1 0 0 1 1 1 1 1 1 1 1 0 0 1 1 1 1 1 1 0 0 1 1 1 1 0 0 1 1 1 1 0 0 1 1 1 1 0 0 0 0 1 1 0 0
1 1 1 1 0 0 1 1 1 1 0 0 1 1 0 0 1 1 1 1 1 1 1 1 1 1 0 0 0 0 1 1 1 1 0 0 1 1 1 1 1 1 0 0 1 1 1 1 1 1
0 0 0 0 1 1 0 0 0 0 1 1 1 1 1 1 0 0 1 1 1 1 0 0 1 1 0 0 1 1 0 0 1 1 1 1 1 1 0 0 1 1 1 1 0 0 1 1 1 1
0 0 0 0 1 1 0 0 0 0 0 0 1 1 0 0 1 1 1 1 1 1 0 0 1 1 0 0 1 1 0 0 0 0 1 1 0 0 1 1 1 1 1 1 0 0 0 0 0 0
0 0 1 1 0 0 0 0 1 1 1 1 0 0 0 0 1 1 1 1 1 1 1 1 0 0 1 1 0 0 1 1 1 1 1 1 0 0 1 1 1 1 0 0 0 0 1 1 1 1
0 0 1 1 1 1 0 0 1 1 1 1 1 1 0 0 0 0 1 1 1 1 1 1 1 1 0 0 1 1 0 0 1 1 1 1 1 1 0 0 1 1 1 1 0 0 1 1 0 0
1 1 1 1 1 1 0 0 1 1 0 0 1 1 1 1 1 1 0 0 1 1 1 1 1 1 1 1 1 1 1 1 0 0 1 1 1 1 0 0 1 1 0 0 1 1 1 1 0 0
1 1 1 1 1 1 0 0 1 1 0 0 1 1 0 0 1 1 1 1 0 0 0 0 1 1 1 1 0 0 1 1 1 1 0 0 1 1 0 0 1 1 1 1 0 0 1 1 1 1
0 0 1 1 1 1 1 1 1 1 0 0 1 1 0 0 0 0 0 0 0 0 0 0 0 0 0 0 1 1 1 1 1 1 1 1 1 1 1 1 1
0 0 1 1 0 0 0 0 1 1 1 1 1 1 0 0 0 0 0 0 1 1 1 1 0 0 1 1 1 1 1 1 0 0 0 0 0 0 0 0 0 0 1 1 0 0 0 0 0 0
0 0 0 0 1 1 0 0 0 0 0 0 1 1 1 1 1 1 0 0 1 1 1 1 0 0 1 1 1 1 0 0 1 1 1 1 0 0 0 0 1 1 0 0 1 1 0 0 0 0
0 0 1 1 1 1 0 0 1 1 1 1 0 0 0 0 0 0 1 1 1 1 1 1 1 1 0 0 0 0 1 1 1 1 1 1 1 1 1 1 0 0 0 0 1 1 1 1 1 1
1 1 1 1 1 1 1 1 1 1 1 1 1 1 0 0 1 1 0 0 1 1 1 1 1 1 1 1 1 1 0 0 0 0 1 1 0 0 1 1 1 1 1 1 1 1 1 1 1 1
0 0 1 1 1 1 0 0 0 0 0 0 0 0 1 1 0 0 1 1 0 0 0 0 1 1 1 1 1 1 1 1 0 0 1 1 0 0 1 1 1 1 0 0 1 1 1 1 0 0
0 0 0 0 0 0 1 1 1 1 1 1 0 0 1 1 0 0 1 1 0 0 0 0 0 0 0 0 0 0 1 1 1 1 0 0 1 1 0 0 0 0 1 1 1 1 1 1 0 0
0 0 1 1 0 0 1 1 0 0 1 1 1 1 1 1 1 1 1 1 1 1 1 1 0 0 0 0 0 0 1 1 1 1 0 0 1 1 1 1 1 1 1 1 0 0 1 1 1 1
1 1 0 0 0 0 1 1 1 1 1 1 1 1 0 0 0 0 1 1 0 0 1 1 1 1 1 1 1 1 0 0 0 0 1 1 1 1 1 1 0 0 1 1 1 1 0 0 0 0
1 1 0 0 0 0 0 0 1 1 0 0 1 1 1 1 1 1 0 0 1 1 0 0 0 0 1 1 0 0 0 0 0 0 1 1 1 1 1 1 0 0 0 0 1 1 1 1 1 1
1 1 1 1 1 1 0 0 0 0 0 0 0 0 1 1 0 0 1 1 0 0 1 1 1 1 0 0 1 1 0 0 0 0 1 1 0 0 0 0 0 0 1 1 0 0 0 0 1 1
0 0 0 0 0 0 1 1 1 1 0 0 0 0 0 0 1 1 0 0 0 0 1 1 1 1 1 1 1 1 0 0 1 1 1 1 1 1 0 0 0 0 0 0 1 1 1 1 0 0
0 0 0 0 1 1 1 1 0 0 0 0 0 0 0 0 1 1 1 1 1 1 0 0 0 0 1 1 0 0 0 0 1 1 1 1 1 1 1 1 0 0 1 1 0 0 1 1 0 0
1 1 1 1 0 0 1 1 1 1 0 0 0 0 0 0 1 1 1 1 0 0 1 1 1 1 1 1 0 0 0 0 1 1 1 1 1 1 1 1 1 1 1 1 1 1 1 1 1 1
0 0 1 1 1 1 0 0 0 0 0 0 0 0 1 1 0 0 0 0 1 1 0 0 1 1 1 1 0 0 1 1 0 0 0 0 0 0 0 0 1 1 1 1 1 1 0 0 1 1
1 1 0 0 1 1 1 1 1 1 1 1 1 1 1 1 0 0 0 0 0 0 0 0 0 0 1 1 1 1 0 0 0 0 1 1 1 1 0 0 1 1 1 1 0 0 1 1 1 1
1 1 0 0 1 1 0 0 0 0 0 0 0 0 1 1 0 0 0 0 1 1 0 0 0 0 1 1 1 1 1 1 1 1 0 0 0 0 0 0 1 1 0 0 0 0 1 1 1 1
1 1 0 0 0 0 1 1 0 0 1 1 1 1 1 1 0 0 0 0 0 0 0 0 1 1 1 1 0 0 0 0 0 0 1 1 0 0 0 0 0 0 1 1 1 1 0 0 1 1
1 1 1 1 1 1 1 1 0 0 1 1 1 1 1 1 0 0 1 1 0 0 1 1 0 0 0 0 0 0 1 1 1 1 1 1 0 0 1 1 0 0 0 0 1 1 1 1 0 0
1 1 0 0 1 1 1 1 0 0 1 1 1 1 0 0 0 0 0 0 1 1 1 1 0 0 0 0 1 1 0 0 1 1 1 1 1 1 1 1 0 0 0 0 1 1 0 0 0 0
1 1 1 1 0 0 0 0 1 1 0 0 0 0 0 0 1 1 1 1 1 1 1 1 0 0 0 0 1 1 1 1 0 0 1 1 0 0 0 0 1 1 0 0 1 1 0 0 1 1
1 1 1 1 1 1 0 0 0 0 0 0 1 1 1 1 0 0 0 0 1 1 0 0 1 1 1 1 1 1 0 0 1 1 1 1 1 1 1 1 1 1 0 0 0 0 1 1 1 1
1 1 0 0 0 0 1 1 1 1 0 0 1 1 0 0 1 1 1 1 1 1 0 0 1 1 0 0 1 1 0 0 0 0 1 1 0 0 1 1 0 0 0 0 1 1 1 1 1 1
1 1 0 0 0 0 0 0 1 1 1 1 1 1 1 1 1 1 1 1 1 1 0 0 0 0 0 0 1 1 0 0 0 0 1 1 0 0 0 0 0 0 1 1 1 1 1 1 1 1
1 1 1 1 1 1 1 1 1 1 1 1 0 0 0 0 0 0 0 0 1 1 0 0 1 1 0 0 1 1 0 0 1 1 0 0 0 0 1 1 1 1 1 1 0 0 0 0 1 1
1 1 1 1 1 1 0 0 1 1 0 0 0 0 0 0 1 1 1 1 1 1 0 0 1 1 1 1 0 0 1 1 1 1 1 1 0 0 0 0 1 1 0 0 1 1 1 1 0 0
1 1 1 1 1 1 0 0 1 1 0 0 1 1 0 0 0 0 0 0 0 0 0 0 1 1 1 1 1 1 1 1 1 1 0 0 1 1 1 1 1 1 0 0 0 0 1 1 1 1
1 1 0 0 1 1 1 1 0 0 1 1 1 1 0 0 0 0 1 1 0 0 0 0 1 1 1 1 0 0 1 1 0 0 1 1 1 1 0 0 1
0 0 1 1 1 1 0 0 1 1 1 1 1 1 0 0 0 0 1 1 1 1 1 1 0 0 1 1 1 1 1 1 0 0 1 1 0 0 0 0 0 0 1 1 1 1 1 1 0 0
0 0 0 0 1 1 1 1 0 0 0 0 1 1 1 1 1 1 0 0 1 1 1 1 1 1 1 1 1 1 0 0 1 1 1 1 0 0 0 0 1 1 0 0 1 1 0 0 0 0
0 0 1 1 1 1 0 0 1 1 1 1 0 0 0 0 0 0 1 1 1 1 1 1 1 1 0 0 0 0 1 1 0 0 1 1 1 1 1 1 0 0 0 0 1 1 0 0 0 0
1 1 1 1 1 1 0 0 1 1 1 1 1 1 1 1 1 1 0 0 1 1 1 1 1 1 1 1 1 1 0 0 0 0 1 1 0 0 1 1 1 1 1 1 1 1 0 0 1 1
1 1 0 0 1 1 0 0 1 1 0 0 0 0 0 0 0 0 1 1 0 0 0 0 1 1 1 1 1 1 0 0 0 0 1 1 0 0 1 1 1 1 0 0 1 1 0 0 0 0
1 1 0 0 0 0 0 0 1 1 1 1 1 1 1 1 0 0 1 1 1 1 1 1 0 0 0 0 0 0 0 0 1 1 0 0 0 0 1 1 0 0 1 1 1 1 1 1 0 0
1 1 1 1 0 0 1 1 1 1 1 1 1 1 0 0 1 1 1 1 0 0 0 0 0 0 0 0 0 0 1 1 1 1 0 0 1 1 1 1 1 1 1 1 0 0 1 1 1 1
1 1 1 1 0 0 1 1 1 1 0 0 1 1 0 0 0 0 1 1 0 0 1 1 1 1 1 1 1 1 0 0 0 0 0 0 1 1 1 1 1 1 1 1 1 1 0 0 0 0
0 0 0 0 0 0 1 1 1 1 1 1 1 1 1 1 1 1 0 0 1 1 1 1 0 0 1 1 1 1 0 0 1 1 1 1 1 1 1 1 1 1 0 0 1 1 1 1 0 0
0 0 1 1 1 1 0 0 0 0 0 0 1 1 1 1 0 0 1 1 1 1 0 0 1 1 0 0 1 1 0 0 1 1 0 0 0 0 1 1 0 0 1 1 0 0 0 0 1 1
0 0 0 0 0 0 1 1 1 1 0 0 0 0 0 0 1 1 1 1 0 0 0 0 1 1 1 1 0 0 1 1 0 0 1 1 1 1 0 0 1 1 1 1 1 1 1 1 0 0
0 0 1 1 1 1 0 0 0 0 0 0 0 0 0 0 0 0 1 1 1 1 0 0 0 0 1 1 0 0 0 0 1 1 0 0 1 1 1 1 0 0 1 1 0 0 1 1 0 0
1 1 1 1 0 0 1 1 1 1 1 1 1 1 0 0 1 1 1 1 0 0 1 1 1 1 1 1 1 1 0 0 0 0 1 1 1 1 0 0 1 1 1 1 1 1 1 1 1 1
0 0 1 1 1 1 1 1 0 0 0 0 0 0 1 1 0 0 1 1 1 1 0 0 0 0 0 0 0 0 1 1 1 1 0 0 0 0 1 1 1 1 1 1 1 1 0 0 1 1
1 1 1 1 1 1 1 1 1 1 1 1 1 1 1 1 0 0 0 0 0 0 0 0 1 1 0 0 1 1 0 0 0 0 1 1 1 1 1 1 1 1 0 0 0 0 1 1 1 1
1 1 1 1 1 1 0 0 0 0 0 0 0 0 1 1 1 1 0 0 1 1 0 0 0 0 0 0 0 0 1 1 1 1 0 0 1 1 1 1 1 1 0 0 1 1 1 1 0 0
1 1 0 0 0 0 1 1 0 0 1 1 1 1 0 0 1 1 0 0 0 0 0 0 0 0 1 1 0 0 0 0 0 0 1 1 0 0 1 1 0 0 1 1 1 1 1 1 0 0
1 1 1 1 1 1 1 1 0 0 1 1 0 0 1 1 0 0 1 1 0 0 0 0 1 1 0 0 0 0 0 0 1 1 1 1 0 0 1 1 0 0 1 1 1 1 0 0 0 0
1 1 0 0 1 1 1 1 1 1 1 1 1 1 0 0 1 1 0 0 1 1 1 1 1 1 1 1 1 1 0 0 1 1 1 1 0 0 1 1 0 0 0 0 0 0 0 0 0 0
0 0 1 1 1 1 1 1 0 0 0 0 1 1 1 1 0 0 0 0 1 1 1 1 0 0 0 0 1 1 1 1 1 1 1 1 1 1 1 1 1 1 0 0 1 1 1 1 0 0
0 0 1 1 1 1 0 0 0 0 1 1 1 1 1 1 0 0 0 0 1 1 1 1 0 0 1 1 0 0 0 0 1 1 1 1 1 1 1 1 1 1 0 0 1 1 0 0 1 1
1 1 0 0 0 0 1 1 1 1 0 0 1 1 0 0 1 1 0 1 1 1 0 0 1 1 1 1 1 1 0 0 0 0 1 1 1 1 0 0 0 0 0 0 1 1 1 1 1 1
1 1 1 1 1 1 0 0 0 0 1 1 0 0 1 1 0 0 1 1 1 1 1 1 0 0 0 0 0 0 1 1 1 1 1 1 0 0 0 0 1 1 1 1 0 0 1 1 1 1
1 1 1 1 1 1 1 1 1 1 1 1 1 1 0 0 1 1 1 1 0 0 0 0 1 1 0 0 1 1 0 0 1 1 0 0 1 1 1 1 1 1 1 1 1 1 1 1 1 1
1 1 0 0 1 1 1 1 0 0 0 0 0 0 1 1 1 1 1 1 1 1 1 1 1 1 1 1 0 0 1 1 1 1 1 1 0 0 0 0 1 1 1 1 1 1 1 1 0 0
1 1 1 1 1 1 0 0 1 1 0 0 1 1 1 1 0 0 0 0 1 1 1 1 1 1 1 1 0 0 1 1 1 1 0 0 1 1 1 1 1 1 0 0 1 1 1 1 1 1
1 1 0 0 1 1 1 1 0 0 0 0 1 1 0 0 1 1 0 0 0 0 1 1 1 1 1 1 1 1 1 1 1 1 1 1 1 1 0 0 1
0 0 1 1 1 1 0 0 1 1 1 1 1 1 0 0 0 0 0 0 1 1 1 1 0 0 1 1 1 1 1 1 0 0 1 1 0 0 0 0 0 0 0 0 1 1 0 0 0 0
0 0 0 0 1 1 0 0 0 0 0 0 1 1 1 1 1 1 1 1 0 0 1 1 0 0 1 1 1 1 0 0 1 1 0 0 0 0 0 0 1 1 1 1 1 1 0 0 0 0
0 0 1 1 1 1 0 0 1 1 1 1 0 0 0 0 0 0 1 1 1 1 1 1 1 1 0 0 0 0 1 1 1 1 1 1 1 1 1 1 0 0 0 0 1 1 1 1 1 1
1 1 1 1 1 1 1 1 1 1 1 1 1 1 0 0 1 1 0 0 1 1 1 1 1 1 1 1 1 1 1 1 0 0 1 1 0 0 1 1 1 1 1 1 1 1 1 1 1 1
0 0 1 1 1 1 0 0 0 0 0 0 0 0 1 1 1 1 1 1 0 0 0 0 1 1 1 1 1 1 1 1 0 0 1 1 0 0 1 1 1 1 0 0 1 1 1 1 0 0
0 0 0 0 0 0 1 1 1 1 1 1 1 1 1 1 0 0 1 1 0 0 0 0 0 0 0 0 0 0 1 1 1 1 0 0 1 1 1 1 0 0 1 1 1 1 1 1 0 0
1 1 1 1 1 1 0 0 1 1 1 1 1 1 1 1 1 1 1 1 1 1 0 0 0 0 0 0 0 0 1 1 1 1 0 0 1 1 1 1 1 1 1 1 0 0 1 1 1 1
1 1 0 0 0 0 1 1 1 1 1 1 1 1 0 0 0 0 1 1 0 0 1 1 1 1 1 1 1 1 0 0 0 0 1 1 1 1 1 1 0 0 1 1 0 0 0 0 0 0
1 1 0 0 0 0 0 0 1 1 0 0 1 1 1 1 1 1 0 0 1 1 1 1 0 0 1 1 1 1 0 0 0 0 1 1 1 1 1 1 0 0 0 0 1 1 1 1 0 0
1 1 1 1 0 0 0 0 0 0 0 0 0 0 1 1 0 0 1 1 0 0 1 1 1 1 0 0 1 1 0 0 0 0 0 0 0 0 0 0 1 1 1 1 0 0 0 0 1 1
1 1 0 0 0 0 1 1 1 1 1 1 0 0 0 0 1 1 0 0 0 0 0 0 1 1 1 1 1 1 0 0 1 1 1 1 1 1 0 0 1 1 0 0 1 1 1 1 0 0
0 0 0 0 1 1 1 1 0 0 0 0 0 0 0 0 0 0 1 1 1 1 0 0 0 0 1 1 0 0 0 0 1 1 1 1 1 1 1 1 0 0 1 1 0 0 0 0 0 0
1 1 1 1 0 0 1 1 0 0 0 0 0 0 1 1 1 1 1 1 0 0 1 1 1 1 1 1 1 1 0 0 1 1 1 1 1 1 1 1 1 1 1 1 1 1 1 1 1 1
1 1 1 1 1 1 0 0 0 0 0 0 0 0 1 1 0 0 0 0 1 1 0 0 1 1 1 1 0 0 1 1 0 0 0 0 0 0 0 0 1 1 1 1 0 0 0 0 1 1
1 1 0 0 1 1 1 1 1 1 1 1 1 1 0 0 0 0 0 0 0 0 0 0 0 0 0 0 1 1 0 0 0 0 1 1 0 0 0 0 1 1 1 1 0 0 1 1 1 1
0 0 0 0 1 1 1 1 1 1 0 0 1 1 1 1 0 0 0 0 1 1 0 0 0 0 1 1 1 1 0 0 1 1 0 0 0 0 0 0 1 1 0 0 0 0 1 1 0 0
1 1 0 0 0 0 1 1 0 0 1 1 1 1 1 1 0 0 0 0 0 0 0 0 0 0 1 1 0 0 0 0 0 0 1 1 0 0 0 0 0 0 0 0 1 1 1 1 1 1
1 1 1 1 1 1 1 1 0 0 1 1 0 0 1 1 1 1 0 0 0 0 1 1 0 0 0 0 0 0 1 1 1 1 1 1 0 0 1 1 0 0 1 1 0 0 0 0 0 0
1 1 0 0 1 1 1 1 1 1 1 1 1 1 0 0 0 0 0 0 1 1 1 1 0 0 0 0 1 1 0 0 1 1 1 1 1 1 1 1 0 0 0 0 1 1 0 0 0 0
1 1 0 0 0 0 0 0 1 1 0 0 0 0 0 0 1 1 1 1 1 1 1 1 0 0 0 0 1 1 1 1 1 1 1 1 1 1 0 0 1 1 0 0 1 1 0 0 1 1
1 1 1 1 1 1 0 0 0 0 1 1 1 1 1 1 0 0 0 0 1 1 0 0 0 0 0 0 1 1 0 0 1 1 1 1 1 1 1 1 1 1 0 0 0 0 1 1 1 1
1 1 0 0 1 1 1 1 1 1 0 0 1 1 0 0 1 1 1 1 1 1 0 0 1 1 1 1 1 1 0 0 0 0 1 1 0 0 0 0 0 0 0 0 1 1 0 0 1 1
1 1 0 0 0 0 0 0 0 0 1 1 1 1 1 1 1 1 1 1 1 1 1 1 0 0 0 0 1 1 0 0 0 0 1 1 0 0 0 0 1 1 1 1 1 1 1 1 1 1
1 1 1 1 1 1 1 1 1 1 1 1 0 0 0 0 0 0 0 0 0 0 0 0 1 1 0 0 1 1 0 0 1 1 0 0 0 0 1 1 1 1 1 1 1 1 0 0 1 1
1 1 1 1 0 0 0 0 0 0 0 0 0 0 0 0 1 1 1 1 1 1 0 0 1 1 1 1 0 0 1 1 1 1 1 1 0 0 0 0 1 1 0 0 1 1 1 1 0 0
1 1 1 1 1 1 0 0 1 1 0 0 1 1 1 1 0 0 0 0 0 0 1 1 1 1 1 1 1 1 1 1 1 1 0 0 1 1 1 1 1 1 0 0 0 0 1 1 1 1
1 1 1 1 1 1 1 1 0 0 1 1 0 0 0 0 0 0 1 1 0 0 0 0 1 1 1 1 0 0 0 0 0 0 1 1 1 1 0 0 1
0 0 1 1 1 1 0 0 1 1 1 1 1 1 0 0 0 0 0 0 1 1 1 1 0 0 1 1 1 1 1 1 0 0 0 0 0 0 0 0 0 0 0 0 0 0 0 0 0 0
0 0 0 0 1 1 0 0 0 0 0 0 1 1 1 1 1 1 0 0 1 1 1 1 0 0 1 1 1 1 0 0 1 1 1 1 0 0 0 0 1 1 1 1 1 1 0 0 0 0
0 0 1 1 1 1 0 0 1 1 1 1 0 0 0 0 0 0 1 1 1 1 1 1 1 1 1 1 0 0 1 1 1 1 0 0 1 1 1 1 0 0 0 0 1 1 1 1 1 1
1 1 1 1 1 1 1 1 1 1 1 1 1 1 0 0 1 1 0 0 1 1 1 1 1 1 1 1 1 1 1 1 0 0 1 1 0 0 1 1 1 1 1 1 1 1 1 1 1 1
0 0 1 1 1 1 0 0 0 0 0 0 0 0 1 1 0 0 1 1 0 0 0 0 1 1 1 1 1 1 1 1 0 0 1 1 1 1 1 1 1 1 0 0 1 1 1 1 0 0
0 0 0 0 0 0 1 1 1 1 1 1 0 0 1 1 0 0 1 1 0 0 0 0 0 0 0 0 0 0 1 1 1 1 0 0 1 1 0 0 0 0 1 1 1 1 1 1 0 0
0 0 1 1 0 0 0 0 0 0 1 1 1 1 1 1 1 1 1 1 1 1 1 1 0 0 0 0 1 1 1 1 1 1 0 0 1 1 1 1 1 1 1 1 0 0 1 1 1 1
1 1 0 0 0 0 1 1 1 1 1 1 1 1 0 0 0 0 1 1 0 0 1 1 1 1 1 1 1 1 0 0 0 0 1 1 1 1 1 1 1 1 1 1 1 1 0 0 0 0
1 1 0 0 0 0 0 0 1 1 0 0 1 1 1 1 1 1 0 0 1 1 0 0 0 0 1 1 0 0 0 0 0 0 1 1 1 1 1 1 0 0 0 0 1 1 1 1 1 1
1 1 1 1 1 1 0 0 0 0 0 0 0 0 1 1 0 0 1 1 0 0 1 1 1 1 0 0 1 1 1 1 0 0 1 1 0 0 0 0 0 0 1 1 0 0 0 0 1 1
0 0 0 0 0 0 1 1 1 1 0 0 0 0 0 0 1 1 0 0 0 0 1 1 1 1 1 1 1 1 0 0 1 1 1 1 1 1 0 0 0 0 0 0 1 1 1 1 0 0
0 0 0 0 1 1 1 1 0 0 0 0 0 0 0 0 1 1 1 1 1 1 0 0 0 0 1 1 0 0 0 0 1 1 1 1 1 1 1 1 0 0 1 1 0 0 1 1 0 0
0 0 1 1 0 0 1 1 1 1 0 0 0 0 0 0 1 1 1 1 0 0 1 1 1 1 1 1 0 0 0 0 1 1 1 1 1 1 1 1 1 1 1 1 1 1 1 1 1 1
0 0 1 1 1 1 0 0 0 0 0 0 0 0 1 1 0 0 1 1 1 1 0 0 1 1 1 1 0 0 1 1 1 1 0 0 0 0 1 1 1 1 1 1 1 1 0 0 1 1
1 1 0 0 1 1 1 1 1 1 1 1 0 0 1 1 0 0 0 0 0 0 0 0 0 0 1 1 1 1 0 0 0 0 1 1 1 1 0 0 1 1 1 1 0 0 0 0 1 1
1 1 0 0 1 1 0 0 0 0 0 0 1 1 1 1 0 0 0 0 1 1 0 0 0 0 1 1 1 1 1 1 1 1 0 0 0 0 0 0 1 1 1 1 0 0 1 1 0 0
1 1 0 0 0 0 1 1 0 0 1 1 1 1 1 1 0 0 0 0 1 1 0 0 1 1 1 1 0 0 1 1 0 0 1 1 0 0 0 0 0 0 0 0 1 1 0 0 1 1
1 1 1 1 1 1 1 1 0 0 1 1 1 1 1 1 0 0 1 1 0 0 1 1 0 0 0 0 0 0 1 1 1 1 1 1 0 0 1 1 0 0 0 0 1 1 1 1 0 0
1 1 0 0 1 1 1 1 0 0 1 1 1 1 0 0 0 0 0 0 1 1 1 1 0 0 1 1 1 1 0 0 1 1 1 1 1 1 1 1 0 0 0 0 1 1 0 0 0 0
1 1 1 1 0 0 0 0 1 1 0 0 0 0 0 0 1 1 0 0 1 1 1 1 0 0 0 0 1 1 1 1 0 0 1 1 1 1 0 0 1 1 0 0 1 1 0 0 1 1
0 0 1 1 1 1 0 0 0 0 0 0 1 1 1 1 0 0 0 0 1 1 0 0 1 1 1 1 1 1 0 0 1 1 1 1 1 1 1 1 1 1 0 0 0 0 1 1 1 1
1 1 0 0 0 0 1 1 1 1 0 0 1 1 0 0 1 1 1 1 1 1 0 0 1 1 0 0 1 1 0 0 0 0 1 1 0 0 1 1 1 1 0 0 1 1 1 1 1 1
1 1 1 1 0 0 0 0 1 1 1 1 1 1 1 1 1 1 1 1 1 1 0 0 0 0 0 0 1 1 0 0 0 0 1 1 0 0 0 0 0 0 1 1 1 1 1 1 1 1
1 1 1 1 1 1 1 1 1 1 1 1 0 0 0 0 0 0 0 0 1 1 0 0 1 1 0 0 1 1 0 0 1 1 0 0 0 0 1 1 1 1 1 1 0 0 0 0 1 1
1 1 0 0 1 1 0 0 1 1 0 0 0 0 0 0 1 1 1 1 1 1 0 0 1 1 1 1 0 0 1 1 1 1 1 1 0 0 0 0 1 1 0 0 1 1 1 1 0 0
1 1 1 1 1 1 0 0 1 1 0 0 1 1 0 0 0 0 0 0 0 0 1 1 1 1 1 1 1 1 1 1 1 1 0 0 1 1 1 1 1 1 0 0 0 0 1 1 1 1
1 1 0 0 1 1 1 1 0 0 1 1 1 1 0 0 0 0 1 1 0 0 0 0 1 1 1 1 0 0 1 1 0 0 1 1 1 1 0 0 1
0 0 1 1 1 1 0 0 0 0 1 1 1 1 0 0 0 0 0 0 1 1 0 0 0 0 1 1 1 1 0 0 0 0 1 1 1 1 0 0 0 0 0 0 1 1 0 0 1 1
0 0 0 0 1 1 1 1 0 0 0 0 1 1 1 1 1 1 1 1 0 0 1 1 1 1 1 1 0 0 0 0 1 1 1 1 0 0 1 1 1 1 0 0 1 1 0 0 0 0
0 0 1 1 1 1 0 0 1 1 0 0 1 1 0 0 0 0 1 1 1 1 1 1 1 1 0 0 0 0 0 0 0 0 0 0 1 1 1 1 0 0 0 0 1 1 0 0 1 1
1 1 1 1 1 1 0 0 1 1 0 0 1 1 1 1 1 1 0 0 1 1 1 1 0 0 1 1 1 1 0 0 0 0 1 1 0 0 1 1 0 0 0 0 1 1 1 1 0 0
1 1 1 1 1 1 0 0 1 1 1 1 0 0 1 1 0 0 0 0 0 0 1 1 1 1 1 1 1 1 1 1 1 1 0 0 1 1 1 1 1 1 1 1 0 0 1 1 0 0
1 1 1 1 1 1 0 0 1 1 1 1 1 1 1 1 0 0 1 1 0 0 0 0 1 1 0 0 1 1 0 0 1 1 1 1 1 1 1 1 0 0 1 1 1 1 1 1 1 1
1 1 1 1 1 1 1 1 1 1 1 1 1 1 1 1 1 1 0 0 0 0 1 1 0 0 0 0 1 1 1 1 1 1 0 0 1 1 1 1 0 0 1 1 0 0 1 1 1 1
0 0 1 1 1 1 1 1 0 0 1 1 1 1 0 0 1 1 1 1 1 1 1 1 1 1 1 1 1 1 1 1 1 1 0 0 1 1 1 1 0 0 1 1 1 1 0 0 0 0
1 1 1 1 0 0 1 1 1 1 0 0 1 1 0 0 1 1 0 0 1 1 1 1 0 0 1 1 1 1 0 0 0 0 1 1 0 0 1 1 0 0 0 0 1 1 1 1 1 1
0 0 1 1 0 0 1 1 0 0 0 0 0 0 0 0 0 0 1 1 1 1 1 1 1 1 0 0 1 1 0 0 0 0 1 1 1 1 0 0 0 0 0 0 1 1 0 0 0 0
1 1 0 0 0 0 0 0 0 0 0 0 1 1 0 0 1 1 1 1 1 1 0 0 0 0 0 0 1 1 0 0 0 0 0 0 0 0 1 1 1 1 0 0 1 1 0 0 0 0
0 0 0 0 0 0 0 0 0 0 0 0 1 1 0 0 1 1 0 0 0 0 0 0 0 0 1 1 0 0 1 1 0 0 1 1 1 1 1 1 1 1 0 0 0 0 0 0 1 1
1 1 1 1 0 0 1 1 0 0 0 0 0 0 0 0 1 1 0 0 1 1 1 1 0 0 1 1 0 0 1 1 1 1 0 0 0 0 0 0 1 1 0 0 1 1 1 1 1 1
1 1 1 1 0 0 0 0 0 0 0 0 0 0 1 1 0 0 0 0 0 0 0 0 1 1 1 1 0 0 0 0 0 0 1 1 0 0 0 0 0 0 0 0 0 0 0 0 0 0
1 1 1 1 0 0 1 1 1 1 1 1 1 1 0 0 1 1 1 1 0 0 0 0 1 1 1 1 0 0 0 0 1 1 0 0 1 1 0 0 1 1 0 0 0 0 1 1 0 0
1 1 1 1 0 0 0 0 0 0 1 1 1 1 1 1 1 1 0 0 1 1 0 0 0 0 1 1 0 0 0 0 0 0 1 1 1 1 1 1 0 0 1 1 0 0 0 0 0 0
0 0 1 1 0 0 1 1 0 0 1 1 1 1 1 1 1 1 0 0 0 0 0 0 0 0 0 0 0 0 1 1 0 0 1 1 0 0 1 1 1 1 1 1 0 0 1 1 1 1
0 0 1 1 1 1 0 0 1 1 1 1 0 0 1 1 0 0 0 0 0 0 1 1 0 0 0 0 0 0 1 1 1 1 0 0 0 0 1 1 1 1 0 0 0 0 1 1 1 1
1 1 1 1 1 1 1 1 1 1 1 1 0 0 1 1 0 0 0 0 0 0 0 0 0 0 0 0 1 1 1 1 0 0 1 1 1 1 1 1 1 1 0 0 1 1 0 0 1 1
1 1 1 1 1 1 1 1 1 1 0 0 0 0 0 0 1 1 1 1 0 0 0 0 1 1 0 0 0 0 1 1 0 0 0 0 0 0 1 1 1 1 1 1 0 0 0 0 1 1
0 0 0 0 1 1 0 0 0 0 0 0 0 0 0 0 0 0 0 0 0 0 0 0 1 1 0 0 1 1 0 0 1 1 0 0 1 1 1 1 0 0 0 0 1 1 0 0 1 1
0 0 1 1 0 0 1 1 1 1 0 0 1 1 1 1 1 1 0 0 1 1 1 1 1 1 0 0 0 0 0 0 1 1 0 0 1 1 1 1 0 0 1 1 1 1 0 0 0 0
0 0 0 0 1 1 0 0 1 1 0 0 1 1 1 1 1 1 1 1 1 1 0 0 0 0 1 1 1 1 1 1 0 0 0 0 0 0 0 0 1 1 0 0 0 0 0 0 1 1
0 0 1 1 0 0 1 1 1 1 1 1 0 0 0 0 0 0 0 0 1 1 1 1 1 1 0 0 1 1 0 0 1 1 1 1 1 1 1 1 1 1 1 1 1 1 1 1 1 1
0 0 1 1 0 0 1 1 0 0 0 0 1 1 1 1 1 1 1 1 1 1 0 0 1 1 1 1 0 0 1 1 1 1 0 0 0 0 0 0 1 1 0 0 1 1 1 1 0 0
1 1 1 1 1 1 0 0 1 1 0 0 1 1 1 1 1 1 0 0 0 0 0 0 1 1 1 1 1 1 1 1 1 1 1 1 1 1 1 1 1 1 0 0 1 1 1 1 1 1
1 1 1 1 1 1 1 1 1 1 1 1 1 1 0 0 0 0 1 1 0 0 0 0 0 0 1 1 0 0 0 0 1 1 1 1 1 1 0 0 1
0 0 1 1 1 1 0 0 1 1 1 1 1 1 0 0 0 0 0 0 1 1 1 1 0 0 1 1 1 1 1 1 0 0 1 1 0 0 0 0 0 0 0 0 1 1 1 1 0 0
0 0 0 0 1 1 1 1 0 0 0 0 1 1 1 1 1 1 1 1 1 1 1 1 0 0 1 1 1 1 0 0 1 1 1 1 0 0 0 0 1 1 1 1 1 1 0 0 0 0
0 0 1 1 1 1 1 1 1 1 1 1 0 0 0 0 0 0 1 1 1 1 0 0 1 1 0 0 0 0 1 1 1 1 1 1 1 1 1 1 0 0 0 0 1 1 0 0 1 1
1 1 1 1 1 1 1 1 1 1 1 1 1 1 1 1 1 1 1 1 1 1 1 1 1 1 1 1 1 1 1 1 0 0 1 1 0 0 1 1 1 1 1 1 1 1 1 1 1 1
0 0 1 1 1 1 0 0 0 0 0 0 0 0 1 1 0 0 1 1 0 0 0 0 1 1 1 1 1 1 1 1 0 0 1 1 0 0 1 1 1 1 0 0 1 1 1 1 0 0
0 0 0 0 0 0 1 1 1 1 1 1 1 1 1 1 0 0 1 1 0 0 0 0 0 0 0 0 0 0 1 1 1 1 0 0 1 1 1 1 0 0 1 1 1 1 1 1 0 0
0 0 1 1 1 1 1 1 1 1 1 1 1 1 1 1 1 1 1 1 1 1 0 0 1 1 1 1 0 0 1 1 1 1 0 0 1 1 1 1 1 1 1 1 0 0 1 1 1 1
1 1 0 0 0 0 1 1 1 1 1 1 1 1 0 0 0 0 1 1 0 0 1 1 1 1 1 1 1 1 0 0 0 0 1 1 1 1 1 1 1 1 1 1 1 1 0 0 0 0
0 0 0 0 0 0 0 0 1 1 0 0 1 1 1 1 1 1 0 0 1 1 0 0 0 0 1 1 1 1 0 0 0 0 1 1 0 0 1 1 0 0 0 0 1 1 1 1 1 1
1 1 1 1 0 0 1 1 0 0 1 1 0 0 0 0 0 0 1 1 0 0 1 1 1 1 0 0 1 1 0 0 0 0 1 1 0 0 0 0 0 0 1 1 0 0 0 0 1 1
1 1 0 0 0 0 1 1 1 1 0 0 1 1 0 0 1 1 0 0 0 0 1 1 1 1 0 0 1 1 0 0 1 1 1 1 1 1 0 0 0 0 0 0 1 1 1 1 0 0
0 0 0 0 1 1 1 1 0 0 0 0 0 0 0 0 1 1 0 0 1 1 0 0 0 0 1 1 0 0 0 0 1 1 1 1 1 1 1 1 0 0 1 1 0 0 1 1 0 0
1 1 1 1 0 0 1 1 1 1 0 0 0 0 1 1 1 1 1 1 0 0 1 1 1 1 1 1 0 0 0 0 1 1 1 1 1 1 1 1 1 1 1 1 1 1 1 1 1 1
0 0 1 1 1 1 0 0 0 0 0 0 0 0 1 1 0 0 0 0 1 1 0 0 1 1 1 1 0 0 1 1 0 0 1 1 0 0 0 0 1 1 1 1 0 0 0 0 1 1
0 0 0 0 1 1 1 1 1 1 1 1 1 1 1 1 0 0 1 1 0 0 0 0 0 0 1 1 1 1 1 1 0 0 1 1 0 0 0 0 1 1 0 0 1 1 1 1 1 1
1 1 1 1 1 1 0 0 0 0 0 0 0 0 1 1 0 0 0 0 1 1 0 0 0 0 1 1 1 1 1 1 1 1 0 0 0 0 0 0 1 1 1 1 0 0 1 1 1 1
1 1 0 0 1 1 1 1 0 0 1 1 1 1 1 1 0 0 0 0 0 0 0 0 0 0 1 1 0 0 1 1 0 0 1 1 1 1 1 1 0 0 1 1 1 1 1 1 1 1
0 0 1 1 1 1 1 1 0 0 1 1 1 1 1 1 1 1 1 1 0 0 1 1 0 0 0 0 0 0 1 1 1 1 1 1 0 0 1 1 0 0 1 1 1 1 1 1 0 0
1 1 0 0 1 1 1 1 1 1 1 1 1 1 0 0 0 0 0 0 1 1 1 1 0 0 1 1 1 1 0 0 1 1 1 1 1 1 0 0 0 0 0 0 1 1 0 0 0 0
1 1 1 1 0 0 0 0 1 1 0 0 0 0 0 0 1 1 1 1 1 1 1 1 1 1 0 0 1 1 1 1 0 0 0 0 0 0 0 0 1 1 0 0 1 1 0 0 1 1
1 1 1 1 1 1 0 0 0 0 0 0 1 1 1 1 0 0 0 0 1 1 0 0 1 1 1 1 1 1 0 0 1 1 1 1 1 1 1 1 1 1 0 0 0 0 1 1 1 1
1 1 0 0 1 1 1 1 1 1 0 0 1 1 1 1 1 1 1 1 1 1 1 1 1 1 1 1 1 1 0 0 0 0 1 1 0 0 1 1 0 0 0 0 1 1 1 1 1 1
1 1 0 0 0 0 0 0 1 1 1 1 1 1 1 1 1 1 1 1 1 1 0 0 0 0 0 0 1 1 0 0 0 0 1 1 0 0 1 1 1 1 1 1 1 1 1 1 1 1
1 1 1 1 1 1 1 1 1 1 1 1 0 0 0 0 0 0 0 0 1 1 0 0 1 1 0 0 1 1 0 0 1 1 1 1 0 0 0 0 1 1 1 1 1 1 0 0 1 1
1 1 1 1 0 0 0 0 0 0 0 0 0 0 0 0 1 1 1 1 1 1 0 0 1 1 0 0 1 1 1 1 1 1 1 1 0 0 0 0 1 1 1 1 1 1 1 1 0 0
1 1 1 1 0 0 0 0 1 1 0 0 0 0 0 0 0 0 0 0 0 0 0 0 1 1 1 1 1 1 1 1 1 1 0 0 1 1 1 1 1 1 0 0 0 0 1 1 1 1
1 1 0 0 1 1 1 1 1 1 1 1 0 0 0 0 0 0 1 1 0 0 0 0 1 1 1 1 0 0 1 1 0 0 1 1 1 1 0 0 1
0 0 1 1 0 0 0 0 1 1 1 1 1 1 0 0 0 0 0 0 1 1 1 1 0 0 1 1 1 1 1 1 0 0 0 0 0 0 0 0 0 0 1 1 1 1 0 0 1 1
0 0 0 0 0 0 0 0 0 0 0 0 1 1 0 0 1 1 0 0 0 0 1 1 1 1 1 1 0 0 0 0 1 1 1 1 0 0 0 0 1 1 0 0 1 1 0 0 0 0
0 0 1 1 1 1 1 1 1 1 1 1 1 1 0 0 0 0 1 1 1 1 1 1 1 1 1 1 0 0 1 1 1 1 1 1 1 1 1 1 1 1 0 0 1 1 1 1 0 0
1 1 1 1 1 1 1 1 1 1 1 1 1 1 0 0 1 1 0 0 1 1 1 1 1 1 1 1 1 1 0 0 0 0 1 1 0 0 1 1 0 0 1 1 1 1 1 1 1 1
0 0 0 0 1 1 0 0 0 0 0 0 0 0 0 0 0 0 1 1 0 0 0 0 1 1 1 1 1 1 1 1 0 0 1 1 0 0 1 1 1 1 0 0 0 0 1 1 0 0
1 1 0 0 0 0 1 1 1 1 1 1 1 1 1 1 0 0 1 1 0 0 0 0 0 0 0 0 0 0 1 1 1 1 0 0 0 0 1 1 0 0 1 1 1 1 1 1 0 0
1 1 1 1 0 0 0 0 0 0 1 1 1 1 1 1 1 1 1 1 1 1 1 1 0 0 0 0 0 0 1 1 1 1 0 0 0 0 1 1 1 1 1 1 0 0 1 1 1 1
1 1 1 1 0 0 1 1 1 1 0 0 1 1 0 0 0 0 1 1 0 0 0 0 1 1 1 1 1 1 0 0 0 0 1 1 1 1 1 1 0 0 0 0 1 1 0 0 0 0
1 1 0 0 0 0 0 0 1 1 0 0 1 1 0 0 1 1 1 1 1 1 1 1 1 1 1 1 0 0 1 1 1 1 1 1 0 0 0 0 0 0 0 0 1 1 1 1 1 1
1 1 1 1 1 1 0 0 0 0 1 1 1 1 1 1 1 1 1 1 1 1 1 1 1 1 1 1 1 1 1 1 0 0 0 0 0 0 0 0 1 1 1 1 1 1 1 1 1 1
0 0 0 0 0 0 1 1 1 1 0 0 0 0 1 1 1 1 0 0 0 0 1 1 1 1 1 1 1 1 0 0 1 1 1 1 1 1 0 0 1 1 0 0 1 1 1 1 0 0
0 0 0 0 1 1 0 0 0 0 0 0 0 0 0 0 0 0 1 1 1 1 0 0 1 1 1 1 0 0 0 0 1 1 0 0 1 1 1 1 0 0 1 1 0 0 0 0 0 0
1 1 1 1 0 0 0 0 1 1 0 0 0 0 0 0 1 1 1 1 0 0 0 0 1 1 1 1 0 0 0 0 0 0 1 1 1 1 0 0 1 1 1 1 1 1 1 1 1 1
0 0 1 1 1 1 0 0 1 1 0 0 0 0 1 1 1 1 1 1 1 1 0 0 0 0 1 1 0 0 1 1 1 1 0 0 0 0 1 1 1 1 1 1 1 1 0 0 1 1
1 1 0 0 1 1 1 1 1 1 1 1 1 1 1 1 1 1 0 0 1 1 0 0 0 0 0 0 1 1 1 1 1 1 1 1 1 1 0 0 1 1 0 0 0 0 0 0 1 1
1 1 1 1 1 1 0 0 0 0 0 0 1 1 0 0 0 0 0 0 1 1 0 0 0 0 1 1 0 0 1 1 1 1 0 0 0 0 0 0 1 1 0 0 0 0 0 0 0 0
1 1 0 0 0 0 0 0 0 0 1 1 1 1 0 0 1 1 0 0 0 0 0 0 0 0 1 1 0 0 0 0 0 0 1 1 0 0 1 1 0 0 1 1 1 1 1 1 1 1
0 0 1 1 1 1 1 1 0 0 1 1 1 1 1 1 1 1 0 0 0 0 1 1 0 0 0 0 1 1 1 1 1 1 1 1 1 1 1 1 0 0 0 0 1 1 1 1 0 0
1 1 0 0 1 1 0 0 0 0 1 1 1 1 0 0 0 0 0 0 1 1 1 1 0 0 0 0 0 0 1 1 1 1 1 1 1 1 1 1 0 0 0 0 1 1 0 0 0 0
1 1 1 1 0 0 1 1 1 1 0 0 0 0 0 0 1 1 1 1 1 1 1 1 0 0 1 1 1 1 1 1 1 1 1 1 1 1 0 0 0 0 0 0 1 1 0 0 1 1
0 0 1 1 1 1 0 0 0 0 0 0 1 1 1 1 0 0 0 0 1 1 0 0 0 0 1 1 0 0 0 0 1 1 1 1 1 1 1 1 1 1 1 1 1 1 1 1 1 1
0 0 0 0 0 0 1 1 1 1 0 0 1 1 0 0 1 1 1 1 1 1 1 1 1 1 1 1 1 1 0 0 0 0 1 1 0 0 1 1 0 0 0 0 1 1 1 1 1 1
1 1 1 1 0 0 1 1 1 1 1 1 0 0 1 1 1 1 1 1 1 1 1 1 0 0 0 0 0 0 0 0 0 0 1 1 0 0 0 0 0 0 1 1 0 0 1 1 1 1
1 1 1 1 1 1 0 0 1 1 1 1 0 0 0 0 0 0 0 0 1 1 0 0 1 1 0 0 1 1 0 0 1 1 0 0 0 0 0 0 1 1 1 1 1 1 0 0 0 0
1 1 0 0 1 1 0 0 0 0 0 0 0 0 0 0 1 1 1 1 1 1 0 0 1 1 1 1 1 1 1 1 1 1 1 1 1 1 0 0 1 1 1 1 1 1 1 1 0 0
1 1 1 1 1 1 0 0 0 0 0 0 1 1 0 0 0 0 0 0 0 0 0 0 1 1 1 1 1 1 1 1 1 1 0 0 1 1 1 1 1 1 0 0 0 0 1 1 1 1
1 1 0 0 1 1 1 1 0 0 1 1 0 0 0 0 0 0 1 1 1 1 0 0 1 1 1 1 1 1 0 0 0 0 1 1 1 1 0 0 1
0 0 1 1 1 1 0 0 1 1 0 0 1 1 0 0 0 0 0 0 1 1 1 1 0 0 1 1 1 1 0 0 0 0 1 1 0 0 0 0 1 1 0 0 0 0 1 1 1 1
0 0 0 0 0 0 1 1 1 1 0 0 1 1 0 0 1 1 1 1 1 1 1 1 1 1 1 1 0 0 0 0 1 1 0 0 0 0 1 1 1 1 1 1 1 1 0 0 0 0
0 0 1 1 1 1 0 0 1 1 1 1 1 1 0 0 0 0 1 1 1 1 0 0 1 1 1 1 0 0 1 1 0 0 1 1 1 1 1 1 0 0 0 0 1 1 1 1 1 1
1 1 1 1 1 1 1 1 1 1 1 1 1 1 0 0 1 1 1 1 1 1 1 1 1 1 1 1 1 1 0 0 0 0 1 1 0 0 1 1 0 0 1 1 1 1 0 0 1 1
1 1 0 0 1 1 0 0 1 1 0 0 1 1 1 1 1 1 1 1 1 1 0 0 1 1 0 0 1 1 1 1 0 0 0 0 0 0 1 1 1 1 0 0 0 0 1 1 1 1
1 1 1 1 1 1 0 0 1 1 1 1 1 1 1 1 0 0 1 1 0 0 0 0 0 0 0 0 0 0 0 0 1 1 1 1 1 1 0 0 0 0 0 0 0 0 1 1 0 0
1 1 1 1 1 1 1 1 0 0 1 1 1 1 1 1 1 1 0 0 0 0 1 1 0 0 0 0 0 0 1 1 1 1 0 0 0 0 1 1 1 1 1 1 0 0 1 1 1 1
1 1 0 0 0 0 1 1 0 0 0 0 0 0 0 0 1 1 1 1 1 1 1 1 1 1 1 1 1 1 1 1 0 0 0 0 0 0 1 1 0 0 1 1 1 1 0 0 0 0
1 1 1 1 0 0 1 1 1 1 0 0 1 1 0 0 1 1 0 0 1 1 1 1 0 0 1 1 0 0 0 0 0 0 1 1 1 1 1 1 0 0 0 0 1 1 1 1 0 0
0 0 1 1 0 0 0 0 0 0 0 0 0 0 0 0 0 0 1 1 1 1 1 1 1 1 0 0 1 1 1 1 0 0 0 0 0 0 0 0 0 0 1 1 0 0 0 0 1 1
1 1 0 0 0 0 1 1 0 0 0 0 0 0 0 0 1 1 0 0 0 0 0 0 0 0 0 0 0 0 0 0 0 0 0 0 1 1 1 1 1 1 0 0 1 1 0 0 1 1
1 1 0 0 1 1 1 1 0 0 0 0 1 1 1 1 0 0 0 0 0 0 0 0 1 1 1 1 0 0 0 0 1 1 0 0 0 0 1 1 1 1 1 1 0 0 1 1 0 0
1 1 1 1 0 0 0 0 0 0 0 0 0 0 0 0 1 1 1 1 0 0 1 1 1 1 1 1 0 0 1 1 0 0 1 1 1 1 1 1 1 1 1 1 1 1 1 1 1 1
1 1 1 1 1 1 1 1 0 0 1 1 0 0 1 1 0 0 0 0 1 1 0 0 0 0 0 0 0 0 1 1 0 0 1 1 0 0 0 0 1 1 1 1 0 0 0 0 1 1
1 1 1 1 0 0 0 0 0 0 1 1 1 1 0 0 1 1 0 0 0 0 0 0 0 0 0 0 0 0 0 0 1 1 0 0 1 1 0 0 1 1 1 1 0 0 0 0 0 0
0 0 1 1 0 0 0 0 0 0 0 0 1 1 1 1 1 1 0 0 1 1 0 0 0 0 1 1 1 1 1 1 0 0 1 1 1 1 0 0 1 1 1 1 0 0 0 0 0 0
1 1 1 1 0 0 1 1 1 1 1 1 0 0 1 1 1 1 0 0 0 0 0 0 0 0 1 1 0 0 1 1 0 0 1 1 0 0 1 1 1 1 1 1 1 1 1 1 1 1
0 0 1 1 1 1 0 0 1 1 1 1 1 1 1 1 1 1 0 0 0 0 1 1 0 0 0 0 0 0 0 0 1 1 0 0 0 0 1 1 1 1 0 0 0 0 0 0 1 1
0 0 1 1 1 1 1 1 1 1 1 1 0 0 1 1 0 0 0 0 1 1 0 0 0 0 0 0 1 1 1 1 0 0 1 1 1 1 1 1 1 1 0 0 1 1 0 0 1 1
1 1 1 1 1 1 1 1 0 0 0 0 1 1 0 0 0 0 1 1 1 1 1 1 1 1 0 0 0 0 1 1 1 1 1 1 0 0 1 1 1 1 0 0 0 0 1 1 0 0
0 0 0 0 1 1 0 0 0 0 0 0 1 1 1 1 0 0 0 0 1 1 0 0 0 0 0 0 0 0 0 0 1 1 0 0 1 1 0 0 0 0 0 0 1 1 0 0 1 1
1 1 0 0 0 0 1 1 1 1 0 0 1 1 0 0 1 1 1 1 1 1 1 1 1 1 0 0 0 0 0 0 0 0 1 1 0 0 1 1 0 0 0 0 1 1 0 0 0 0
1 1 0 0 1 1 0 0 0 0 1 1 1 1 0 0 1 1 1 1 1 1 1 1 0 0 0 0 1 1 1 1 0 0 1 1 0 0 0 0 0 0 0 0 0 0 0 0 1 1
0 0 1 1 0 0 0 0 1 1 0 0 1 1 0 0 0 0 0 0 1 1 0 0 1 1 0 0 1 1 0 0 1 1 0 0 1 1 1 1 1 1 1 1 0 0 0 0 0 0
1 1 1 1 0 0 1 1 1 1 0 0 1 1 1 1 1 1 1 1 0 0 1 1 1 1 1 1 1 1 1 1 1 1 1 1 0 0 0 0 1 1 0 0 1 1 1 1 0 0
0 0 1 1 1 1 0 0 1 1 0 0 1 1 0 0 0 0 0 0 0 0 1 1 1 1 1 1 0 0 1 1 0 0 0 0 1 1 1 1 1 1 1 1 1 1 1 1 1 1
1 1 1 1 1 1 1 1 0 0 1 1 1 1 0 0 0 0 0 0 1 1 0 0 1 1 1 1 1 1 1 1 1 1 1 1 1 1 1 1 1
1 1 1 1 1 1 0 0 1 1 1 1 1 1 1 1 0 0 0 0 1 1 1 1 0 0 1 1 1 1 1 1 0 0 0 0 0 0 0 0 0 0 0 0 1 1 1 1 1 1
0 0 0 0 1 1 1 1 0 0 0 0 1 1 1 1 1 1 1 1 0 0 1 1 1 1 0 0 0 0 0 0 1 1 1 1 1 1 1 1 0 0 0 0 1 1 0 0 0 0
0 0 0 0 0 0 0 0 1 1 1 1 1 1 0 0 0 0 1 1 1 1 1 1 1 1 1 1 0 0 1 1 1 1 1 1 1 1 1 1 0 0 0 0 1 1 1 1 1 1
1 1 1 1 0 0 0 0 1 1 1 1 1 1 0 0 1 1 0 0 1 1 0 0 1 1 1 1 1 1 1 1 0 0 1 1 1 1 0 0 1 1 1 1 1 1 1 1 0 0
0 0 1 1 1 1 0 0 1 1 1 1 0 0 1 1 0 0 1 1 1 1 0 0 0 0 1 1 1 1 1 1 1 1 1 1 1 1 1 1 1 1 0 0 1 1 0 0 0 0
1 1 0 0 0 0 1 1 1 1 1 1 1 1 1 1 0 0 1 1 0 0 1 1 0 0 1 1 0 0 1 1 1 1 0 0 1 1 1 1 0 0 0 0 1 1 1 1 1 1
1 1 1 1 1 1 0 0 0 0 1 1 1 1 0 0 0 0 1 1 1 1 1 1 0 0 0 0 1 1 1 1 0 0 0 0 0 0 0 0 0 0 1 1 0 0 1 1 1 1
1 1 0 0 0 0 1 1 1 1 0 0 1 1 0 0 1 1 1 1 1 1 1 1 1 1 1 1 1 1 0 0 1 1 0 0 1 1 1 1 0 0 1 1 1 1 0 0 0 0
0 0 0 0 0 0 0 0 1 1 0 0 0 0 0 0 1 1 0 0 1 1 1 1 0 0 0 0 0 0 0 0 0 0 1 1 0 0 1 1 0 0 0 0 1 1 1 1 0 0
0 0 0 0 1 1 0 0 0 0 1 1 0 0 0 0 1 1 1 1 1 1 1 1 1 1 0 0 1 1 1 1 0 0 0 0 0 0 0 0 0 0 1 1 1 1 0 0 1 1
0 0 0 0 1 1 1 1 0 0 1 1 0 0 0 0 0 0 0 0 1 1 0 0 1 1 0 0 1 1 0 0 1 1 1 1 1 1 0 0 1 1 0 0 0 0 1 1 0 0
0 0 0 0 1 1 0 0 1 1 1 1 0 0 0 0 0 0 1 1 0 0 0 0 0 0 1 1 0 0 0 0 0 0 0 0 1 1 1 1 0 0 1 1 1 1 0 0 0 0
1 1 1 1 0 0 1 1 1 1 0 0 0 0 0 0 1 1 1 1 0 0 1 1 1 1 1 1 0 0 0 0 1 1 1 1 1 1 1 1 1 1 1 1 1 1 0 0 1 1
0 0 0 0 1 1 0 0 0 0 0 0 0 0 1 1 0 0 1 1 1 1 0 0 0 0 0 0 0 0 1 1 1 1 1 1 0 0 1 1 1 1 1 1 1 1 0 0 1 1
0 0 0 0 1 1 1 1 1 1 1 1 1 1 1 1 0 0 0 0 0 0 0 0 0 0 0 0 1 1 1 1 0 0 0 0 1 1 1 1 1 1 1 1 1 1 0 0 1 1
1 1 1 1 0 0 0 0 0 0 0 0 1 1 1 1 0 0 0 0 0 0 0 0 1 1 1 1 1 1 0 0 0 0 0 0 0 0 1 1 0 0 1 1 0 0 1 1 1 1
0 0 0 0 0 0 1 1 0 0 1 1 1 1 0 0 0 0 0 0 1 1 0 0 0 0 1 1 0 0 1 1 0 0 1 1 0 0 0 0 1 1 1 1 1 1 1 1 1 1
0 0 0 0 0 0 1 1 1 1 0 0 1 1 0 0 1 1 1 1 0 0 1 1 0 0 0 0 0 0 1 1 1 1 1 1 0 0 1 1 0 0 0 0 1 1 0 0 0 0
0 0 1 1 1 1 1 1 1 1 1 1 0 0 0 0 0 0 0 0 1 1 0 0 0 0 0 0 0 0 1 1 0 0 1 1 1 1 0 0 1 1 0 0 1 1 1 1 0 0
0 0 1 1 0 0 0 0 1 1 0 0 0 0 1 1 1 1 0 0 0 0 1 1 1 1 0 1 1 1 1 1 1 1 1 1 0 0 0 0 0 0 0 0 1 1 1 1 1 1
0 0 1 1 1 1 0 0 0 0 1 1 1 1 1 1 1 1 0 0 1 1 0 0 0 0 1 1 0 0 0 0 1 1 1 1 1 1 0 0 1 1 0 0 1 1 1 1 1 1
1 1 0 0 1 1 1 1 1 1 0 0 1 1 0 0 1 1 1 1 0 0 0 0 1 1 1 1 1 1 0 0 0 0 1 1 0 0 1 1 1 1 1 1 0 0 1 1 1 1
0 0 1 1 1 1 0 0 1 1 1 1 0 0 1 1 1 1 1 1 1 1 1 1 1 1 0 0 0 0 0 0 0 0 1 1 0 0 1 1 0 0 1 1 0 0 1 1 1 1
0 0 0 0 1 1 0 0 1 1 1 1 0 0 0 0 0 0 0 0 1 1 1 1 1 1 0 0 1 1 0 0 1 1 1 1 1 1 0 0 1 1 1 1 1 1 0 0 1 1
1 1 1 1 0 0 0 0 0 0 0 0 1 1 0 0 1 1 1 1 1 1 1 1 1 1 0 0 1 1 1 1 1 1 1 1 1 1 0 0 0 0 1 1 1 1 0 0 0 0
1 1 1 1 1 1 0 0 1 1 0 0 0 0 0 0 1 1 0 0 0 0 1 1 1 1 1 1 0 0 1 1 1 1 0 0 1 1 1 1 1 1 1 1 1 1 1 1 0 0
0 0 1 1 1 1 1 1 0 0 1 1 1 1 0 0 1 1 1 1 0 0 0 0 1 1 0 0 0 0 0 0 0 0 1 1 1 1 0 0 1
0 0 1 1 0 0 0 0 1 1 1 1 1 1 0 0 0 0 0 0 0 0 1 1 0 0 1 1 1 1 1 1 0 0 0 0 0 0 0 0 0 0 1 1 1 1 0 0 1 1
0 0 0 0 1 1 1 1 0 0 1 1 1 1 1 1 0 0 1 1 1 1 1 1 0 0 1 1 0 0 0 0 1 1 0 0 0 0 1 1 0 0 0 0 1 1 0 0 0 0
0 0 1 1 1 1 0 0 0 0 1 1 1 1 0 0 0 0 1 1 1 1 1 1 1 1 1 1 0 0 1 1 0 0 1 1 1 1 1 1 0 0 1 1 1 1 0 0 1 1
1 1 1 1 1 1 1 1 0 0 1 1 1 1 1 1 1 1 0 0 1 1 1 1 1 1 1 1 1 1 0 0 0 0 1 1 1 1 1 1 0 0 1 1 1 1 1 1 0 0
0 0 0 0 1 1 0 0 1 1 0 0 0 0 0 0 1 1 1 1 1 1 0 0 1 1 0 0 1 1 1 1 1 1 1 1 0 0 1 1 1 1 1 1 0 0 1 1 0 0
1 1 0 0 1 1 1 1 1 1 1 1 1 1 1 1 0 0 1 1 0 0 1 1 0 0 1 1 0 0 1 1 1 1 0 0 0 0 1 1 1 1 0 0 0 0 1 1 1 1
0 0 1 1 1 1 0 0 1 1 1 1 0 0 1 1 1 1 1 1 1 1 1 1 0 0 0 0 0 0 1 1 0 0 1 1 1 1 1 1 1 1 1 1 0 0 1 1 0 0
0 0 0 0 0 0 1 1 1 1 0 0 0 0 0 0 1 1 1 1 1 1 1 1 1 1 1 1 1 1 0 0 0 0 0 0 0 0 1 1 0 0 1 1 1 1 0 0 0 0
0 0 0 0 1 1 0 0 1 1 0 0 0 0 0 0 1 1 0 0 1 1 1 1 0 0 0 0 1 1 0 0 1 1 1 1 1 1 1 1 1 1 0 0 1 1 0 0 0 0
0 0 0 0 1 1 0 0 0 0 1 1 0 0 0 0 0 0 1 1 1 1 1 1 1 1 0 0 0 0 1 1 0 0 0 0 0 0 0 0 1 1 1 1 0 0 0 0 1 1
0 0 0 0 0 0 1 1 0 0 0 0 1 1 0 0 1 1 1 1 0 0 1 1 1 1 0 0 1 1 0 0 1 1 0 0 1 1 0 0 1 1 1 1 1 1 1 1 0 0
0 0 1 1 1 1 1 1 0 0 0 0 0 0 0 0 0 0 1 1 1 1 0 0 1 1 1 1 0 0 0 0 1 1 0 0 0 0 1 1 1 1 1 1 1 1 1 1 0 0
1 1 1 1 0 0 0 0 1 1 0 0 0 0 1 1 1 1 1 1 0 0 1 1 1 1 1 1 0 0 0 0 0 0 1 1 0 0 1 1 1 1 1 1 0 0 1 1 1 1
0 0 1 1 1 1 0 0 0 0 0 0 0 0 1 1 0 0 0 0 1 1 0 0 0 0 1 1 0 0 1 1 1 1 1 1 0 0 0 0 1 1 1 1 1 1 0 0 0 0
0 0 0 0 1 1 1 1 1 1 0 0 1 1 1 1 0 0 0 0 0 0 0 0 1 1 0 0 0 0 0 0 1 1 0 0 1 1 0 0 1 1 1 1 1 1 0 0 0 0
0 0 0 0 0 0 0 0 0 0 0 0 0 0 1 1 0 0 1 1 0 0 0 0 0 0 0 0 1 1 1 1 0 0 0 0 0 0 1 1 1 1 1 1 0 0 1 1 0 0
1 1 1 1 1 1 1 1 0 0 1 1 1 1 0 0 0 0 1 1 0 0 0 0 0 0 0 0 0 0 0 0 1 1 0 0 1 1 0 0 1 1 1 1 1 1 1 1 1 1
1 1 0 0 0 0 1 1 1 1 1 1 0 0 0 0 1 1 0 0 0 0 0 0 1 1 0 0 0 0 1 1 0 0 1 1 0 0 1 1 0 0 0 0 1 1 0 0 1 1
1 1 0 0 1 1 1 1 0 0 1 1 0 0 0 0 0 0 0 0 1 1 0 0 0 0 0 0 1 1 1 1 0 0 1 1 1 1 0 0 1 1 0 0 0 0 1 1 0 0
1 1 1 1 0 0 1 1 0 0 0 0 0 0 0 0 1 1 1 1 1 1 1 1 1 1 0 0 1 1 1 1 0 0 0 0 1 1 0 0 0 0 0 0 1 1 1 1 1 1
0 0 1 1 1 1 0 0 0 0 1 1 1 1 1 1 0 0 0 0 1 1 0 0 0 0 1 1 0 0 0 0 1 1 1 1 1 1 1 1 0 0 0 0 1 1 1 1 1 1
0 0 0 0 1 1 1 1 0 0 0 0 1 1 0 0 1 1 0 0 0 0 0 0 0 0 1 1 1 1 0 0 0 0 1 1 0 0 1 1 0 0 0 0 1 1 1 1 1 1
1 1 0 0 1 1 0 0 0 0 0 0 0 0 0 0 1 1 1 1 1 1 1 1 1 1 1 1 1 1 1 1 0 0 0 0 0 0 1 1 1 1 0 0 0 0 1 1 1 1
0 0 1 1 1 1 0 0 1 1 1 1 0 0 0 0 0 0 1 1 1 1 0 0 1 1 0 0 1 1 0 0 1 1 1 1 0 0 0 0 1 1 1 1 0 0 0 0 0 0
0 0 1 1 0 0 1 1 1 1 0 0 0 0 0 0 1 1 1 1 1 1 1 1 1 1 1 1 1 1 1 1 1 1 0 0 0 0 0 0 0 0 1 1 1 1 0 0 1 1
1 1 0 0 1 1 0 0 1 1 1 1 1 1 0 0 0 0 1 1 1 1 0 0 1 1 1 1 0 0 1 1 1 1 1 1 1 1 1 1 1 1 0 0 0 0 1 1 1 1
0 0 0 0 1 1 1 1 0 0 1 1 0 0 0 0 0 0 1 1 1 1 0 0 1 1 1 1 1 1 1 1 0 0 1 1 0 0 0 0 0
1 1 1 1 1 1 0 0 1 1 0 0 1 1 0 0 0 0 0 0 1 1 1 1 0 0 1 1 1 1 1 1 1 1 0 0 0 0 1 1 0 0 0 0 1 1 1 1 0 0
0 0 0 0 0 0 1 1 0 0 0 0 0 0 0 0 1 1 1 1 0 0 1 1 0 0 1 1 1 1 0 0 1 1 1 1 1 1 1 1 1 1 0 0 1 1 0 0 0 0
0 0 1 1 0 0 0 0 1 1 1 1 1 1 1 1 0 0 0 0 1 1 1 1 1 1 0 0 0 0 1 1 0 0 1 1 1 1 1 1 0 0 0 0 0 0 0 0 1 1
1 1 1 1 0 0 1 1 1 1 1 1 1 1 1 1 1 1 0 0 1 1 1 1 1 1 0 0 1 1 1 1 0 0 1 1 0 0 0 0 1 1 1 1 1 1 0 0 1 1
1 1 0 0 1 1 0 0 1 1 0 0 0 0 1 1 1 1 1 1 0 0 0 0 0 0 1 1 1 1 0 0 1 1 0 0 1 1 1 1 1 1 0 0 1 1 1 1 0 0
1 1 0 0 0 0 0 0 1 1 1 1 0 0 0 0 0 0 1 1 1 1 0 0 0 0 0 0 0 0 0 0 0 0 0 0 1 1 0 0 0 0 1 1 0 1 0 0 1 1
1 1 1 1 0 0 0 0 1 1 1 1 1 1 1 1 1 1 1 1 1 1 1 1 0 0 0 0 1 1 1 1 1 1 1 1 1 1 0 0 1 1 1 1 0 0 1 1 1 1
1 1 1 1 0 0 1 1 1 1 0 0 1 1 1 1 0 0 1 1 1 1 0 0 1 1 1 1 1 1 0 0 0 0 0 0 1 1 1 1 1 1 1 1 1 1 0 0 0 0
1 1 0 0 0 0 1 1 1 1 1 1 1 1 0 0 1 1 1 1 1 1 1 1 1 1 1 1 1 1 1 1 1 1 1 1 1 1 1 1 0 0 0 0 1 1 1 1 0 0
1 1 1 1 1 1 0 0 0 0 0 0 1 1 1 1 0 0 1 1 1 1 1 1 1 1 1 1 1 1 0 0 0 0 0 0 0 0 0 0 1 1 1 1 1 1 0 0 1 1
0 0 0 0 1 1 1 1 1 1 0 0 1 1 0 0 1 1 0 0 1 1 0 0 1 1 1 1 1 1 1 1 0 0 1 1 1 1 0 0 1 1 1 1 1 1 1 1 0 0
1 1 1 1 1 1 1 1 0 0 0 0 0 0 0 0 0 0 1 1 1 1 0 0 1 1 0 0 0 0 0 0 1 1 0 0 1 1 1 1 0 0 1 1 0 0 0 0 0 0
1 1 1 1 0 0 1 1 0 0 1 1 1 1 1 1 1 1 1 1 0 0 1 1 1 1 1 1 1 1 0 0 0 0 1 1 0 0 1 1 1 1 1 1 1 1 1 1 1 1
1 1 0 0 1 1 0 0 0 0 0 1 1 1 1 1 0 0 1 1 1 1 0 0 1 1 0 0 0 0 1 1 1 1 1 1 0 0 1 1 0 0 1 1 0 0 0 0 1 1
0 0 1 1 1 1 1 1 0 0 1 1 1 1 0 0 0 0 1 1 0 0 0 0 1 1 0 0 1 1 1 1 0 0 0 0 0 0 1 1 1 1 0 0 0 0 0 0 1 1
1 1 1 1 1 1 1 1 0 0 0 0 1 1 1 1 0 0 0 0 1 1 1 1 0 0 0 0 1 1 1 1 0 0 0 0 1 1 1 1 0 0 0 0 0 0 1 1 0 0
1 1 0 0 1 1 0 0 1 1 0 0 1 1 0 0 0 0 0 0 0 0 0 0 0 0 1 1 1 1 1 1 0 0 1 1 0 0 1 1 1 1 1 1 1 1 0 0 1 1
1 1 1 1 1 1 1 1 1 1 1 1 0 0 0 0 0 0 0 0 0 0 0 0 1 1 0 0 0 0 1 1 1 1 1 1 0 0 1 1 0 0 1 1 0 0 0 0 0 0
1 1 1 1 1 1 1 1 1 1 1 1 0 0 0 0 0 0 0 0 1 1 0 0 1 1 1 1 1 1 1 1 1 1 1 1 1 1 1 1 1 1 0 0 1 1 0 0 0 0
0 0 0 0 1 1 1 1 1 1 0 0 1 1 1 1 1 1 0 0 0 0 1 1 0 0 0 0 1 1 1 1 1 1 0 0 1 1 0 0 1 1 0 0 1 1 1 1 0 0
0 0 1 1 1 1 0 0 1 1 1 1 1 1 1 1 1 1 0 0 1 1 1 1 0 0 1 1 1 1 0 0 1 1 1 1 1 1 0 0 1 1 0 0 1 1 0 0 1 1
0 0 0 0 1 1 1 1 1 1 0 0 1 1 0 0 0 0 1 1 1 1 1 1 1 1 1 1 1 1 0 0 0 0 1 1 1 1 0 0 0 0 0 0 0 0 0 0 1 1
0 0 1 1 0 0 1 1 0 0 1 1 0 0 0 0 0 0 1 1 1 1 1 1 0 0 1 1 0 0 0 0 1 1 0 0 1 1 0 0 1 1 1 1 1 1 1 1 0 0
0 0 0 0 1 1 1 1 1 1 0 0 0 0 0 0 0 0 1 1 0 0 1 1 1 1 0 0 1 1 0 0 0 0 0 0 1 1 1 1 1 1 1 1 0 0 1 1 0 0
1 1 0 0 1 1 0 0 1 1 1 1 0 0 1 1 1 1 1 1 1 1 1 1 1 1 1 1 1 1 1 1 1 1 1 1 0 0 0 0 0 0 0 0 1 1 1 1 0 0
1 1 1 1 1 1 0 0 1 1 0 0 1 1 0 0 1 1 1 1 1 1 0 0 1 1 1 1 1 1 1 1 1 1 0 0 1 1 1 1 1 1 1 1 0 0 1 1 1 1
1 1 1 1 1 1 1 1 1 1 0 0 1 1 0 0 1 1 1 1 0 0 1 1 1 1 1 1 1 1 0 0 1 1 1 1 1 1 1 1 1
0 0 1 1 0 0 0 0 0 0 1 1 1 1 0 0 0 0 0 0 1 1 0 0 0 0 1 1 1 1 1 1 0 0 1 1 1 1 0 0 0 0 0 0 1 1 0 0 0 0
0 0 0 0 1 1 1 1 1 1 0 0 1 1 1 1 1 1 0 0 0 0 1 1 1 1 1 1 1 1 0 0 1 1 0 0 1 1 0 0 1 1 0 0 1 1 0 0 0 0
0 0 1 1 0 0 0 0 1 1 1 1 0 0 1 1 0 0 0 0 1 1 1 1 1 1 0 0 0 0 1 1 1 1 0 0 1 1 1 1 0 0 0 0 1 1 1 1 1 1
1 1 1 1 1 1 0 0 1 1 0 0 1 1 0 0 1 1 0 0 1 1 1 1 0 0 1 1 1 1 0 0 0 0 1 1 0 0 0 0 0 0 1 1 1 1 1 1 0 0
0 0 0 0 1 1 0 0 0 0 0 0 1 1 1 1 1 1 0 0 1 1 0 0 0 0 0 0 1 1 1 1 1 1 0 0 1 1 1 1 0 0 1 1 0 0 1 1 0 0
1 1 0 0 1 1 1 1 1 1 1 1 1 1 1 1 0 0 1 1 0 0 0 0 1 1 0 0 1 1 1 1 1 1 1 1 1 1 1 1 0 0 1 1 0 0 0 0 1 1
1 1 1 1 1 1 1 1 1 1 1 1 1 1 0 0 1 1 1 1 1 1 1 1 0 0 0 0 1 1 1 1 1 1 0 0 1 1 0 0 1 1 1 1 0 0 1 1 1 1
0 0 1 1 1 1 1 1 0 0 1 1 0 0 0 0 1 1 1 1 0 0 1 1 1 1 1 1 1 1 1 1 1 1 1 1 0 0 1 1 1 1 1 1 1 1 0 0 0 0
1 1 1 1 0 0 0 0 1 1 0 0 1 1 1 1 1 1 0 0 1 1 1 1 0 0 1 1 1 1 1 1 0 0 1 1 1 1 1 1 1 1 0 0 1 1 1 1 0 0
0 0 0 0 1 1 0 0 0 0 0 0 0 0 0 0 0 0 1 1 1 1 1 1 1 1 0 0 0 0 0 0 0 0 1 1 1 1 0 0 0 0 0 0 1 1 0 0 0 0
1 1 0 0 1 1 0 0 1 1 0 0 1 1 0 0 1 1 0 0 1 1 1 1 0 0 1 1 1 1 0 0 1 1 0 0 0 0 1 1 0 0 0 0 1 1 1 1 1 1
1 1 0 0 0 0 1 1 0 0 0 0 0 0 1 1 1 1 1 1 1 1 0 0 0 0 1 1 1 1 0 0 1 1 0 0 1 1 1 1 1 1 1 1 0 0 0 0 1 1
1 1 1 1 0 0 1 1 1 1 0 0 0 0 0 0 1 1 0 0 0 0 1 1 0 0 1 1 0 0 0 0 0 0 1 1 1 1 1 1 1 1 0 0 1 1 1 1 1 1
0 0 1 1 0 0 0 0 0 0 0 0 0 0 1 1 0 0 1 1 0 0 0 0 1 1 1 1 0 0 0 0 1 1 1 1 0 0 1 1 1 1 0 0 1 1 0 0 0 0
1 1 1 1 1 1 1 1 0 0 0 0 1 1 1 1 0 0 1 1 0 0 0 0 0 0 1 1 0 0 0 0 1 1 1 1 1 1 0 0 1 1 0 0 0 0 1 1 0 0
0 0 1 1 1 1 0 0 0 0 1 1 1 1 1 1 0 0 0 0 0 0 0 0 1 1 0 0 0 0 0 0 1 1 1 1 0 0 1 1 1 1 1 1 0 0 0 0 0 0
1 1 1 1 0 0 1 1 0 0 1 1 1 1 1 1 1 1 0 0 0 0 0 0 0 0 1 1 0 0 1 1 1 1 1 1 0 0 1 1 0 0 1 1 0 0 1 1 1 1
0 0 1 1 1 1 1 1 0 0 1 1 0 0 1 1 1 1 0 0 0 0 1 1 0 0 0 0 0 0 0 0 1 1 1 1 0 0 1 1 0 0 0 0 1 1 1 1 0 0
1 1 0 0 1 1 1 1 1 1 1 1 1 1 1 1 0 0 1 1 0 0 0 0 1 1 1 1 1 1 1 1 1 1 1 1 1 1 1 1 1 1 0 0 1 1 1 1 1 1
1 1 1 1 0 0 0 0 1 1 0 0 0 0 1 1 0 0 1 1 1 1 0 0 1 1 0 0 0 0 1 1 0 0 0 0 0 0 1 1 1 1 1 1 0 0 1 1 1 1
0 0 1 1 1 1 0 0 0 0 0 0 0 0 0 0 1 1 0 0 0 0 1 1 1 1 0 0 1 1 1 1 1 1 1 1 1 1 0 0 0 0 0 0 0 0 1 1 1 1
1 1 1 1 0 0 1 1 0 0 0 0 1 1 1 1 1 1 1 1 1 1 1 1 1 1 0 0 1 1 0 0 1 1 0 0 0 0 1 1 0 0 1 1 0 0 1 1 1 1
0 0 0 0 1 1 0 0 1 1 0 0 1 1 0 0 0 0 1 1 1 1 0 0 0 0 0 0 1 1 1 1 0 0 1 1 0 0 1 1 1 1 0 0 0 0 0 0 0 0
1 1 1 1 1 1 1 1 1 1 1 1 1 1 0 0 0 0 0 0 1 1 1 1 1 1 0 0 1 1 0 0 1 1 0 0 0 0 1 1 1 1 1 1 0 0 1 1 1 1
1 1 1 1 0 0 0 0 1 1 0 0 0 0 0 0 1 1 1 1 1 1 0 0 1 1 1 1 1 1 1 1 1 1 0 0 0 0 0 0 1 1 0 0 0 0 0 0 0 0
1 1 1 1 1 1 0 0 1 1 0 0 1 1 1 1 0 0 1 1 0 0 0 0 1 1 1 1 1 1 1 1 1 1 1 1 1 1 1 1 1 1 1 1 0 0 1 1 1 1
1 1 0 0 1 1 1 1 0 0 1 1 1 1 0 0 1 1 0 0 0 0 0 0 1 1 1 1 0 0 0 0 0 0 1 1 1 1 0 0 1
0 0 1 1 1 1 1 1 0 0 0 0 0 0 1 1 0 0 0 0 1 1 1 1 0 0 1 1 1 1 1 1 1 1 1 1 1 1 0 0 0 0 0 0 1 1 1 1 0 0
0 0 0 0 1 1 1 1 0 0 0 0 0 0 1 1 1 1 1 1 0 0 1 1 1 1 1 1 1 1 0 0 1 1 1 1 0 0 1 1 1 1 0 0 0 0 0 0 0 0
0 0 1 1 1 1 0 0 0 0 1 1 1 1 1 1 0 0 1 1 0 0 1 1 0 0 1 1 1 1 1 1 1 1 1 1 1 1 1 1 0 0 0 0 1 1 1 1 1 1
1 1 1 1 1 1 0 0 1 1 1 1 1 1 1 1 1 1 0 0 1 1 1 1 0 0 1 1 1 1 0 0 0 0 1 1 0 0 1 1 0 0 0 0 1 1 0 0 1 1
1 1 0 0 1 1 0 0 1 1 0 0 0 0 1 1 0 0 1 1 1 1 1 1 1 1 0 0 1 1 1 1 1 1 0 0 0 0 1 1 1 1 0 0 0 0 0 0 0 0
1 1 1 1 1 1 0 0 1 1 1 1 1 1 1 1 1 1 1 1 1 1 1 1 1 1 0 0 0 0 0 0 1 1 1 1 1 1 1 1 0 0 1 1 0 0 0 0 1 1
1 1 1 1 1 1 0 0 1 1 1 1 1 1 1 1 1 1 0 0 1 1 1 1 0 0 0 0 1 1 1 1 1 1 1 1 1 1 1 1 0 0 1 1 0 0 1 1 1 1
1 1 1 1 0 0 1 1 1 1 0 0 0 0 0 0 1 1 1 1 1 1 0 0 1 1 1 1 1 1 1 1 1 1 0 0 1 1 1 1 1 1 1 1 1 1 0 0 0 0
0 0 1 1 0 0 1 1 1 1 1 1 1 1 0 0 1 1 1 1 1 1 0 0 1 1 1 1 1 1 1 1 0 0 1 1 1 1 1 1 1 1 1 1 1 1 1 1 0 0
1 1 1 1 1 1 0 0 0 0 1 1 0 0 0 0 0 0 1 1 1 1 0 0 1 1 1 1 0 0 1 1 0 0 1 1 0 0 0 0 0 0 1 1 1 1 1 1 1 1
1 1 0 0 1 1 1 1 1 1 0 0 1 1 1 1 1 1 0 0 0 0 0 0 1 1 0 0 0 0 0 0 0 0 0 0 1 1 1 1 0 0 1 1 0 0 1 1 0 0
1 1 0 0 1 1 1 1 0 0 1 1 0 0 0 0 1 1 1 1 1 1 0 0 1 1 0 0 0 0 1 1 1 1 0 0 1 1 1 1 0 0 0 0 0 0 1 1 0 0
1 1 1 1 0 0 1 1 0 0 1 1 1 1 0 0 1 1 0 0 0 0 0 0 1 1 1 1 0 0 0 0 0 0 1 1 0 0 0 0 1 1 1 1 0 0 1 1 0 0
1 1 0 0 1 1 0 0 0 0 1 1 0 0 0 0 0 0 1 1 0 0 0 0 1 1 1 1 0 0 0 0 1 1 1 1 0 0 0 0 0 0 1 1 0 0 0 0 1 1
0 0 1 1 1 1 1 1 0 0 1 1 1 1 0 0 0 0 1 1 1 1 0 0 0 0 1 1 0 0 1 1 1 1 0 0 1 1 0 0 1 1 0 0 1 1 0 0 0 0
1 1 1 1 1 1 1 1 0 0 0 0 1 1 0 0 0 0 0 0 1 1 1 1 0 0 1 1 1 1 1 1 0 0 1 1 1 1 1 1 0 0 1 1 0 0 1 1 0 0
1 1 1 1 1 1 0 0 0 0 1 1 1 1 0 0 1 1 0 0 0 0 1 1 0 0 1 1 1 1 1 1 1 1 1 1 1 1 1 1 1 1 1 1 0 0 1 1 0 0
1 1 1 1 1 1 0 0 1 1 1 1 1 1 1 1 0 0 1 1 1 1 1 1 0 0 0 0 1 1 0 0 1 1 1 1 1 1 1 1 1 1 0 0 0 0 1 1 1 1
1 1 1 1 1 1 0 0 1 1 1 1 0 0 0 0 0 0 1 1 1 1 0 0 1 1 1 1 1 1 0 0 1 1 1 1 0 0 0 0 0 0 0 0 0 0 0 0 1 1
1 1 1 1 1 1 1 1 1 1 0 0 1 1 0 0 0 0 1 1 0 0 1 1 1 1 0 0 1 1 1 1 0 0 0 0 1 1 1 1 1 1 0 0 1 1 0 0 1 1
1 1 1 1 1 1 0 0 0 0 1 1 1 1 1 1 1 1 0 0 1 1 1 1 1 1 1 1 0 0 0 0 1 1 0 0 1 1 0 0 1 1 1 1 1 1 0 0 1 1
0 0 0 0 0 0 0 0 0 0 0 0 1 1 0 0 1 1 1 1 1 1 0 0 1 1 1 1 1 1 0 0 0 0 1 1 1 1 1 1 0 0 1 1 1 1 0 0 0 0
1 1 1 1 1 1 1 1 1 1 1 1 1 1 0 0 1 1 1 1 1 1 0 0 0 0 1 1 1 1 1 1 1 1 0 0 1 1 1 1 1 1 0 0 0 0 1 1 1 1
0 0 0 0 1 1 1 1 0 0 1 1 1 1 0 0 0 0 1 1 1 1 0 0 1 1 0 0 1 1 0 0 1 1 1 1 1 1 0 0 0 0 1 1 0 0 1 1 0 0
1 1 1 1 0 0 1 1 1 1 1 1 0 0 1 1 1 1 1 1 1 1 1 1 1 1 1 1 1 1 1 1 0 0 1 1 1 1 0 0 0 0 0 0 1 1 1 1 0 0
1 1 1 1 1 1 0 0 0 0 0 0 1 1 0 0 0 0 1 1 0 0 0 0 1 1 1 1 1 1 1 1 1 1 0 0 1 1 1 1 1 1 0 0 1 1 1 1 0 0
0 0 1 1 1 1 1 1 1 1 1 1 1 1 0 0 0 0 0 0 1 1 0 0 0 0 0 0 1 1 1 1 1 1 1 1 1 1 1 1 1
0 0 1 1 0 0 0 0 1 1 1 1 0 0 0 0 0 0 0 0 0 0 1 1 0 0 0 0 1 1 1 1 1 1 0 0 0 0 0 0 0 0 0 0 1 1 0 0 1 1
0 0 0 0 1 1 1 1 0 0 0 0 1 1 1 1 1 1 0 0 1 1 1 1 0 0 1 1 0 0 0 0 1 1 1 1 0 0 1 1 1 1 0 0 1 1 0 0 0 0
0 0 1 1 1 1 0 0 1 1 1 1 1 1 0 0 0 0 1 1 1 1 1 1 1 1 1 1 0 0 1 1 1 1 1 1 1 1 1 1 0 0 0 0 1 1 1 1 1 1
1 1 1 1 1 1 1 1 0 0 1 1 1 1 1 1 1 1 0 0 1 1 1 1 1 1 1 1 1 1 0 0 0 0 1 1 0 0 1 1 1 1 1 1 1 1 1 1 1 1
0 0 0 0 1 1 0 0 0 0 0 0 0 0 1 1 1 1 1 1 0 0 1 1 1 1 1 1 1 1 1 1 1 1 1 1 1 1 1 1 1 1 0 0 0 0 0 0 0 0
0 0 0 0 1 1 1 1 1 1 1 1 1 1 0 0 0 0 1 1 0 0 0 0 0 0 0 0 0 0 1 1 1 1 0 0 1 1 1 1 0 0 0 0 1 1 1 1 0 0
1 1 1 1 1 1 0 0 0 0 1 1 1 1 0 0 1 1 0 0 1 1 1 1 0 0 0 0 1 1 1 1 1 1 0 0 1 1 1 1 1 1 1 1 0 0 1 1 1 1
1 1 1 1 0 0 0 0 1 1 1 1 1 1 1 1 0 0 1 1 1 1 0 0 1 1 1 1 1 1 0 0 0 0 1 1 1 1 1 1 0 0 0 0 1 1 0 0 0 0
1 1 0 0 0 0 0 0 1 1 0 0 1 1 0 0 1 1 1 1 1 1 1 1 1 1 1 1 0 0 1 1 0 0 1 1 1 1 1 1 0 0 0 0 1 1 1 1 0 0
1 1 1 1 1 1 0 0 0 0 0 0 0 0 1 1 0 0 1 1 1 1 1 1 1 1 1 1 1 1 1 1 0 0 0 0 0 0 0 0 0 0 1 1 1 1 1 1 1 1
0 0 0 0 0 0 1 1 1 1 0 0 0 0 1 1 1 1 0 0 0 0 1 1 1 1 1 1 0 0 0 0 0 0 1 1 1 1 0 0 1 1 1 1 1 1 1 1 0 0
1 1 1 1 1 1 1 1 0 0 0 0 0 0 0 0 0 0 1 1 0 0 0 0 0 0 1 1 0 0 0 0 1 1 0 0 1 1 0 0 0 0 1 1 0 0 1 1 0 0
1 1 1 1 0 0 1 1 1 1 0 0 0 0 0 0 1 1 1 1 0 0 0 0 1 1 1 1 0 0 0 0 1 1 1 1 1 1 1 1 1 1 1 1 1 1 1 1 1 1
1 1 0 0 1 1 0 0 0 0 0 0 1 1 1 1 1 1 1 1 1 1 1 1 0 0 1 1 0 0 1 1 1 1 0 0 0 0 1 1 0 0 1 1 1 1 0 0 1 1
0 0 0 0 1 1 1 1 1 1 1 1 1 1 1 1 1 1 1 1 1 1 0 0 0 0 0 0 0 0 1 1 1 1 0 0 1 1 0 0 1 1 0 0 0 0 0 0 0 0
1 1 1 1 1 1 0 0 0 0 0 0 1 1 1 1 0 0 0 0 0 0 1 1 0 0 1 1 1 1 1 1 0 0 0 0 0 0 1 1 0 0 0 0 0 0 1 1 0 0
1 1 1 1 1 1 0 0 0 0 1 1 1 1 0 0 1 1 0 0 0 0 0 0 0 0 1 1 0 0 0 0 0 0 1 1 0 0 1 1 1 1 1 1 1 1 1 1 0 0
1 1 1 1 1 1 1 1 1 1 1 1 1 1 0 0 1 1 0 0 0 0 0 0 1 1 0 0 1 1 1 1 0 0 1 1 1 1 1 1 0 0 0 0 1 1 0 0 0 0
1 1 0 0 1 1 0 0 1 1 1 1 1 1 0 0 0 0 0 0 1 1 1 1 0 0 0 0 1 1 0 0 1 1 0 0 1 1 1 1 1 1 0 0 1 1 0 0 0 0
1 1 1 1 0 0 0 0 0 0 0 0 0 0 0 0 1 1 1 1 0 0 1 1 0 0 1 1 1 1 1 1 1 1 0 0 1 1 0 0 0 0 0 0 1 1 0 0 1 1
0 0 0 0 1 1 0 0 0 0 0 0 1 1 1 1 0 0 0 0 1 1 0 0 0 0 1 1 0 0 0 0 1 1 1 1 1 1 0 0 1 1 1 1 0 0 1 1 1 1
0 0 0 0 0 0 1 1 1 1 0 0 1 1 0 0 1 1 1 1 1 1 1 1 1 1 1 1 1 1 0 0 0 0 1 1 0 0 1 1 0 0 0 0 1 1 0 0 0 0
1 1 1 1 0 0 1 1 0 0 1 1 0 0 1 1 1 1 1 1 1 1 1 1 0 0 1 1 0 0 0 0 1 1 1 1 0 0 0 0 0 0 0 0 1 1 1 1 1 1
0 0 1 1 1 1 0 0 1 1 1 1 0 0 0 0 0 0 1 1 1 1 0 0 1 1 0 0 1 1 0 0 1 1 1 1 1 1 1 1 1 1 1 1 0 0 0 0 1 1
1 1 0 0 0 0 1 1 1 1 1 1 0 0 0 0 1 1 1 1 1 1 0 0 1 1 1 1 1 1 1 1 1 1 1 1 0 0 0 0 0 0 1 1 1 1 1 1 0 0
1 1 1 1 1 1 0 0 1 1 0 0 1 1 0 0 0 0 0 0 0 0 1 1 1 1 1 1 0 0 1 1 1 1 0 0 1 1 1 1 1 1 1 1 1 1 1 1 1 1
1 1 0 0 1 1 1 1 1 1 1 1 0 0 0 0 0 0 1 1 0 0 0 0 1 1 1 1 0 0 1 1 0 0 1 1 1 1 1 1 1
0 0 1 1 0 0 0 0 1 1 1 1 1 1 0 0 0 0 0 0 0 0 1 1 0 0 0 0 1 1 1 1 1 1 0 0 0 0 0 0 0 0 1 1 1 1 0 0 1 1
0 0 1 1 1 1 0 0 1 1 0 0 1 1 1 1 1 1 0 0 1 1 1 1 0 0 0 0 0 0 0 0 1 1 1 1 0 0 0 0 1 1 1 1 1 1 0 0 0 0
0 0 1 1 1 1 0 0 0 0 1 1 1 1 0 0 0 0 1 1 1 1 1 1 1 1 1 1 1 1 0 0 1 1 0 0 1 1 1 1 0 0 1 1 1 1 1 1 1 1
1 1 1 1 1 1 0 0 0 0 1 1 1 1 0 0 1 1 0 0 1 1 1 1 1 1 1 1 1 1 0 0 0 0 1 1 1 1 1 1 0 0 1 1 1 1 1 1 0 0
0 0 0 0 1 1 0 0 1 1 1 1 0 0 0 0 0 0 1 1 0 0 0 0 1 1 1 1 1 1 1 1 1 1 1 1 1 1 1 1 0 0 0 0 0 0 1 1 0 0
0 0 0 0 1 1 1 1 1 1 0 0 1 1 0 0 0 0 1 1 0 0 1 1 0 0 1 1 0 0 1 1 1 1 1 1 0 0 0 0 0 0 0 0 1 1 0 0 1 1
0 0 1 1 1 1 0 0 0 0 0 0 0 0 0 0 1 1 1 1 1 1 1 1 0 0 0 0 1 1 1 1 0 0 0 0 1 1 1 1 1 1 0 0 0 0 1 1 1 1
1 1 0 0 0 0 0 0 1 1 0 0 1 1 1 1 1 1 1 1 0 0 0 0 1 1 1 1 1 1 0 0 0 0 1 1 1 1 1 1 1 1 1 1 1 1 0 0 0 0
0 0 0 0 1 1 0 0 1 1 0 0 0 0 0 0 1 1 0 0 1 1 1 1 0 0 1 1 0 0 1 1 0 0 1 1 1 1 1 1 1 1 0 0 0 0 1 1 0 0
1 1 1 1 1 1 0 0 0 0 0 0 0 0 0 0 0 0 1 1 1 1 1 1 1 1 0 0 0 0 1 1 0 0 0 0 0 0 0 0 0 0 1 1 0 0 1 1 1 1
0 0 0 0 0 0 1 1 1 1 0 0 1 1 1 1 1 1 0 0 0 0 0 0 1 1 1 1 1 1 0 0 0 0 1 1 1 1 0 0 1 1 0 0 1 1 1 1 1 1
0 0 0 0 1 1 1 1 0 0 0 0 0 0 0 0 0 0 1 1 1 1 0 0 1 1 1 1 0 0 1 1 1 1 0 0 1 1 1 1 0 0 1 1 0 0 1 1 0 0
1 1 1 1 0 0 1 1 0 0 0 0 0 0 1 1 1 1 1 1 0 0 1 1 1 1 1 1 0 0 0 0 1 1 1 1 1 1 1 1 1 1 1 1 0 0 1 1 1 1
1 1 0 0 1 1 0 0 0 0 0 0 0 0 1 1 0 0 1 1 1 1 1 1 1 1 1 1 0 0 1 1 0 0 0 0 0 0 0 0 1 1 1 1 0 0 0 0 1 1
1 1 0 0 1 1 1 1 1 1 1 1 1 1 1 1 0 0 0 0 1 1 0 0 0 0 0 0 0 0 1 1 0 0 1 1 1 1 1 1 0 0 1 1 0 0 0 0 0 0
1 1 0 0 1 1 0 0 0 0 0 0 0 0 0 0 0 0 0 0 0 0 0 0 0 0 1 1 1 1 1 1 0 0 1 1 0 0 1 1 0 0 0 0 0 0 1 1 1 1
1 1 1 1 1 1 0 0 0 0 1 1 0 0 0 0 1 1 0 0 0 0 0 0 0 0 1 1 0 0 0 0 1 1 1 1 1 1 1 1 0 0 1 1 1 1 1 1 1 1
1 1 1 1 1 1 1 1 0 0 1 1 0 0 1 1 1 1 1 1 0 0 1 1 0 0 0 0 1 1 1 1 0 0 1 1 1 1 1 1 0 0 0 0 0 0 0 0 0 0
1 1 0 0 1 1 0 0 1 1 1 1 1 1 0 0 0 0 0 0 1 1 0 0 0 0 1 1 1 1 0 0 1 1 0 0 0 0 1 1 1 1 0 0 1 1 0 0 0 0
1 1 0 0 0 0 1 1 0 0 0 0 0 0 0 0 1 1 1 1 0 0 1 1 1 1 0 0 1 1 1 1 1 1 0 0 1 1 0 0 0 0 0 0 1 1 0 0 0 0
0 0 0 0 1 1 0 0 0 0 1 1 1 1 1 1 0 0 0 0 1 1 0 0 0 0 1 1 0 0 0 0 1 1 1 1 1 1 0 0 1 1 1 1 1 1 1 1 1 1
1 1 0 0 0 0 1 1 0 0 1 1 1 1 0 0 1 1 1 1 1 1 0 0 1 1 1 1 1 1 0 0 0 0 1 1 0 0 1 1 0 0 0 0 1 1 0 0 1 1
1 1 1 1 1 1 1 1 0 0 1 1 0 0 0 0 1 1 1 1 1 1 1 1 1 1 0 0 0 0 1 1 0 0 1 1 0 0 0 0 0 0 0 0 1 1 1 1 1 1
1 1 1 1 1 1 0 0 1 1 0 0 0 0 0 0 0 0 0 0 1 1 0 0 1 1 0 0 1 1 0 0 1 1 1 1 1 1 1 1 0 0 1 1 0 0 0 0 0 0
1 1 1 1 0 0 0 0 1 1 1 1 0 0 0 0 1 1 1 1 1 1 0 0 1 1 1 1 1 1 1 1 0 0 1 1 1 1 0 0 0 0 1 1 1 1 1 1 0 0
1 1 1 1 1 1 0 0 0 0 0 0 1 1 0 0 1 1 1 1 1 1 0 0 1 1 1 1 0 0 1 1 1 1 1 1 1 1 1 1 1 1 1 1 0 0 1 1 1 1
0 0 0 0 1 1 1 1 0 0 1 1 0 0 0 0 0 0 1 1 0 0 0 0 1 1 1 1 0 0 1 1 0 0 1 1 1 1 1 1 1
0 0 1 1 1 1 0 0 1 1 0 0 1 1 0 0 0 0 1 1 0 0 1 1 0 0 1 1 1 1 1 1 1 1 0 0 0 0 1 1 0 0 0 0 1 1 1 1 0 0
0 0 0 0 0 0 1 1 0 0 0 0 1 1 0 0 1 1 1 1 1 1 1 1 1 1 1 1 0 0 0 0 0 0 1 1 0 0 1 1 1 1 0 0 1 1 0 0 0 0
0 0 1 1 1 1 0 0 1 1 1 1 1 1 1 1 0 0 1 1 1 1 0 0 1 1 0 0 0 0 1 1 0 0 1 1 1 1 1 1 0 0 0 0 1 1 0 0 0 0
1 1 1 1 1 1 0 0 0 0 1 1 1 1 0 0 1 1 1 1 1 1 1 1 1 1 0 0 1 1 0 0 0 0 1 1 0 0 1 1 1 1 1 1 1 1 1 1 1 1
0 0 0 0 1 1 0 0 0 0 1 1 0 0 0 0 0 0 1 1 0 0 0 0 1 1 1 1 0 0 0 0 0 0 1 1 1 1 1 1 1 1 0 0 1 1 0 0 0 0
1 1 0 0 0 0 0 0 1 1 1 1 1 1 0 0 0 0 1 1 0 0 1 1 0 0 0 0 0 0 1 1 1 1 0 0 0 0 0 0 0 0 1 1 1 1 0 0 0 0
1 1 1 1 0 0 1 1 1 1 1 1 1 1 1 1 1 1 1 1 1 1 0 0 0 0 0 0 1 1 1 1 1 1 0 0 1 1 1 1 1 1 1 1 0 0 1 1 1 1
1 1 1 1 0 0 1 1 1 1 0 0 1 1 1 1 0 0 1 1 1 1 1 1 1 1 1 1 1 1 0 0 0 0 0 0 1 1 1 1 0 0 1 1 1 1 0 0 0 0
0 0 0 0 0 0 0 0 1 1 0 0 0 0 0 0 1 1 0 0 1 1 0 0 0 0 1 1 1 1 0 0 1 1 1 1 1 1 1 1 1 1 0 0 1 1 0 0 0 0
1 1 1 1 0 0 0 0 0 0 0 0 1 1 1 1 0 0 1 1 1 1 1 1 1 1 0 0 1 1 0 0 1 1 1 1 0 0 1 1 0 0 1 1 1 1 1 1 1 1
0 0 0 0 0 0 1 1 1 1 0 0 0 0 1 1 1 1 0 0 0 0 0 0 1 1 1 1 1 1 0 0 1 1 1 1 1 1 0 0 1 1 0 0 1 1 1 1 0 0
1 1 1 1 1 1 1 1 0 0 1 1 0 0 0 0 1 1 1 1 1 1 0 0 0 0 0 0 0 0 0 0 1 1 0 0 0 0 1 1 0 0 1 1 0 0 1 1 0 0
1 1 1 1 0 0 1 1 1 1 1 1 0 0 0 0 1 1 1 1 0 0 0 0 1 1 1 1 1 1 0 0 0 0 1 1 0 0 0 0 1 1 1 1 1 1 1 1 1 1
1 1 1 1 1 1 1 1 1 1 0 0 0 0 1 1 0 0 1 1 1 1 0 0 1 1 0 0 0 0 1 1 1 1 1 1 0 0 1 1 1 1 1 1 0 0 0 0 1 1
1 1 1 1 1 1 1 1 1 1 1 1 1 1 1 1 0 0 0 0 1 1 0 0 1 1 1 1 1 1 1 1 0 0 0 0 1 1 0 0 1 1 0 0 0 0 1 1 1 1
1 1 1 1 1 1 0 0 0 0 0 0 1 1 0 0 1 1 0 0 1 1 0 0 0 0 0 0 0 0 1 1 0 0 0 0 0 0 0 0 1 1 0 0 0 0 1 1 0 0
1 1 0 0 0 0 1 1 0 0 1 1 1 1 0 0 1 1 0 0 0 0 0 0 0 0 1 1 1 1 0 0 0 0 1 1 0 0 1 1 1 1 1 1 1 1 1 1 0 0
1 1 1 1 1 1 1 1 1 1 1 1 0 0 1 1 0 0 1 1 0 0 0 0 1 1 0 0 1 1 0 0 0 0 1 1 1 1 1 1 0 0 1 1 0 0 1 1 0 0
1 1 1 1 1 1 0 0 1 1 1 1 1 1 0 0 1 1 0 0 1 1 1 1 0 0 0 0 1 1 0 0 1 1 1 1 1 1 1 1 1 1 0 0 1 1 0 0 0 0
0 0 1 1 1 1 0 0 1 1 0 0 1 1 1 1 0 0 1 1 1 1 1 1 0 0 0 0 1 1 1 1 1 1 1 1 1 1 1 1 1 1 0 0 1 1 1 1 1 1
0 0 1 1 1 1 0 0 0 0 1 1 1 1 1 1 1 1 0 0 1 1 0 0 1 1 1 1 1 1 0 0 1 1 1 1 1 1 0 0 1 1 1 1 1 1 1 1 1 1
1 1 0 0 1 1 1 1 1 1 0 0 1 1 0 0 1 1 1 1 1 1 0 0 1 1 1 1 1 1 0 0 0 0 1 1 1 1 0 0 0 0 0 0 1 1 0 0 1 1
1 1 1 1 1 1 0 0 1 1 1 1 1 1 1 1 0 0 1 1 1 1 0 0 0 0 0 0 0 0 1 1 1 1 0 0 0 0 0 0 1 1 1 1 0 0 1 1 1 1
0 0 1 1 1 1 1 1 1 1 1 1 1 1 0 0 0 0 0 0 1 1 0 0 1 1 0 0 1 1 0 0 1 1 0 0 0 0 1 1 0 0 1 1 0 0 1 1 1 1
1 1 1 1 1 1 0 0 1 1 1 1 0 0 0 0 1 1 1 1 1 1 1 1 1 1 1 1 1 1 1 1 1 1 1 1 0 0 0 0 1 1 1 1 1 1 1 1 0 0
1 1 1 1 1 1 0 0 1 1 0 0 1 1 1 1 0 0 0 0 0 0 1 1 1 1 1 1 1 1 1 1 1 1 0 0 1 1 1 1 1 1 1 1 0 0 1 1 1 1
1 1 1 1 1 1 1 1 0 0 1 1 1 1 0 0 1 1 0 0 0 0 1 1 1 1 1 1 1 1 1 1 1 1 1 1 1 1 1 1 1
0 0 1 1 1 1 0 0 1 1 1 1 1 1 0 0 0 0 0 0 1 1 1 1 0 0 1 1 1 1 1 1 0 0 0 0 0 0 0 0 0 0 1 1 1 1 1 1 0 0
0 0 0 0 1 1 0 0 0 0 0 0 1 1 1 1 1 1 0 0 1 1 1 1 0 0 1 1 0 0 0 0 1 1 0 0 0 0 0 0 1 1 0 0 1 1 0 0 0 0
0 0 1 1 1 1 0 0 1 1 1 1 0 0 0 0 0 0 1 1 1 1 1 1 1 1 1 1 0 0 0 0 1 1 1 1 1 1 1 1 0 0 0 0 1 1 1 1 0 0
1 1 1 1 1 1 1 1 0 0 1 1 1 1 1 1 1 1 0 0 1 1 1 1 1 1 1 1 1 1 1 1 0 0 1 1 0 0 1 1 0 0 1 1 1 1 0 0 1 1
0 0 1 1 1 1 0 0 1 1 0 0 0 0 0 0 1 1 1 1 0 0 0 0 1 1 1 1 1 1 1 1 0 0 1 1 0 0 1 1 1 1 0 0 1 1 1 1 0 0
1 1 0 0 0 0 0 0 1 1 1 1 1 1 1 1 0 0 1 1 0 0 0 0 0 0 0 0 0 0 1 1 1 1 0 0 0 0 1 1 1 1 1 1 1 1 1 1 0 0
1 1 1 1 0 0 1 1 0 0 1 1 1 1 1 1 1 1 0 0 1 1 1 1 0 0 0 0 0 0 1 1 1 1 1 1 1 1 1 1 1 1 1 1 0 0 1 1 1 1
1 1 0 0 0 0 1 1 0 0 1 1 1 1 0 0 0 0 1 1 0 0 1 1 1 1 0 0 1 1 0 0 0 0 1 1 1 1 1 1 0 0 1 1 1 1 0 0 0 0
1 1 0 0 0 0 0 0 1 1 0 0 1 1 1 1 1 1 0 0 1 1 0 0 0 0 0 0 0 0 1 1 0 0 1 1 1 1 1 1 0 0 0 0 1 1 0 0 0 0
1 1 1 1 1 1 0 0 0 0 1 1 0 0 1 1 0 0 1 1 1 1 1 1 1 1 0 0 1 1 1 1 0 0 1 1 0 0 0 0 1 1 1 1 0 0 0 0 1 1
0 0 0 0 0 0 1 1 0 0 0 0 1 1 0 0 1 1 0 0 0 0 0 0 1 1 1 1 1 1 0 0 1 1 1 1 1 1 0 0 1 1 1 1 1 1 1 1 0 0
1 1 0 0 1 1 1 1 0 0 1 1 0 0 0 0 1 1 1 1 1 1 0 0 0 0 1 1 0 0 0 0 1 1 0 0 1 1 1 1 0 0 1 1 0 0 1 1 0 0
1 1 1 1 0 0 0 0 1 1 0 0 0 0 1 1 1 1 1 1 0 0 1 1 1 1 1 1 0 0 0 0 0 0 1 1 1 1 0 0 1 1 1 1 1 1 1 1 1 1
1 1 1 1 1 1 0 0 1 1 0 0 0 0 1 1 0 0 1 1 1 1 0 0 0 0 1 1 0 0 1 1 1 1 0 0 0 0 1 1 1 1 1 1 1 1 0 0 1 1
1 1 1 1 1 1 0 0 0 0 1 1 1 1 0 0 0 0 0 0 0 0 0 0 0 0 1 1 1 1 0 0 1 1 1 1 0 0 0 0 1 1 0 0 0 0 1 1 1 1
0 0 1 1 0 0 0 0 0 0 0 0 0 0 1 1 0 0 0 0 0 0 0 0 0 0 1 1 1 1 1 1 1 1 0 0 0 0 0 0 1 1 1 1 0 0 0 0 0 0
0 0 0 0 0 0 1 1 0 0 1 1 1 1 0 0 0 0 0 0 1 1 0 0 1 1 1 1 0 0 0 0 0 0 1 1 0 0 0 0 0 0 1 1 1 1 1 1 0 0
1 1 1 1 1 1 1 1 0 0 1 1 1 1 0 0 0 0 1 1 0 0 1 1 0 0 0 0 0 0 1 1 1 1 1 1 0 0 1 1 0 0 1 1 1 1 1 1 0 0
1 1 0 0 1 1 1 1 0 0 1 1 0 0 0 0 0 0 0 0 1 1 1 1 0 0 0 0 1 1 0 0 0 0 1 1 1 1 1 1 1 1 0 0 0 0 0 0 0 0
1 1 1 1 0 0 0 0 1 1 0 0 1 1 0 0 1 1 1 1 1 1 1 1 0 0 0 0 1 1 1 1 0 0 0 0 1 1 0 0 1 1 0 0 1 1 0 0 1 1
0 0 0 0 1 1 0 0 0 0 1 1 1 1 1 1 0 0 0 0 1 1 0 0 1 1 1 1 1 1 0 0 1 1 1 1 1 1 0 0 1 1 0 0 0 0 1 1 1 1
1 1 0 0 1 1 1 1 1 1 1 1 1 1 0 0 1 1 1 1 1 1 0 0 1 1 1 1 1 1 0 0 0 0 1 1 0 0 1 1 1 1 0 0 1 1 0 0 0 0
1 1 1 1 1 1 0 0 1 1 1 1 1 1 1 1 1 1 1 1 1 1 0 0 0 0 0 0 1 1 1 1 1 1 1 1 0 0 1 1 0 0 1 1 0 0 1 1 1 1
1 1 1 1 1 1 1 1 1 1 1 1 0 0 0 0 0 0 0 0 1 1 0 0 1 1 0 0 1 1 0 0 1 1 1 1 1 1 0 0 1 1 1 1 0 0 0 0 1 1
1 1 1 1 1 1 0 0 1 1 0 0 0 0 0 0 1 1 1 1 1 1 0 0 1 1 1 1 1 1 1 1 1 1 1 1 0 0 0 0 1 1 1 1 1 1 1 1 0 0
1 1 1 1 1 1 0 0 1 1 0 0 1 1 0 0 0 0 0 0 0 0 0 0 1 1 1 1 1 1 1 1 1 1 0 0 1 1 1 1 1 1 1 1 1 1 1 1 1 1
1 1 1 1 1 1 1 1 0 0 1 1 0 0 0 0 0 0 1 1 0 0 0 0 1 1 0 0 1 1 1 1 1 1 1 1 1 1 0 0 1
0 0 1 1 1 1 0 0 1 1 0 0 1 1 0 0 0 0 0 0 1 1 1 1 0 0 1 1 1 1 1 1 0 0 1 1 0 0 1 1 1 1 0 0 1 1 0 0 0 0
0 0 0 0 1 1 1 1 0 0 1 1 0 0 1 1 0 0 0 0 0 0 1 1 0 0 1 1 1 1 0 0 1 1 1 1 1 1 1 1 1 1 0 0 0 0 0 0 1 1
0 0 1 1 0 0 0 0 0 0 1 1 1 1 1 1 0 0 1 1 0 0 1 1 0 0 1 1 1 1 1 1 0 0 1 1 1 1 1 1 0 0 1 1 1 1 1 1 1 1
1 1 1 1 0 0 0 0 1 1 1 1 1 1 1 1 1 1 0 0 1 1 1 1 0 0 1 1 1 1 1 1 0 0 1 1 0 0 0 0 0 0 0 0 0 0 0 0 0 0
1 1 0 0 1 1 0 0 1 1 1 1 0 0 1 1 0 0 1 1 1 1 0 0 0 0 1 1 1 1 1 1 1 1 0 0 0 0 1 1 1 1 0 0 0 0 1 1 1 1
1 1 0 0 1 1 0 0 1 1 1 1 1 1 0 0 1 1 1 1 1 1 1 1 0 0 1 1 0 0 0 0 1 1 1 1 1 1 1 1 0 0 1 1 0 0 0 0 1 1
1 1 1 1 1 1 0 0 1 1 1 1 0 0 0 0 1 1 1 1 1 1 1 1 1 1 1 1 1 1 1 1 1 1 1 1 1 1 0 0 0 0 1 1 0 0 1 1 1 1
1 1 1 1 0 0 1 1 1 1 1 1 1 1 1 1 0 0 0 0 1 1 1 1 1 1 1 1 1 1 1 1 1 1 0 0 1 1 1 1 0 0 1 1 1 1 0 0 0 0
0 0 1 1 1 1 1 1 1 1 1 1 0 0 0 0 1 1 0 0 1 1 1 1 0 0 1 1 1 1 0 0 0 0 0 0 1 1 0 0 0 0 0 0 1 1 1 1 0 0
0 0 1 1 1 1 0 0 0 0 1 1 0 0 0 0 0 0 1 1 1 1 1 1 1 1 0 0 1 1 1 1 0 0 1 1 0 0 0 0 0 0 1 1 1 1 1 1 1 1
1 1 0 0 1 1 1 1 1 1 0 0 0 0 1 1 0 0 1 1 1 1 0 0 1 1 1 1 1 1 0 0 1 1 1 1 1 1 0 0 1 1 1 1 1 1 1 1 0 0
1 1 0 0 1 1 1 1 0 0 1 1 0 0 0 0 0 0 1 1 1 1 1 1 1 1 1 1 0 0 1 1 1 1 1 1 1 1 1 1 1 1 1 1 0 0 0 0 0 0
1 1 1 1 0 0 0 0 1 1 1 1 0 0 0 0 0 0 0 0 0 0 0 0 1 1 1 1 0 0 0 0 0 0 1 1 1 1 1 1 1 1 1 1 0 0 1 1 0 0
1 1 0 0 1 1 0 0 0 0 0 0 0 0 0 0 0 0 1 1 1 1 0 0 1 1 1 1 0 0 1 1 1 1 1 1 0 0 0 0 1 1 0 0 0 0 0 0 1 1
1 1 1 1 1 1 1 1 0 0 1 1 1 1 1 1 0 0 1 1 1 1 0 0 0 0 0 0 0 0 1 1 1 1 0 0 1 1 0 0 1 1 0 0 1 1 0 0 0 0
1 1 1 1 1 1 0 0 0 0 0 0 1 1 0 0 1 1 0 0 1 1 0 0 0 0 1 1 1 1 1 1 0 0 1 1 1 1 0 0 0 0 1 1 0 0 1 1 1 1
1 1 0 0 0 0 1 1 0 0 1 1 1 1 1 1 1 1 0 0 0 0 0 0 0 0 1 1 1 1 1 1 0 0 1 1 1 1 1 1 1 1 1 1 0 0 1 1 1 1
1 1 1 1 1 1 1 1 1 1 1 1 0 0 0 0 1 1 1 1 0 0 1 1 0 0 0 0 1 1 0 0 1 1 1 1 1 1 1 1 0 0 0 0 0 0 0 0 1 1
0 0 1 1 1 1 0 0 1 1 1 1 1 1 1 1 0 0 1 1 1 1 0 0 1 1 0 0 1 1 1 1 1 1 1 1 0 0 1 1 1 1 0 0 1 1 0 0 1 1
1 1 1 1 1 1 1 1 1 1 0 0 0 0 1 1 0 0 1 1 0 0 1 1 1 1 0 0 0 0 1 1 1 1 1 1 1 1 1 1 1 1 0 0 1 1 1 1 1 1
1 1 1 1 0 0 0 0 0 0 1 1 1 1 1 1 1 1 0 0 1 1 1 1 0 0 1 1 1 1 0 1 0 0 1 1 1 1 0 0 1 1 1 1 0 0 1 1 1 1
0 0 0 0 0 0 0 0 0 0 1 1 1 1 1 1 0 0 1 1 0 0 0 0 0 0 0 0 1 1 0 0 0 0 1 1 0 0 1 1 0 0 1 1 0 0 0 0 1 1
0 0 0 0 0 0 0 0 1 1 1 1 0 0 0 0 1 1 1 1 1 1 1 1 1 1 0 0 0 0 1 1 0 0 1 1 1 1 1 1 0 0 0 0 0 0 0 0 1 1
0 0 1 1 1 1 1 1 0 0 1 1 1 1 1 1 0 0 0 0 1 1 1 1 1 1 1 1 1 1 0 0 1 1 1 1 1 1 0 0 0 0 0 0 0 0 1 1 0 0
1 1 1 1 1 1 1 1 1 1 0 0 1 1 1 1 1 1 1 1 1 1 1 1 1 1 1 1 0 0 1 1 0 0 1 1 1 1 0 0 0 0 1 1 1 1 1 1 0 0
0 0 1 1 1 1 0 0 1 1 0 0 1 1 0 0 1 1 1 1 0 0 1 1 1 1 1 1 0 0 1 1 1 1 0 0 1 1 0 0 1 1 1 1 0 0 1 1 1 1
0 0 0 0 1 1 1 1 0 0 1 1 1 1 0 0 1 1 0 0 1 1 1 1 1 1 0 0 1 1 0 0 1 1 1 1 1 1 1 1 1
1 1 1 1 0 0 0 0 1 1 0 0 1 1 0 0 0 0 0 0 1 1 1 1 1 1 0 0 1 1 1 1 1 1 0 0 0 0 0 0 0 0 1 1 1 1 0 0 1 1
0 0 0 0 1 1 1 1 0 0 1 1 0 0 1 1 1 1 1 1 1 1 1 1 1 1 0 0 0 0 0 0 1 1 0 0 1 1 1 1 1 1 0 0 1 1 0 0 0 0
0 0 1 1 0 0 0 0 1 1 1 1 0 0 0 0 0 0 1 1 1 1 1 1 1 1 1 1 0 0 1 1 1 1 1 1 1 1 1 1 0 0 0 0 1 1 0 0 1 1
1 1 1 1 0 0 0 0 1 1 1 1 1 1 0 0 1 1 0 0 1 1 1 1 1 1 1 1 1 1 0 0 1 1 1 1 0 0 0 0 0 0 0 0 0 0 1 1 1 1
0 0 0 0 1 1 0 0 1 1 0 0 0 0 1 1 0 0 1 1 1 1 0 0 0 0 0 0 1 1 1 1 1 1 1 1 0 0 1 1 0 0 0 0 0 0 0 0 0 0
0 0 0 0 1 1 0 0 1 1 1 1 1 1 1 1 1 1 1 1 0 0 0 0 0 0 0 0 0 0 1 1 1 1 1 1 1 1 1 1 0 0 0 0 1 1 1 1 1 1
1 1 1 1 1 1 0 0 1 1 1 1 1 1 1 1 1 1 1 1 1 1 0 0 0 0 0 0 0 0 1 1 1 1 1 1 1 1 0 0 0 0 1 1 0 0 1 1 1 1
1 1 1 1 0 0 1 1 1 1 0 0 0 0 0 0 0 0 1 1 1 1 1 1 1 1 1 1 1 1 1 1 1 1 0 0 1 1 1 1 1 1 1 1 1 1 0 0 0 0
0 0 0 0 0 0 0 0 1 1 0 0 1 1 1 1 1 1 0 0 1 1 1 1 0 0 1 1 1 1 0 0 1 1 0 0 0 0 1 1 1 1 0 0 0 0 0 0 1 1
0 0 0 0 1 1 1 1 0 0 1 1 0 0 0 0 0 0 1 1 0 0 0 0 0 0 0 0 0 0 1 1 0 0 0 0 0 0 0 0 1 1 1 1 0 0 1 1 1 1
0 0 0 0 0 0 1 1 1 1 0 0 1 1 1 1 0 0 1 1 1 1 0 0 1 1 1 1 1 1 0 0 0 0 1 1 1 1 0 0 1 1 1 1 0 0 1 1 0 0
1 1 0 0 1 1 1 1 0 0 0 0 0 0 0 0 0 0 1 1 1 1 1 1 1 1 0 0 0 0 1 1 1 1 0 0 1 1 1 1 1 1 1 1 0 0 1 1 0 0
1 1 1 1 0 0 0 0 1 1 1 1 0 0 0 0 0 0 0 0 0 0 0 0 1 1 1 1 0 0 0 0 0 0 1 1 1 1 1 1 1 1 1 1 1 1 1 1 1 1
0 0 1 1 1 1 0 0 0 0 0 0 0 0 1 1 0 0 0 0 1 1 0 0 1 1 1 1 0 0 1 1 1 1 1 1 0 0 1 1 1 1 1 1 1 1 0 0 1 1
0 0 1 1 1 1 1 1 1 1 0 0 1 1 1 1 0 0 0 0 1 1 0 0 0 0 0 0 0 0 0 0 1 1 0 0 1 1 0 0 1 1 0 0 1 1 0 0 0 0
0 0 1 1 1 1 0 0 0 0 0 0 1 1 0 0 1 1 0 0 0 0 0 0 0 0 1 1 0 0 0 0 1 1 1 1 0 0 0 0 1 1 0 0 0 0 0 0 0 0
1 1 1 1 1 1 1 1 0 0 1 1 1 1 0 0 1 1 1 1 1 1 1 1 0 0 1 1 1 1 1 1 1 1 1 1 1 1 1 1 1 1 1 1 1 1 1 1 1 1
0 0 0 0 1 1 1 1 1 1 1 1 0 0 1 1 0 0 1 1 0 0 1 1 0 0 0 0 1 1 1 1 1 1 1 1 1 1 1 1 0 0 0 0 1 1 0 0 1 1
1 1 0 0 1 1 0 0 1 1 1 1 1 1 0 0 0 0 1 1 1 1 1 1 0 0 1 1 1 1 1 1 1 1 1 1 1 1 1 1 1 1 0 0 0 0 1 1 0 0
1 1 1 1 0 0 1 1 0 0 1 1 0 0 1 1 1 1 1 1 1 1 1 1 1 1 0 0 1 1 1 1 1 1 0 0 1 1 1 1 0 0 0 0 1 1 1 1 1 1
1 1 1 1 1 1 0 0 0 0 1 1 1 1 1 1 0 0 1 1 1 1 0 0 0 0 0 0 0 0 0 0 1 1 1 1 1 1 0 0 1 1 1 1 1 1 1 1 1 1
1 1 0 0 1 1 1 1 1 1 0 0 1 1 0 0 1 1 1 1 1 1 1 1 1 1 0 0 1 1 0 0 0 0 1 1 1 1 1 1 1 1 1 1 0 0 1 1 1 1
0 0 1 1 1 1 0 0 0 0 1 1 0 0 1 1 1 1 1 1 1 1 1 1 0 0 0 0 1 1 1 1 0 0 1 1 0 0 0 0 1 1 0 0 0 0 1 1 1 1
0 0 0 0 1 1 0 0 1 1 1 1 0 0 1 1 0 0 0 0 1 1 1 1 1 1 1 1 1 1 0 0 1 1 1 1 1 1 0 0 1 1 0 0 1 1 0 0 0 0
0 0 1 1 0 0 1 1 0 0 1 1 1 1 0 0 1 1 1 1 1 1 1 1 1 1 0 0 1 1 1 1 0 0 1 1 0 0 0 0 0 0 1 1 0 0 1 1 0 0
1 1 1 1 1 1 1 1 0 0 1 1 1 1 1 1 0 0 0 0 0 0 0 0 1 1 1 1 0 0 1 1 1 1 0 0 1 1 1 1 1 1 1 1 0 0 1 1 1 1
1 1 0 0 1 1 1 1 1 1 1 1 1 1 0 0 1 1 1 1 0 0 0 0 1 1 0 0 1 1 1 1 1 1 1 1 0 0 1 1 0
0 0 1 1 0 0 0 0 1 1 1 1 1 1 0 0 0 0 0 0 1 1 1 1 0 0 1 1 1 1 1 1 0 0 0 0 0 0 0 0 0 0 0 0 1 1 0 0 1 1
0 0 0 0 1 1 1 1 0 0 0 0 1 1 1 1 1 1 1 1 1 1 1 1 1 1 1 1 0 0 0 0 1 1 0 0 0 0 0 0 1 1 0 0 1 1 0 0 0 0
0 0 1 1 1 1 0 0 1 1 1 1 0 0 0 0 0 0 1 1 1 1 1 1 1 1 0 0 0 0 1 1 0 0 0 0 1 1 1 1 0 0 0 0 1 1 1 1 1 1
1 1 1 1 1 1 1 1 1 1 1 1 1 1 1 1 1 1 0 0 1 1 1 1 1 1 1 1 1 1 0 0 1 1 1 1 0 0 1 1 0 0 1 1 1 1 1 1 1 1
0 0 1 1 1 1 0 0 1 1 0 0 0 0 1 1 1 1 1 1 1 1 0 0 1 1 0 0 1 1 1 1 0 0 1 1 1 1 1 1 1 1 0 0 0 0 1 1 0 0
1 1 0 0 0 0 1 1 1 1 1 1 0 0 1 1 0 0 1 1 0 0 0 0 0 0 0 0 0 0 1 1 1 1 0 0 1 1 0 0 0 0 0 0 1 1 1 1 1 1
0 0 1 1 1 1 1 1 1 1 1 1 1 1 0 0 1 1 1 1 0 0 0 0 0 0 0 0 1 1 1 1 0 0 0 0 1 1 1 1 1 1 1 1 0 0 1 1 1 1
1 1 0 0 0 0 1 1 1 1 1 1 0 0 0 0 0 0 1 1 0 0 1 1 1 1 1 1 1 1 0 0 0 0 1 1 1 1 1 1 1 1 1 1 1 1 0 0 0 0
1 1 1 1 0 0 0 0 1 1 0 0 1 1 1 1 1 1 0 0 1 1 1 1 0 0 1 1 1 1 1 1 1 1 1 1 1 1 1 1 0 0 0 0 1 1 1 1 0 0
0 0 1 1 1 1 0 0 0 0 0 0 0 0 1 1 0 0 1 1 1 1 1 1 0 0 0 0 1 1 0 0 1 1 0 0 0 0 0 0 0 0 1 1 1 1 0 0 1 1
1 1 0 0 0 0 1 1 0 0 1 1 0 0 0 0 1 1 0 0 0 0 0 0 1 1 1 1 1 1 0 0 1 1 1 1 1 1 1 1 1 1 1 1 1 1 1 1 0 0
0 0 1 1 1 1 0 0 0 0 0 0 0 0 0 0 0 0 1 1 0 0 0 0 0 0 1 1 0 0 0 0 1 1 0 0 1 1 1 1 0 0 1 1 0 0 1 1 0 0
1 1 1 1 0 0 1 1 0 0 0 0 0 0 1 1 1 1 1 1 0 0 1 1 1 1 1 1 0 0 0 0 1 1 0 0 1 1 0 0 1 1 1 1 1 1 1 1 1 1
0 0 1 1 1 1 0 0 0 0 0 0 0 0 1 1 0 0 1 1 1 1 0 0 1 1 1 1 0 0 1 1 1 1 1 1 0 0 1 1 1 1 1 1 0 0 0 0 1 1
1 1 0 0 1 1 1 1 1 1 1 1 1 1 1 1 0 0 1 1 0 0 0 0 0 0 0 0 1 1 0 0 0 0 1 1 0 0 0 0 1 1 1 1 0 0 1 1 1 1
0 0 0 0 0 0 1 1 0 0 0 0 1 1 1 1 0 0 0 0 0 0 1 1 0 0 0 0 0 0 0 0 1 1 0 0 0 0 0 0 1 1 0 0 1 1 0 0 0 0
0 0 0 0 0 0 1 1 0 0 0 0 0 0 1 1 0 0 0 0 0 0 0 0 1 1 0 0 0 0 0 0 0 0 0 0 0 0 0 0 0 0 0 0 1 1 0 0 1 1
1 1 1 1 0 0 0 0 0 0 0 0 0 0 0 0 0 0 0 0 0 0 0 0 1 1 0 0 0 0 0 0 1 1 1 1 0 0 1 1 1 1 1 1 0 0 0 0 0 0
0 0 0 0 1 1 1 1 0 0 0 0 0 0 0 0 1 1 1 1 1 1 1 1 0 0 1 1 1 1 0 0 0 0 1 1 1 1 0 0 1 1 0 0 0 0 0 0 0 0
0 0 0 0 1 1 0 0 0 0 0 0 0 0 0 0 0 0 0 0 1 1 1 1 0 0 0 0 1 1 1 1 0 0 0 0 1 1 0 0 1 1 0 0 1 1 0 0 1 1
0 0 1 1 1 1 0 0 0 0 1 1 1 1 1 1 0 0 0 0 1 1 0 0 0 0 1 1 0 0 0 0 1 1 0 0 1 1 1 1 1 1 0 0 0 0 1 1 1 1
0 0 0 0 0 0 1 1 1 1 0 0 1 1 1 1 1 1 1 1 1 1 0 0 1 1 1 1 1 1 0 0 0 0 1 1 0 0 1 1 0 0 0 0 1 1 1 1 1 1
1 1 0 0 0 0 0 0 0 0 1 1 0 0 0 0 1 1 1 1 1 1 1 1 0 0 1 1 1 1 1 1 0 0 1 1 0 0 0 0 1 1 1 1 0 0 1 1 1 1
1 1 1 1 1 1 1 1 1 1 1 1 1 1 0 0 0 0 0 0 1 1 0 0 1 1 0 0 1 1 0 0 1 1 0 0 1 1 1 1 1 1 1 1 1 1 0 0 1 1
1 1 1 1 0 0 0 0 0 0 0 0 0 0 0 0 1 1 1 1 1 1 1 1 1 1 1 1 1 1 1 1 1 1 1 1 0 0 0 0 1 1 1 1 1 1 1 1 0 0
1 1 1 1 1 1 0 0 1 1 0 0 1 1 1 1 0 0 0 0 0 0 0 0 1 1 1 1 0 0 1 1 1 1 0 0 1 1 1 1 1 1 0 0 0 0 1 1 1 1
1 1 1 1 1 1 1 1 0 0 1 1 0 0 0 0 0 0 0 0 0 0 0 0 1 1 1 1 0 0 1 1 0 0 1 1 1 1 0 0 1
0 0 1 1 1 1 0 0 1 1 1 1 1 1 0 0 0 0 0 0 1 1 1 1 0 0 1 1 1 1 1 1 0 0 0 0 0 0 0 0 0 0 0 0 1 1 1 1 0 0
0 0 0 0 1 1 1 1 1 1 0 0 1 1 1 1 1 1 0 0 1 1 1 1 1 1 1 1 1 1 0 0 1 1 1 1 0 0 0 0 1 1 0 0 1 1 0 0 0 0
0 0 1 1 1 1 0 0 1 1 1 1 1 1 0 0 0 0 1 1 1 1 1 1 1 1 0 0 0 0 1 1 1 1 0 0 1 1 1 1 0 0 0 0 1 1 1 1 1 1
1 1 1 1 1 1 0 0 1 1 1 1 1 1 0 0 1 1 0 0 1 1 1 1 1 1 1 1 1 1 0 0 0 0 0 0 0 0 1 1 1 1 1 1 1 1 1 1 1 1
0 0 0 0 1 1 0 0 0 0 0 0 0 0 1 1 0 0 1 1 0 0 0 0 1 1 1 1 1 1 1 1 0 0 1 1 1 1 1 1 1 1 0 0 0 0 1 1 0 0
1 1 0 0 1 1 1 1 0 0 1 1 0 0 1 1 0 0 1 1 0 0 0 0 0 0 0 0 0 0 1 1 1 1 0 0 1 1 0 0 0 0 1 1 0 0 1 1 0 0
0 0 1 1 0 0 0 0 1 1 1 1 1 1 1 1 1 1 1 1 1 1 1 1 0 0 0 0 1 1 1 1 1 1 0 0 1 1 1 1 1 1 1 1 0 0 1 1 1 1
1 1 0 0 0 0 1 1 1 1 1 1 1 1 0 0 0 0 1 1 0 0 1 1 0 0 1 1 1 1 1 1 0 0 1 1 1 1 1 1 1 1 1 1 1 1 0 0 0 0
0 0 0 0 0 0 0 0 1 1 0 0 1 1 0 0 1 1 0 0 1 1 0 0 0 0 1 1 1 1 1 1 0 0 1 1 1 1 1 1 0 0 0 0 1 1 1 1 0 0
0 0 1 1 1 1 0 0 0 0 1 1 0 0 0 0 0 0 1 1 0 0 1 1 1 1 0 0 1 1 0 0 0 0 1 1 0 0 0 0 0 0 1 1 0 0 0 0 1 1
0 0 0 0 0 0 1 1 1 1 0 0 1 1 0 0 1 1 0 0 0 0 1 1 1 1 0 0 1 1 0 0 1 1 1 1 1 1 0 0 1 1 1 1 1 1 1 1 1 1
1 1 0 0 1 1 1 1 0 0 0 0 0 0 0 0 1 1 1 1 1 1 0 0 1 1 1 1 0 0 0 0 1 1 1 1 0 0 1 1 0 0 1 1 1 1 1 1 0 0
1 1 1 1 0 0 1 1 1 1 0 0 0 0 1 1 1 1 1 1 0 0 1 1 1 1 1 1 0 0 0 0 1 1 1 1 1 1 1 1 1 1 1 1 1 1 1 1 1 1
0 0 1 1 1 1 0 0 0 0 0 0 0 0 1 1 0 0 1 1 1 1 0 0 0 0 1 1 0 0 1 1 1 1 1 1 0 0 1 1 1 1 1 1 1 1 0 0 1 1
1 1 0 0 1 1 1 1 1 1 1 1 1 1 1 1 0 0 1 1 0 0 0 0 0 0 1 1 0 0 0 0 1 1 1 1 1 1 0 0 1 1 1 1 0 0 1 1 0 0
1 1 1 1 1 1 0 0 0 0 0 0 1 1 1 1 1 1 1 1 1 1 0 0 0 0 0 0 1 1 0 0 1 1 1 1 0 0 0 0 1 1 1 1 1 1 0 0 0 0
1 1 1 1 0 0 1 1 0 0 1 1 1 1 1 1 1 1 0 0 1 1 0 0 1 1 1 1 0 0 0 0 1 1 1 1 0 0 1 1 0 0 1 1 1 1 0 0 1 1
1 1 1 1 1 1 1 1 0 0 1 1 0 0 1 1 1 1 0 0 0 0 0 0 1 1 0 0 0 0 0 0 1 1 1 1 0 0 1 1 0 0 0 0 1 1 1 1 0 0
1 1 0 0 1 1 1 1 0 0 1 1 1 1 0 0 0 0 1 1 1 1 1 1 0 0 1 1 1 1 0 0 1 1 1 1 1 1 0 0 0 0 0 0 0 0 0 0 1 1
0 0 1 1 0 0 0 0 1 1 0 0 0 0 0 0 0 0 0 0 1 1 1 1 1 1 0 0 1 1 1 1 1 1 0 0 1 1 1 1 1 1 0 0 0 0 0 0 1 1
0 0 0 0 1 1 0 0 0 0 0 0 1 1 1 1 0 0 0 0 1 1 0 0 1 1 1 1 1 1 0 0 1 1 1 1 1 1 1 1 0 0 0 0 0 0 1 1 1 1
0 0 0 0 1 1 1 1 1 1 0 0 1 1 1 1 1 1 1 1 1 1 0 0 1 1 1 1 1 1 0 0 0 0 1 1 0 0 1 1 1 1 0 0 1 1 1 1 1 1
1 1 1 1 1 1 0 0 1 1 1 1 1 1 1 1 1 1 1 1 1 1 0 0 0 0 0 0 1 1 1 1 0 0 1 1 0 0 1 1 1 1 0 0 1 1 1 1 1 1
1 1 0 0 1 1 1 1 1 1 1 1 1 1 0 0 0 0 0 0 1 1 0 0 1 1 0 0 1 1 0 0 1 1 1 1 0 0 0 0 1 1 1 1 1 1 0 0 0 0
1 1 0 0 1 1 0 0 0 0 0 0 0 0 0 0 1 1 1 1 1 1 0 0 1 1 1 1 1 1 1 1 1 1 1 1 0 0 0 0 1 1 1 1 1 1 1 1 0 0
1 1 1 1 1 1 0 0 0 0 0 0 0 0 1 1 0 0 0 0 0 0 1 1 1 1 1 1 1 1 1 1 1 1 0 0 1 1 1 1 1 1 0 0 1 1 1 1 1 1
1 1 1 1 1 1 1 1 0 0 1 1 0 0 0 0 0 0 0 0 0 0 0 0 1 1 1 1 0 0 1 1 0 0 1 1 1 1 0 0 1
0 0 1 1 1 1 0 0 0 0 1 1 1 1 0 0 0 0 0 0 1 1 1 1 1 1 1 1 1 1 1 1 0 0 1 1 1 1 1 1 1 1 0 0 1 1 1 1 1 1
0 0 0 0 1 1 1 1 1 1 0 0 1 1 1 1 1 1 0 0 0 0 1 1 1 1 1 1 0 0 0 0 1 1 1 1 0 0 0 0 1 1 0 0 0 0 0 0 0 0
0 0 1 1 1 1 0 0 1 1 1 1 1 1 1 1 0 0 1 1 1 1 1 1 1 1 1 1 0 0 1 1 1 1 0 0 1 1 1 1 1 1 0 0 1 1 0 0 1 1
1 1 0 0 1 1 0 0 1 1 1 1 1 1 1 1 1 1 0 0 1 1 1 1 0 0 1 1 1 1 0 0 0 0 1 1 1 1 1 1 0 0 1 1 0 0 0 0 1 1
0 0 0 0 1 1 0 0 1 1 1 1 1 1 0 0 0 0 1 1 1 1 0 0 1 1 0 0 1 1 1 1 1 1 0 0 1 1 1 1 1 1 0 0 0 0 1 1 1 1
1 1 0 0 1 1 1 1 1 1 1 1 1 1 0 0 1 1 1 1 0 0 1 1 1 1 0 0 0 0 1 1 1 1 0 0 0 0 0 0 0 0 1 1 1 1 1 1 0 0
0 0 1 1 1 1 0 0 1 1 1 1 1 1 1 1 1 1 0 0 0 0 1 1 0 0 0 0 1 1 1 1 1 1 1 1 1 1 1 1 0 0 1 1 0 0 1 1 0 0
0 0 1 1 0 0 1 1 1 1 0 0 0 0 1 1 0 0 1 1 0 0 0 0 1 1 1 1 1 1 1 1 1 1 1 1 1 1 1 1 0 0 1 1 1 1 0 0 0 0
0 0 0 0 0 0 0 0 1 1 0 0 0 0 0 0 1 1 1 1 1 1 1 1 1 1 1 1 1 1 1 1 0 0 1 1 0 0 1 1 1 1 1 1 0 0 1 1 1 1
0 0 1 1 1 1 0 0 0 0 1 1 0 0 1 1 0 0 1 1 1 1 0 0 1 1 1 1 0 0 1 1 0 0 1 1 1 1 1 1 0 0 1 1 0 0 1 1 1 1
1 1 0 0 1 1 1 1 1 1 0 0 1 1 1 1 1 1 1 1 0 0 0 0 1 1 1 1 1 1 0 0 0 0 1 1 0 0 1 1 0 0 1 1 1 1 1 1 1 1
1 1 0 0 1 1 1 1 0 0 1 1 0 0 0 0 1 1 1 1 1 1 0 0 1 1 1 1 0 0 0 0 1 1 0 0 0 0 1 1 1 1 1 1 0 0 0 0 1 1
1 1 1 1 0 0 1 1 0 0 0 0 0 0 0 0 1 1 1 1 0 0 0 0 1 1 1 1 1 1 0 0 0 0 1 1 1 1 0 0 1 1 0 0 1 1 1 1 0 0
1 1 1 1 1 1 0 0 0 0 1 1 0 0 1 1 0 0 1 1 1 1 0 0 1 1 1 1 0 0 0 0 1 1 1 1 0 0 0 0 0 0 0 0 0 0 0 0 1 1
0 0 0 0 0 0 1 1 0 0 0 0 1 1 1 1 0 0 1 1 1 1 0 0 1 1 1 1 0 0 0 0 1 1 1 1 1 1 0 0 1 1 0 0 0 0 0 0 0 0
1 1 1 1 1 1 0 0 0 0 0 0 1 1 0 0 0 0 0 0 1 1 0 0 0 0 0 0 1 1 1 1 1 1 1 1 0 0 1 1 0 0 1 1 0 0 1 1 0 0
1 1 1 1 1 1 0 0 1 1 1 1 1 1 0 0 1 1 0 0 0 0 1 1 0 0 1 1 0 0 1 1 1 1 1 1 0 0 1 1 0 0 1 1 0 0 1 1 0 0
0 0 1 1 1 1 0 0 0 0 0 0 1 1 1 1 0 0 1 1 0 0 1 1 0 0 0 0 1 1 0 0 1 1 1 1 1 1 1 1 1 1 0 0 0 0 1 1 1 1
1 1 1 1 1 1 0 0 1 1 1 1 0 0 0 0 0 0 0 0 1 1 1 1 0 0 0 0 1 1 0 0 1 1 1 1 0 0 1 1 1 1 0 0 0 0 0 0 1 1
1 1 1 1 1 1 0 0 1 1 0 0 0 0 0 0 0 0 1 1 0 0 1 1 0 0 0 0 1 1 1 1 1 1 0 0 1 1 1 1 1 1 1 1 1 1 1 1 0 0
0 0 1 1 0 0 0 0 0 0 0 0 1 1 1 1 0 0 0 0 1 1 0 0 1 1 0 0 1 1 1 1 1 1 0 0 1 1 0 0 1 1 1 1 1 1 1 1 1 1
0 0 0 0 1 1 1 1 1 1 0 0 0 0 0 0 1 1 1 1 0 0 0 0 1 1 1 1 1 1 0 0 0 0 1 1 1 1 0 0 0 0 1 1 1 1 0 0 0 0
1 1 1 1 0 0 1 1 1 1 0 0 0 0 0 0 1 1 1 1 1 1 0 0 0 0 1 1 0 0 0 0 1 1 1 1 0 0 1 1 1 1 0 0 0 0 0 0 1 1
1 1 1 1 1 1 1 1 1 1 0 0 1 1 0 0 0 0 1 1 0 0 0 0 1 1 0 0 1 1 0 0 1 1 1 1 1 1 0 0 1 1 1 1 1 1 1 1 0 0
0 0 1 1 0 0 1 1 0 0 0 0 0 0 0 0 1 1 1 1 1 1 1 1 1 1 1 1 0 0 1 1 0 0 0 0 0 0 0 0 0 0 1 1 1 1 1 1 1 1
0 0 0 0 1 1 0 0 0 0 0 0 1 1 0 0 0 0 0 0 1 1 0 0 1 1 1 1 1 1 1 1 1 1 1 1 1 1 1 1 1 1 0 0 1 1 1 1 1 1
1 1 0 0 1 1 1 1 1 1 0 0 0 0 0 0 0 0 0 0 0 0 0 0 1 1 0 0 1 1 0 0 0 0 1 1 0 0 0 0 1
0 0 1 1 0 0 0 0 1 1 1 1 1 1 0 0 0 0 0 0 1 1 1 1 0 0 1 1 1 1 1 1 0 0 0 0 0 0 0 0 0 0 0 0 1 1 0 0 1 1
0 0 0 0 1 1 1 1 0 0 0 0 1 1 1 1 1 1 1 1 1 1 1 1 0 0 1 1 0 0 0 0 1 1 0 0 1 1 1 1 1 1 0 0 1 1 0 0 0 0
0 0 1 1 0 0 0 0 1 1 1 1 1 1 0 0 0 0 1 1 1 1 1 1 1 1 0 0 0 0 1 1 0 0 1 1 1 1 1 1 0 0 0 0 0 0 1 1 1 1
1 1 1 1 0 0 1 1 1 1 1 1 1 1 0 0 1 1 0 0 1 1 1 1 1 1 1 1 1 1 0 0 1 1 1 1 0 0 0 0 1 1 1 1 1 1 1 1 1 1
0 0 1 1 1 1 0 0 1 1 0 0 0 0 0 0 1 1 1 1 0 0 0 0 0 0 1 1 1 1 1 1 0 0 1 1 1 1 1 1 1 1 0 0 0 0 1 1 0 0
1 1 0 0 0 0 1 1 1 1 1 1 1 1 1 1 0 0 1 1 0 0 0 0 0 0 0 0 0 0 1 1 1 1 0 0 0 0 0 0 0 0 0 0 1 1 1 1 0 0
0 0 1 1 1 1 1 1 1 1 1 1 1 1 0 0 1 1 0 0 0 0 1 1 0 0 0 0 1 1 1 1 1 1 0 0 1 1 0 0 1 1 1 1 0 0 1 1 1 1
1 1 0 0 0 0 1 1 1 1 1 1 1 1 0 0 0 0 1 1 1 1 1 1 1 1 1 1 1 1 0 0 0 0 1 1 1 1 1 1 0 0 1 1 1 1 0 0 0 0
1 1 1 1 0 0 0 0 1 1 0 0 1 1 0 0 1 1 0 0 1 1 1 1 0 0 1 1 1 1 1 1 1 1 1 1 1 1 1 1 0 0 0 0 1 1 1 1 0 0
0 0 1 1 1 1 0 0 0 0 0 0 0 0 0 0 0 0 1 1 1 1 1 1 0 0 0 0 1 1 0 0 1 1 0 0 0 0 0 0 0 0 1 1 1 1 0 0 1 1
0 0 0 0 0 0 1 1 0 0 0 0 0 0 0 0 1 1 0 0 1 1 0 0 1 1 0 0 1 1 0 0 0 0 1 1 1 1 0 0 0 0 0 0 1 1 1 1 0 0
0 0 0 0 1 1 0 0 0 0 0 0 0 0 0 0 0 0 1 1 0 0 0 0 0 0 1 1 0 0 0 0 1 1 0 0 1 1 1 1 0 0 1 1 0 0 1 1 0 0
1 1 1 1 0 0 1 1 1 1 1 1 0 0 1 1 1 1 1 1 0 0 1 1 1 1 1 1 1 1 0 0 1 1 1 1 1 1 1 1 1 1 1 1 1 1 1 1 1 1
0 0 1 1 1 1 0 0 0 0 0 0 0 0 1 1 0 0 1 1 1 1 0 0 1 1 1 1 0 0 1 1 1 1 1 1 0 0 1 1 1 1 1 1 0 0 0 0 1 1
1 1 0 0 1 1 1 1 1 1 1 1 1 1 1 1 0 0 0 0 0 0 0 0 0 0 0 0 1 1 0 0 0 0 0 0 0 0 0 0 1 1 0 0 0 0 1 1 1 1
0 0 1 1 0 0 1 1 0 0 0 0 0 0 1 1 0 0 0 0 0 0 1 1 0 0 0 0 1 1 0 0 0 0 0 0 0 0 0 0 1 1 1 1 0 0 0 0 0 0
0 0 0 0 0 0 1 1 0 0 1 1 1 1 1 1 0 0 0 0 0 0 0 0 1 1 1 1 0 0 0 0 0 0 1 1 0 0 0 0 1 1 0 0 1 1 1 1 0 0
1 1 1 1 1 1 1 1 1 1 1 1 0 0 0 0 1 1 0 0 0 0 0 0 1 1 0 0 0 0 0 0 1 1 1 1 0 0 1 1 0 0 1 1 0 0 0 0 0 0
1 1 0 0 1 1 1 1 0 0 1 1 0 0 0 0 1 1 1 1 1 1 1 1 0 0 0 0 1 1 0 0 0 0 1 1 1 1 0 0 1 1 0 0 1 1 0 0 0 0
1 1 1 1 1 1 0 0 0 0 0 0 0 0 0 0 0 0 1 1 1 1 1 1 1 1 0 0 1 1 1 1 0 0 1 1 1 1 0 0 1 1 0 0 1 1 0 0 1 1
0 0 1 1 1 1 0 0 0 0 1 1 1 1 1 1 0 0 0 0 1 1 0 0 0 0 1 1 0 0 0 0 1 1 1 1 1 1 1 1 1 1 0 0 0 0 1 1 1 1
0 0 0 0 0 0 1 1 1 1 0 0 1 1 0 0 1 1 1 1 0 0 0 0 1 1 1 1 1 1 0 0 0 0 1 1 0 0 1 1 0 0 0 0 0 0 1 1 0 0
0 0 0 0 1 1 0 0 0 0 1 1 0 0 1 1 1 1 1 1 1 1 1 1 0 0 0 0 1 1 0 0 1 1 1 1 0 0 1 1 1 1 1 1 1 1 1 1 0 0
0 0 1 1 1 1 1 1 1 1 1 1 1 1 0 0 0 0 0 0 1 1 1 1 1 1 0 0 1 1 0 0 0 0 1 1 1 1 1 1 1 1 1 1 1 1 0 0 1 1
1 1 0 0 0 0 0 0 0 0 0 0 0 0 0 0 1 1 1 1 1 1 1 1 1 1 1 1 1 1 1 1 1 1 1 1 0 0 0 0 1 1 1 1 1 1 1 1 0 0
1 1 1 1 1 1 0 0 1 1 0 0 1 1 1 1 0 0 0 0 0 0 0 0 1 1 1 1 0 0 1 1 1 1 0 0 1 1 1 1 1 1 0 0 0 0 1 1 1 1
1 1 1 1 1 1 1 1 0 0 1 1 0 0 0 0 0 0 0 0 0 0 0 0 1 1 1 1 0 0 1 1 0 0 1 1 1 1 0 0 1
0 0 1 1 1 1 0 0 1 1 1 1 1 1 0 0 0 0 0 0 1 1 1 1 0 0 0 0 1 1 1 1 1 1 0 0 0 0 0 0 0 0 0 0 1 1 1 1 0 0
0 0 0 0 1 1 0 0 0 0 1 1 1 1 1 1 1 1 0 0 1 1 1 1 0 0 1 1 1 1 0 0 1 1 0 0 0 0 0 0 1 1 0 0 1 1 0 0 0 0
0 0 1 1 1 1 0 0 1 1 1 1 0 0 0 0 0 0 1 1 1 1 1 1 1 1 1 1 0 0 1 1 1 1 1 1 1 1 1 1 0 0 0 0 1 1 1 1 0 0
1 1 1 1 1 1 1 1 1 1 1 1 1 1 1 1 1 1 0 0 1 1 1 1 1 1 1 1 1 1 1 1 0 0 1 1 0 0 1 1 0 0 1 1 1 1 1 1 1 1
0 0 1 1 1 1 0 0 0 0 0 0 0 0 0 0 1 1 1 1 0 0 0 0 1 1 1 1 1 1 1 1 1 1 1 1 0 0 1 1 1 1 0 0 1 1 1 1 0 0
0 0 0 0 0 0 1 1 1 1 1 1 0 0 1 1 0 0 1 1 0 0 0 0 0 0 0 0 0 0 1 1 1 1 0 0 0 0 1 1 0 0 1 1 1 1 1 1 1 1
0 0 1 1 1 1 0 0 1 1 1 1 1 1 0 0 1 1 1 1 1 1 1 1 0 0 0 0 0 0 1 1 0 0 0 0 1 1 1 1 1 1 1 1 0 0 1 1 0 0
0 0 0 0 0 0 0 0 1 1 1 1 1 1 0 0 0 0 1 1 0 0 1 1 1 1 1 1 0 0 0 0 0 0 1 1 1 1 1 1 1 1 1 1 1 1 0 0 0 0
1 1 1 1 0 0 0 0 1 1 0 0 1 1 1 1 1 1 0 0 1 1 0 0 0 0 1 1 1 1 0 0 0 0 1 1 1 1 1 1 0 0 0 0 1 1 1 1 0 0
1 1 0 0 0 0 0 0 0 0 0 0 0 0 0 0 0 0 1 1 0 0 1 1 1 1 0 0 1 1 1 1 0 0 1 1 0 0 0 0 0 0 1 1 0 0 0 0 1 1
0 0 0 0 0 0 1 1 1 1 0 0 1 1 0 0 1 1 1 1 0 0 1 1 1 1 0 0 1 1 0 0 1 1 1 1 1 1 0 0 1 1 1 1 1 1 1 1 0 0
0 0 1 1 1 1 1 1 0 0 0 0 0 0 0 0 1 1 1 1 1 1 0 0 0 0 1 1 0 0 0 0 1 1 0 0 1 1 1 1 0 0 1 1 0 0 1 1 0 0
1 1 1 1 0 0 0 0 0 0 0 0 0 0 1 1 1 1 1 1 0 0 0 0 1 1 1 1 0 0 0 0 0 0 1 1 1 1 1 1 1 1 1 1 1 1 1 1 1 1
0 0 1 1 1 1 0 0 0 0 0 0 0 0 1 1 0 0 1 1 1 1 1 1 0 0 1 1 0 0 1 1 1 1 1 1 0 0 0 0 1 1 1 1 0 0 0 0 1 1
1 1 0 0 1 1 1 1 1 1 0 0 1 1 1 1 0 0 1 1 0 0 0 0 0 0 1 1 1 1 0 0 0 0 1 1 0 0 0 0 1 1 1 1 0 0 0 0 1 1
0 0 0 0 1 1 1 1 0 0 0 0 0 0 1 1 0 0 0 0 0 0 0 0 0 0 0 0 1 1 1 1 1 1 0 0 0 0 1 1 1 1 0 0 0 0 0 0 0 0
1 1 0 0 0 0 1 1 0 0 1 1 1 1 1 1 0 0 0 0 1 1 0 0 0 0 1 1 1 1 0 0 0 0 0 0 0 0 0 0 0 0 1 1 1 1 0 0 1 1
1 1 1 1 0 0 1 1 0 0 1 1 1 1 0 0 1 1 0 1 0 0 1 1 0 0 0 0 1 1 1 1 1 1 1 1 0 0 1 1 0 0 1 1 0 0 1 1 1 1
1 1 0 0 1 1 1 1 0 0 1 1 1 1 0 0 0 0 0 0 1 1 1 1 0 0 1 1 1 1 1 1 1 1 0 0 1 1 0 0 1 1 0 0 1 1 1 1 0 0
1 1 0 1 0 0 1 1 1 1 0 0 0 0 0 0 1 1 0 0 1 1 1 1 1 1 1 1 1 1 1 1 1 1 0 0 1 1 0 0 1 1 0 0 1 1 0 0 1 1
0 0 0 0 0 0 0 0 0 0 1 1 1 1 1 1 0 0 0 0 1 1 0 0 1 1 1 1 1 1 0 0 1 1 1 1 1 1 1 1 1 1 0 0 0 0 1 1 1 1
1 1 0 0 1 1 1 1 1 1 0 0 1 1 1 1 1 1 1 1 1 1 0 0 1 1 1 1 1 1 0 0 0 0 1 1 0 0 1 1 1 1 0 0 1 1 1 1 1 1
1 1 1 1 1 1 0 0 1 1 0 0 1 1 1 1 1 1 1 1 1 1 0 0 0 0 0 0 1 1 1 1 0 0 1 1 0 0 1 1 1 1 1 1 0 0 1 1 1 1
1 1 1 1 1 1 1 1 1 1 1 1 0 0 0 0 0 0 1 1 1 1 0 0 1 1 0 0 1 1 0 0 1 1 1 1 0 0 1 1 1 1 1 1 0 0 0 0 1 1
1 1 1 1 0 0 0 0 1 1 1 1 0 0 0 0 1 1 1 1 1 1 1 1 1 1 1 1 0 0 1 1 1 1 0 0 0 0 0 0 0 0 1 1 1 1 0 0 1 1
1 1 0 0 1 1 0 0 0 0 0 0 1 1 0 0 1 1 0 0 1 1 1 1 1 1 1 1 1 1 1 1 1 1 1 1 1 1 1 1 1 1 0 0 0 0 1 1 1 1
1 1 0 0 1 1 1 1 0 0 0 0 0 0 0 0 0 0 1 1 0 0 0 0 1 1 1 1 1 1 1 1 0 0 1 1 0 0 1 1 1
0 0 1 1 0 0 0 0 1 1 0 0 1 1 0 0 0 0 0 0 1 1 1 1 0 0 1 1 1 1 1 1 0 0 1 1 0 0 0 0 0 0 0 0 1 1 0 0 1 1
0 0 0 0 1 1 1 1 0 0 0 0 1 1 1 1 1 1 0 0 1 1 1 1 1 1 1 1 0 0 0 0 1 1 0 0 0 0 0 0 1 1 0 0 1 1 0 0 0 0
0 0 1 1 1 1 0 0 1 1 1 1 0 0 0 0 0 0 1 1 1 1 1 1 1 1 1 1 0 0 1 1 0 0 0 0 1 1 1 1 0 0 0 0 1 1 1 1 1 1
1 1 1 1 1 1 1 1 1 1 1 1 1 1 1 1 1 1 0 0 1 1 1 1 1 1 1 1 1 1 0 0 0 0 1 1 0 0 1 1 0 0 1 1 1 1 1 1 1 1
0 0 0 0 1 1 0 0 0 0 0 0 0 0 0 0 1 1 1 1 0 0 0 0 1 1 1 1 1 1 0 0 0 0 1 1 1 1 1 1 1 1 0 0 1 1 1 1 0 0
1 1 0 0 0 0 1 1 1 1 1 1 1 1 1 1 0 0 1 1 0 0 0 0 0 0 0 0 0 0 1 1 1 1 0 0 0 0 0 0 0 0 0 0 1 1 1 1 1 1
0 0 1 1 1 1 1 1 1 1 1 1 1 1 0 0 1 1 0 0 1 1 0 0 0 0 0 0 1 1 1 1 0 0 0 0 1 1 1 1 1 1 1 1 0 0 1 1 1 1
1 1 0 0 0 0 1 1 1 1 1 1 1 1 0 0 0 0 1 1 0 0 1 1 1 1 1 1 1 1 0 0 0 0 1 1 1 1 1 1 1 1 1 1 1 1 0 0 0 0
0 0 1 1 0 0 0 0 1 1 0 0 1 1 1 1 1 1 0 0 1 1 1 1 0 0 1 1 1 1 0 0 1 1 1 1 1 1 1 1 1 1 0 0 1 1 1 1 0 0
1 1 0 0 0 0 0 0 0 0 0 0 0 0 0 0 0 0 1 1 0 0 1 1 1 1 0 0 0 0 1 1 0 0 0 0 0 0 0 0 1 1 1 1 1 1 0 0 1 1
0 0 0 0 1 1 1 1 1 1 0 0 1 1 0 0 1 1 0 0 0 0 0 0 1 1 0 0 1 1 0 0 1 1 1 1 1 1 0 0 1 1 1 1 1 1 1 1 0 0
0 0 1 1 1 1 1 1 0 0 0 0 0 0 0 0 0 0 1 1 1 1 0 0 1 1 1 1 0 0 0 0 1 1 0 0 1 1 1 1 0 0 1 1 0 0 1 1 0 0
1 1 1 1 0 0 1 1 0 0 0 0 0 0 1 1 1 1 1 1 0 0 1 1 1 1 1 1 0 0 0 0 1 1 1 1 1 1 1 1 1 1 1 1 1 1 1 1 1 1
0 0 1 1 1 1 0 0 0 0 0 0 0 0 1 1 0 0 1 1 1 1 0 0 0 0 1 1 0 0 1 1 1 1 1 1 0 0 1 1 1 1 1 1 0 0 0 0 1 1
1 1 0 0 1 1 1 1 1 1 0 0 1 1 1 1 0 0 1 1 0 0 0 0 0 0 0 0 1 1 0 0 0 0 1 1 0 0 0 0 1 1 0 0 0 0 0 0 1 1
0 0 1 1 1 1 1 1 0 0 0 0 0 0 1 1 0 0 0 0 0 0 0 0 0 0 0 0 0 0 0 0 1 1 0 0 0 0 0 0 1 1 0 0 0 0 0 0 0 0
1 1 0 0 0 0 1 1 0 0 1 1 1 1 1 1 0 0 1 1 0 0 0 0 0 0 1 1 0 0 0 0 1 1 0 0 0 0 0 0 0 0 1 1 1 1 1 1 1 1
1 1 1 1 0 0 1 1 0 0 0 0 0 0 1 1 1 1 0 0 0 0 0 0 1 1 0 0 0 0 1 1 1 1 1 1 0 0 1 1 0 0 1 1 0 0 0 0 0 0
1 1 0 0 1 1 1 1 1 1 1 1 1 1 0 0 0 0 0 0 1 1 1 1 0 0 1 1 1 1 1 1 1 1 1 1 1 1 0 0 1 1 0 0 1 1 1 1 0 0
1 1 1 1 0 0 1 1 0 0 0 0 0 0 0 0 1 1 0 0 1 1 1 1 1 1 0 0 1 1 1 1 1 1 0 0 1 1 0 0 1 1 0 0 1 1 0 0 1 1
0 0 0 0 0 0 0 0 0 0 1 1 1 1 1 1 0 0 0 0 1 1 0 0 0 0 1 1 0 0 0 0 1 1 1 1 1 1 1 1 0 0 0 0 0 0 1 1 1 1
0 0 0 0 0 0 1 1 1 1 0 0 1 1 1 1 1 1 1 1 1 1 0 0 1 1 1 1 1 1 0 0 0 0 1 1 0 0 1 1 0 0 0 0 1 1 1 1 0 0
1 1 0 0 1 1 0 0 0 0 1 1 0 0 0 0 1 1 1 1 1 1 1 1 0 0 0 0 1 1 0 0 0 0 1 1 0 0 0 0 1 1 1 1 0 0 1 1 1 1
1 1 1 1 1 1 1 1 1 1 1 1 0 0 0 0 0 0 1 1 1 1 0 0 1 1 0 0 1 1 0 0 1 1 0 0 0 0 1 1 1 1 1 1 0 0 0 0 0 0
1 1 1 1 0 0 0 0 1 1 0 0 0 0 0 0 1 1 1 1 1 1 1 1 1 1 1 1 0 0 1 1 1 1 1 1 0 0 0 0 1 1 1 1 1 1 0 0 0 0
1 1 1 1 1 1 0 0 0 0 0 0 1 1 1 1 0 0 0 0 1 1 0 0 1 1 1 1 0 0 1 1 1 1 0 0 1 1 1 1 1 1 0 0 0 0 1 1 1 1
1 1 0 0 1 1 1 1 0 0 0 0 0 0 0 0 0 0 1 1 0 0 0 0 1 1 1 1 0 0 1 1 0 0 1 1 1 1 0 0 1
0 0 1 1 0 0 0 0 1 1 1 1 1 1 0 0 0 0 0 0 1 1 1 1 0 0 1 1 1 1 1 1 0 0 1 1 0 0 0 0 0 0 0 0 1 1 0 0 1 1
0 0 0 0 1 1 1 1 1 1 0 0 1 1 1 1 1 1 0 0 1 1 1 1 0 0 0 0 0 0 0 0 1 1 0 0 0 0 0 0 1 1 0 0 1 1 0 0 0 0
0 0 1 1 1 1 0 0 1 1 1 1 0 0 0 0 0 0 1 1 1 1 1 1 1 1 0 0 0 0 1 1 0 0 0 0 1 1 1 1 1 1 0 0 1 1 1 1 1 1
1 1 0 0 1 1 1 1 1 1 1 1 1 1 1 1 1 1 0 0 1 1 1 1 1 1 1 1 1 1 0 0 0 0 1 1 0 0 1 1 0 0 1 1 1 1 1 1 1 1
0 0 0 0 0 0 0 0 0 0 0 0 0 0 1 1 1 1 0 0 0 0 0 0 1 1 1 1 1 1 1 1 0 0 1 1 1 1 1 1 1 1 0 0 0 0 1 1 0 0
1 1 0 0 1 1 1 1 1 1 1 1 1 1 1 1 0 0 1 1 0 0 0 0 0 0 0 0 0 0 1 1 1 1 0 0 1 1 0 0 0 0 0 0 1 1 1 1 1 1
0 0 1 1 1 1 1 1 1 1 1 1 1 1 1 1 1 1 0 0 1 1 1 1 0 0 0 0 1 1 1 1 0 0 0 0 1 1 1 1 1 1 1 1 0 0 1 1 1 1
1 1 0 0 0 0 1 1 1 1 0 0 1 1 0 0 0 0 1 1 0 0 1 1 1 1 1 1 1 1 0 0 0 0 1 1 1 1 1 1 1 1 1 1 1 1 0 0 0 0
0 0 0 0 0 0 0 0 1 1 0 0 1 1 1 1 1 1 0 0 1 1 1 1 0 0 1 1 1 1 1 1 0 0 1 1 1 1 1 1 1 1 0 0 1 1 0 0 0 0
1 1 0 0 0 0 0 0 0 0 1 1 0 0 0 0 0 0 1 1 1 1 1 1 1 1 0 0 0 0 0 0 0 0 0 0 0 0 0 0 1 1 1 1 0 0 0 0 1 1
0 0 0 0 1 1 1 1 1 1 1 1 1 1 0 0 1 1 0 0 0 0 1 1 1 1 0 0 1 1 0 0 0 0 1 1 1 1 1 1 1 1 1 1 1 1 1 1 1 1
1 1 1 1 1 1 1 1 0 0 0 0 0 0 0 0 0 0 1 1 1 1 0 0 1 1 1 1 0 0 0 0 1 1 0 0 1 1 1 1 0 0 1 1 0 0 1 1 0 0
1 1 1 1 0 0 1 1 1 1 0 0 0 0 1 1 1 1 1 1 0 0 1 1 1 1 1 1 0 0 0 0 1 1 0 0 1 1 1 1 1 1 1 1 1 1 1 1 1 1
0 0 1 1 1 1 0 0 0 0 0 0 0 0 1 1 0 0 0 0 1 1 0 0 1 1 1 1 0 0 1 1 1 1 1 1 0 0 1 1 1 1 1 1 1 1 0 0 1 1
1 1 0 0 1 1 1 1 1 1 0 0 1 1 1 1 0 0 0 0 0 0 0 0 0 0 0 0 0 0 0 0 0 0 1 1 1 1 0 0 1 1 1 1 1 1 1 1 0 0
0 0 0 0 1 1 0 0 0 0 0 0 0 0 1 1 0 0 0 0 0 0 0 0 0 0 1 1 1 1 1 1 1 1 1 1 0 0 0 0 1 1 0 0 0 0 0 0 0 0
1 1 1 1 0 0 1 1 0 0 1 1 1 1 1 1 1 1 1 1 0 0 0 0 0 0 1 1 0 0 0 0 1 1 0 0 0 0 1 1 0 0 1 1 1 1 1 1 1 1
1 1 1 1 0 0 0 0 0 0 1 1 1 1 0 0 1 1 0 0 0 0 1 1 0 0 0 0 0 0 1 1 1 1 1 1 0 0 1 1 1 1 0 0 1 1 0 0 0 0
1 1 0 0 1 1 1 1 1 1 0 0 1 1 0 0 0 0 0 0 1 1 1 1 0 0 1 1 1 1 1 1 1 1 1 1 1 1 0 0 1 1 0 0 1 1 1 1 0 0
1 1 0 0 0 0 0 0 0 0 0 0 0 0 0 0 1 1 0 0 1 1 1 1 1 1 0 0 1 1 1 1 1 1 0 0 1 1 0 0 1 1 0 0 1 1 0 0 1 1
0 0 0 0 1 1 0 0 0 0 1 1 1 1 1 1 0 0 0 0 1 1 0 0 0 0 1 1 0 0 0 0 1 1 0 0 1 1 1 1 0 0 0 0 1 1 1 1 1 1
0 0 0 0 0 0 1 1 1 1 1 1 1 1 0 0 1 1 1 1 1 1 0 0 1 1 1 1 1 1 0 0 0 0 1 1 0 0 1 1 0 0 0 0 1 1 1 1 0 0
1 1 0 0 0 0 0 0 0 0 1 1 0 0 1 1 1 1 1 1 1 1 1 1 0 0 0 0 1 1 1 1 0 0 1 1 0 0 0 0 1 1 0 0 0 0 1 1 1 1
1 1 1 1 1 1 1 1 1 1 1 1 0 0 0 0 0 0 1 1 1 1 0 0 1 1 0 0 1 1 0 0 1 1 0 0 1 1 0 0 1 1 1 1 0 0 0 0 0 0
1 1 1 1 0 0 0 0 1 1 0 0 0 0 0 0 1 1 1 1 1 1 0 0 1 1 1 1 1 1 1 1 1 1 1 1 0 0 0 0 1 1 1 1 1 1 0 0 0 0
1 1 1 1 1 1 0 0 0 0 1 1 1 1 0 0 0 0 0 0 1 1 0 0 1 1 1 1 0 0 1 1 1 1 0 0 1 1 1 1 1 1 0 0 0 0 1 1 1 1
1 1 0 0 1 1 1 1 0 0 0 0 0 0 0 0 0 0 1 1 0 0 0 0 1 1 1 1 0 0 1 1 0 0 1 1 1 1 0 0 0
0 0 1 1 0 0 0 0 1 1 1 1 1 1 0 0 0 0 0 0 1 1 1 1 0 0 1 1 1 1 1 1 0 0 1 1 0 0 0 0 0 0 1 1 1 1 0 0 1 1
0 0 0 0 1 1 1 1 0 0 0 0 1 1 1 1 1 1 1 1 1 1 1 1 0 0 0 0 0 0 0 0 1 1 0 0 0 0 0 0 0 0 0 0 1 1 0 0 0 0
1 1 1 1 1 1 0 0 1 1 1 1 1 1 0 0 0 0 1 1 1 1 1 1 1 1 0 0 0 0 1 1 0 0 0 0 1 1 1 1 0 0 0 0 1 1 0 0 1 1
1 1 0 0 1 1 1 1 1 1 1 1 1 1 1 1 1 1 0 0 1 1 1 1 1 1 1 1 1 1 0 0 0 0 1 1 1 1 1 1 0 0 1 1 1 1 1 1 1 1
0 0 0 0 1 1 0 0 0 0 0 0 0 0 0 0 1 1 1 1 0 0 0 0 1 1 1 1 1 1 1 1 0 0 1 1 1 1 1 1 1 1 0 0 0 0 1 1 0 0
0 0 0 0 1 1 1 1 1 1 1 1 1 1 1 1 0 0 1 1 0 0 1 1 0 0 0 0 0 0 1 1 1 1 0 0 0 0 0 0 0 0 0 0 1 1 1 1 1 1
1 1 1 1 1 1 1 1 1 1 1 1 1 1 0 0 1 1 0 0 1 1 1 1 0 0 0 0 1 1 1 1 0 0 0 0 1 1 1 1 1 1 1 1 0 0 1 1 1 1
1 1 0 0 0 0 1 1 0 0 1 1 1 1 0 0 0 0 1 1 0 0 1 1 1 1 1 1 1 1 0 0 0 0 1 1 1 1 1 1 1 1 1 1 1 1 0 0 0 0
0 0 0 0 0 0 0 0 1 1 0 0 0 0 0 0 1 1 0 0 1 1 1 1 0 0 1 1 1 1 1 1 1 1 1 1 1 1 1 1 1 1 0 0 1 1 0 0 0 0
1 1 0 0 0 0 0 0 0 0 1 1 0 0 0 0 0 0 1 1 1 1 1 1 1 1 0 0 0 0 0 0 0 0 0 0 0 0 0 0 1 1 1 1 0 0 1 1 1 1
0 0 0 0 1 1 1 1 1 1 1 1 1 1 1 1 1 1 0 0 0 0 1 1 1 1 0 0 1 1 0 0 0 0 1 1 1 1 1 1 1 1 1 1 1 1 1 1 0 0
1 1 1 1 1 1 1 1 0 0 0 0 0 0 0 0 0 0 1 1 1 1 0 0 1 1 1 1 0 0 0 0 1 1 0 0 1 1 1 1 0 0 1 1 0 0 1 1 0 0
1 1 1 1 0 0 1 1 1 1 0 0 0 0 1 1 1 1 1 1 0 0 1 1 1 1 1 1 0 0 0 0 1 1 0 0 0 0 1 1 1 1 1 1 1 1 1 1 1 1
1 1 1 1 1 1 0 0 0 0 0 0 0 0 1 1 0 0 0 0 1 1 0 0 1 1 1 1 0 0 1 1 1 1 1 1 0 0 1 1 1 1 1 1 1 1 0 0 1 1
1 1 0 0 1 1 1 1 1 1 0 0 1 1 0 0 0 0 0 0 1 1 0 0 0 0 0 0 0 0 0 0 0 0 1 1 1 1 0 0 1 1 0 0 1 1 1 1 0 0
0 0 1 1 1 1 0 0 0 0 0 0 1 1 0 0 1 1 0 0 0 0 0 0 0 0 0 0 1 1 1 1 1 1 0 0 0 0 0 0 1 1 0 0 0 0 0 0 0 0
1 1 1 1 0 0 1 1 0 0 1 1 1 1 1 1 0 0 1 1 0 0 0 0 0 0 0 0 0 0 0 0 1 1 0 0 0 0 0 0 0 0 1 1 1 1 1 1 1 1
1 1 0 0 0 0 0 0 0 0 1 1 1 1 0 0 1 1 0 0 0 0 1 1 0 0 0 0 1 1 1 1 1 1 1 1 1 1 0 0 1 1 0 0 1 1 0 0 0 0
1 1 0 0 1 1 0 0 1 1 0 0 1 1 0 0 0 0 0 0 1 1 1 1 0 0 1 1 1 1 1 1 1 1 1 1 1 1 0 0 1 1 0 0 0 0 1 1 0 0
1 1 0 0 0 0 1 1 0 0 0 0 0 0 0 0 1 1 0 0 1 1 1 1 1 1 0 0 1 1 1 1 0 0 0 0 1 1 0 0 1 1 0 0 1 1 1 1 1 1
0 0 0 0 1 1 0 0 0 0 1 1 1 1 1 1 0 0 0 0 1 1 0 0 0 0 1 1 0 0 0 0 1 1 0 0 1 1 1 1 0 0 1 1 0 0 1 1 1 1
0 0 0 0 0 0 1 1 1 1 1 1 1 1 0 0 1 1 0 0 1 1 0 0 0 0 1 1 1 1 0 0 0 0 1 1 0 0 1 1 0 0 0 0 1 1 0 0 0 0
1 1 0 0 1 1 0 0 0 0 1 1 0 0 1 1 1 1 1 1 1 1 1 1 0 0 1 1 1 1 1 1 0 0 0 0 0 0 0 0 1 1 0 0 0 0 1 1 1 1
1 1 1 1 1 1 1 1 1 1 1 1 0 0 0 0 0 0 1 1 1 1 0 0 1 1 0 0 1 1 0 0 1 1 1 1 1 1 0 0 1 1 1 1 0 0 0 0 0 0
1 1 1 1 0 0 0 0 1 1 0 0 0 0 0 0 1 1 1 1 1 1 1 1 1 1 1 1 1 1 1 1 0 0 1 1 0 0 0 0 1 1 1 1 1 1 0 0 0 0
1 1 1 1 1 1 0 0 0 0 0 0 1 1 0 0 0 0 0 0 1 1 0 0 1 1 1 1 0 0 1 1 1 1 0 0 1 1 1 1 1 1 0 0 0 0 1 1 1 1
1 1 1 1 1 1 0 0 0 0 1 1 0 0 0 0 0 0 1 1 0 0 0 0 1 1 1 1 0 0 1 1 0 0 1 1 1 1 0 0 1
0 0 1 1 0 0 0 0 1 1 1 1 1 1 0 0 0 0 0 0 1 1 1 1 0 0 1 1 0 0 1 1 0 0 1 1 0 0 0 0 0 0 0 0 1 1 0 0 1 1
0 0 0 0 1 1 1 1 0 0 0 0 1 1 1 1 0 0 1 1 1 1 1 1 1 1 1 1 0 0 0 0 1 1 1 1 1 1 0 0 1 1 0 0 1 1 0 0 0 0
0 0 1 1 0 0 0 0 1 1 1 1 1 1 0 0 0 0 1 1 1 1 1 1 1 1 1 1 0 0 0 0 1 1 0 0 1 1 1 1 0 0 0 0 1 1 0 0 1 1
1 1 1 1 0 0 1 1 1 1 1 1 1 1 1 1 0 0 0 0 1 1 1 1 1 1 1 1 1 1 0 0 0 0 1 1 1 1 0 0 0 0 1 1 1 1 1 1 0 0
1 1 0 0 1 1 0 0 1 1 1 1 0 0 0 0 0 0 1 1 0 0 0 0 0 0 1 1 1 1 1 1 1 1 1 1 1 1 1 1 1 1 0 0 0 0 1 1 0 0
0 0 0 0 1 1 1 1 1 1 0 0 1 1 1 1 0 0 1 1 1 1 1 1 0 0 0 0 0 0 0 0 1 1 0 0 0 0 0 0 0 0 0 0 0 0 1 1 1 1
1 1 1 1 1 1 1 1 1 1 1 1 1 1 0 0 1 1 0 0 1 1 1 1 0 0 1 1 1 1 0 0 0 0 0 0 1 1 0 0 0 0 1 1 0 0 1 1 0 0
0 0 0 0 1 1 1 1 1 1 1 1 1 1 0 0 0 0 1 1 0 0 0 0 1 1 1 1 1 1 1 1 0 0 1 1 1 1 1 1 0 0 1 1 1 1 0 0 0 0
0 0 0 0 0 0 1 1 1 1 1 1 0 0 0 0 1 1 0 0 1 1 1 1 0 0 1 1 1 1 1 1 0 0 1 1 1 1 1 1 0 1 0 0 1 1 1 1 0 0
1 1 0 0 1 1 0 0 0 0 1 1 0 0 0 0 0 0 1 1 1 1 1 1 1 1 0 0 1 1 1 1 0 0 0 0 0 0 1 1 0 0 1 1 0 0 1 1 1 1
1 1 0 0 1 1 1 1 1 1 1 1 1 1 1 1 1 1 0 0 1 1 0 0 1 1 0 0 1 1 0 0 0 0 1 1 1 1 0 0 0 0 1 1 1 1 1 1 0 0
1 1 0 0 1 1 1 1 0 0 0 0 0 0 0 0 0 0 1 1 1 1 0 0 1 1 1 1 0 0 0 0 1 1 0 0 1 1 1 1 1 1 1 1 0 0 1 1 0 0
1 1 1 1 0 0 1 1 1 1 0 0 1 1 1 1 1 1 1 1 1 1 1 1 1 1 1 1 0 0 0 0 0 0 0 0 0 0 1 1 1 1 1 1 1 1 1 1 1 1
1 1 1 1 0 0 0 0 0 0 0 0 0 0 1 1 0 0 1 1 1 1 0 0 1 1 1 1 0 0 1 1 1 1 1 1 0 0 0 0 1 1 1 1 1 1 0 0 1 1
1 1 0 0 1 1 1 1 1 1 0 1 1 1 0 0 1 1 0 0 1 1 0 0 0 0 0 0 0 0 0 0 1 1 1 1 1 1 1 1 0 0 1 1 1 1 0 0 0 0
1 1 1 1 1 1 1 1 0 0 1 1 1 1 0 0 1 1 0 0 0 0 0 0 0 0 0 0 0 0 1 1 0 0 1 1 1 1 1 1 0 0 1 1 0 0 1 1 1 1
1 1 1 1 1 1 0 0 0 0 0 0 1 1 0 0 1 1 0 0 0 0 0 0 0 0 1 1 0 0 0 0 0 0 0 0 0 0 1 1 0 0 1 1 1 1 1 1 1 1
1 1 0 0 0 0 1 1 0 0 1 1 0 0 0 0 1 1 1 1 0 0 1 1 0 0 0 0 1 1 1 1 1 1 1 1 1 1 1 1 0 0 0 0 1 1 0 0 0 0
1 1 0 0 1 1 0 0 0 0 1 1 1 1 0 0 0 0 0 0 1 1 1 1 0 0 0 0 1 1 1 1 1 1 1 1 0 0 0 0 1 1 0 0 1 1 1 1 1 1
1 1 0 0 0 0 1 1 0 0 0 0 0 0 0 0 1 1 0 0 0 0 1 1 1 1 0 0 1 1 1 1 0 0 0 0 0 0 1 1 1 1 0 0 1 1 1 1 0 0
0 0 0 0 1 1 0 0 0 0 1 1 1 1 0 0 0 0 0 0 0 0 0 0 0 0 1 1 0 0 0 0 0 0 1 1 1 1 1 1 1 1 1 1 1 1 1 1 1 1
0 0 1 1 0 0 1 1 0 0 0 0 1 1 0 0 1 1 1 1 0 0 1 1 0 0 1 1 1 1 0 0 0 0 0 0 0 0 1 1 0 0 0 0 0 0 0 0 0 0
0 0 1 1 1 1 1 1 0 0 0 0 0 0 1 1 1 1 1 1 1 1 1 1 0 0 1 1 0 0 1 1 0 0 0 0 0 0 1 1 1 1 0 0 0 0 0 0 0 0
1 1 1 1 1 1 1 1 1 1 0 0 0 0 0 0 0 0 0 0 0 0 1 1 1 1 0 0 1 1 0 0 1 1 0 0 1 1 0 0 1 1 1 1 0 0 0 0 0 0
1 1 0 0 0 0 0 0 1 1 0 0 0 0 1 1 1 1 1 1 1 1 1 1 1 1 1 1 1 1 1 1 0 0 0 0 0 0 0 0 1 1 1 1 0 0 0 0 1 1
1 1 0 0 0 0 0 0 0 0 0 0 1 1 1 1 0 0 1 1 1 1 1 1 1 1 1 1 0 0 1 1 1 1 1 1 1 1 1 1 1 1 0 0 1 1 1 1 1 1
0 0 1 1 1 1 1 1 0 0 0 0 0 0 0 0 0 0 1 1 1 1 0 0 1 1 1 1 1 1 1 1 0 0 1 1 1 1 0 0 1
0 0 1 1 1 1 0 0 1 1 1 1 1 1 0 0 0 0 0 0 1 1 1 1 0 0 1 1 1 1 1 1 0 0 1 1 0 0 0 0 0 0 0 0 1 1 1 1 1 1
0 0 0 0 1 1 0 0 0 0 0 0 1 1 1 1 1 1 0 0 1 1 1 1 0 0 1 1 0 0 0 0 1 1 0 0 0 0 0 0 1 1 0 0 1 1 0 0 0 0
0 0 1 1 1 1 0 0 1 1 1 1 0 0 0 0 0 0 1 1 1 1 0 0 1 1 1 1 0 0 1 1 1 1 0 0 1 1 1 1 0 0 0 0 1 1 1 1 0 0
1 1 1 1 1 1 1 1 1 1 1 1 1 1 0 0 1 1 1 1 1 1 1 1 1 1 1 1 1 1 1 1 0 0 1 1 0 0 1 1 0 0 1 1 1 1 1 1 1 1
0 0 0 0 1 1 0 0 0 0 0 0 0 0 0 0 1 1 1 1 1 1 0 0 1 1 0 0 1 1 0 0 0 0 1 1 1 1 1 1 1 1 0 0 1 1 1 1 0 0
0 0 0 0 0 0 1 1 1 1 1 1 1 1 1 1 0 0 1 1 0 0 0 0 0 0 0 0 0 0 1 1 1 1 0 0 0 0 1 1 0 0 0 0 1 1 1 1 0 0
1 1 1 1 1 1 1 1 1 1 1 1 1 1 1 1 1 1 1 1 1 1 1 1 0 0 0 0 1 1 1 1 0 0 0 0 1 1 1 1 1 1 1 1 0 0 1 1 1 1
1 1 0 0 0 0 1 1 1 1 1 1 0 0 0 0 0 0 1 1 0 0 1 1 1 1 1 1 1 1 0 0 0 0 1 1 1 1 1 1 1 1 1 1 1 1 0 0 0 0
1 1 1 1 0 0 0 0 1 1 0 0 1 1 1 1 1 1 0 0 1 1 1 1 0 0 1 1 1 1 0 0 0 0 1 1 1 1 1 1 0 0 0 0 1 1 1 1 0 0
1 1 1 1 0 0 0 0 0 0 1 1 0 0 0 0 0 0 1 1 0 0 1 1 1 1 0 0 1 1 1 1 0 0 0 0 0 0 0 0 0 0 1 1 1 1 0 0 1 1
0 0 0 0 0 0 1 1 1 1 0 0 1 1 0 0 1 1 0 0 0 0 1 1 1 1 0 0 1 1 0 0 1 1 1 1 1 1 0 0 1 1 0 0 1 1 1 1 0 0
0 0 0 0 1 1 1 1 0 0 0 0 0 0 0 0 0 0 1 1 1 1 0 0 0 0 1 1 0 0 0 0 1 1 0 0 1 1 1 1 0 0 1 1 0 0 1 1 0 0
1 1 1 1 0 0 1 1 1 1 0 0 0 0 1 1 1 1 1 1 0 0 1 1 1 1 1 1 0 0 0 0 0 0 1 1 1 1 1 1 1 1 1 1 1 1 1 1 1 1
0 0 1 1 1 1 0 0 0 0 0 0 0 0 1 1 0 0 1 1 1 1 0 0 1 1 1 1 0 0 1 1 1 1 1 1 0 0 1 1 1 1 1 1 1 1 0 0 1 1
1 1 0 0 1 1 1 1 0 0 1 1 1 1 1 1 0 0 0 0 0 0 0 0 0 0 0 0 1 1 0 0 0 0 1 1 0 0 0 0 1 1 0 0 0 0 0 0 1 1
0 0 1 1 1 1 1 1 0 0 0 0 1 1 1 1 0 0 0 0 1 1 0 0 0 0 0 0 1 1 1 1 1 1 0 0 0 0 0 0 1 1 0 0 0 0 1 1 0 0
1 1 0 0 0 0 1 1 0 0 1 1 1 1 1 1 0 0 0 0 0 0 0 0 0 0 1 1 0 0 0 0 0 0 1 1 0 0 0 0 0 0 1 1 1 1 1 1 1 1
1 1 1 1 1 1 1 1 0 0 0 0 1 1 1 1 1 1 0 0 0 0 0 0 1 1 0 0 0 0 1 1 1 1 1 1 0 0 1 1 0 0 1 1 1 1 0 0 0 0
1 1 0 0 1 1 1 1 1 1 1 1 1 1 0 0 0 0 1 1 1 1 1 1 0 0 1 1 1 1 1 1 1 1 1 1 1 1 0 0 0 0 0 0 1 1 0 0 0 0
1 1 0 0 0 0 0 0 0 0 0 0 0 0 0 0 1 1 0 0 1 1 1 1 1 1 0 0 1 1 1 1 1 1 0 0 1 1 0 0 1 1 0 0 1 1 0 0 1 1
0 0 0 0 0 0 0 0 0 0 1 1 1 1 1 1 0 0 0 0 1 1 0 0 0 0 1 1 0 0 0 0 1 1 1 1 1 1 1 1 0 0 0 0 0 0 1 1 1 1
1 1 0 0 1 1 1 1 1 1 0 0 1 1 0 0 1 1 1 1 1 1 0 0 1 1 1 1 1 1 0 0 0 0 1 1 0 0 1 1 0 0 0 0 1 1 1 1 1 1
1 1 0 0 1 1 0 0 0 0 1 1 0 0 1 1 1 1 1 1 1 1 1 1 0 0 0 0 1 1 0 0 0 0 1 1 0 0 0 0 1 1 1 1 0 0 1 1 1 1
1 1 1 1 1 1 1 1 1 1 1 1 0 0 0 0 0 0 0 0 1 1 0 0 1 1 0 0 1 1 0 0 1 1 0 0 0 0 0 0 1 1 1 1 0 0 0 0 1 1
1 1 1 1 0 0 0 0 1 1 0 0 1 1 0 0 1 1 1 1 1 1 1 1 1 1 1 1 0 0 1 1 1 1 1 1 0 0 0 0 1 1 0 0 1 1 1 1 0 0
1 1 1 1 1 1 0 0 1 1 0 0 1 1 0 0 0 0 0 0 0 0 1 1 1 1 1 1 0 0 1 1 1 1 0 0 1 1 1 1 1 1 0 0 0 0 1 1 1 1
1 1 0 0 1 1 1 1 0 0 1 1 0 0 0 0 0 0 1 1 0 0 0 0 1 1 1 1 1 1 1 1 0 0 1 1 1 1 0 0 1
0 0 1 1 1 1 0 0 1 1 1 1 1 1 0 0 0 0 0 0 1 1 1 1 0 0 1 1 1 1 1 1 0 0 0 0 0 0 0 0 0 0 1 1 1 1 1 1 1 1
0 0 0 0 1 1 0 0 0 0 0 0 1 1 1 1 1 1 1 1 1 1 1 1 0 0 1 1 1 1 0 0 1 1 1 1 0 0 0 0 1 1 0 0 1 1 0 0 0 0
0 0 1 1 1 1 0 0 1 1 1 1 0 0 0 0 0 0 1 1 1 1 1 1 1 1 0 0 0 0 1 1 1 1 1 1 1 1 1 1 0 0 0 0 1 1 1 1 0 0
1 1 1 1 1 1 1 1 1 1 1 1 1 1 0 0 1 1 0 0 1 1 1 1 1 1 1 1 1 1 1 1 0 0 1 1 0 0 1 1 0 0 1 1 1 1 1 1 1 1
0 0 1 1 1 1 0 0 0 0 0 0 0 0 0 0 0 0 1 1 0 0 0 0 1 1 1 1 1 1 1 1 0 0 1 1 0 0 1 1 1 1 0 0 1 1 1 1 0 0
0 0 0 0 0 0 1 1 1 1 1 1 1 1 1 1 0 0 1 1 0 0 0 0 0 0 0 0 0 0 1 1 1 1 0 0 0 0 0 0 0 0 1 1 1 1 0 0 0 0
1 1 1 1 0 0 1 1 0 0 1 1 1 1 1 1 1 1 1 1 1 1 1 1 0 0 0 0 0 0 1 1 1 1 0 0 1 1 1 1 1 1 1 1 0 0 1 1 1 1
1 1 0 0 0 0 1 1 1 1 1 1 0 0 0 0 0 0 1 1 0 0 1 1 1 1 1 1 1 1 0 0 0 0 1 1 1 1 1 1 0 0 1 1 1 1 0 0 0 0
1 1 0 0 0 0 0 0 1 1 0 0 1 1 1 1 1 1 0 0 1 1 0 0 0 0 1 1 0 0 0 0 0 0 1 1 1 1 1 1 0 0 0 0 1 1 1 1 0 0
1 1 1 1 0 0 0 0 0 0 0 0 0 0 1 1 0 0 1 1 1 1 1 1 1 1 0 0 1 1 0 0 0 0 1 1 0 0 0 0 0 0 1 1 0 0 0 0 1 1
0 0 0 0 0 0 1 1 1 1 0 0 1 1 0 0 1 1 0 0 0 0 1 1 1 1 1 1 1 1 0 0 1 1 1 1 1 1 0 0 1 1 0 0 1 1 1 1 0 0
0 0 0 0 1 1 1 1 0 0 0 0 0 0 0 0 1 1 1 1 1 1 0 0 0 0 1 1 0 0 0 0 1 1 1 1 1 1 1 1 0 0 1 1 0 0 1 1 0 0
1 1 1 1 0 0 1 1 0 0 0 0 0 0 1 1 1 1 1 1 0 0 1 1 1 1 1 1 0 0 0 0 0 0 1 1 1 1 1 1 1 1 1 1 1 1 1 1 1 1
1 1 1 1 1 1 0 0 0 0 0 0 0 0 1 1 0 0 0 0 1 1 0 0 1 1 1 1 0 0 1 1 1 1 0 0 0 0 0 0 1 1 1 1 0 0 0 0 1 1
1 1 0 0 1 1 1 1 0 0 1 1 1 1 0 0 0 0 0 0 0 0 0 0 0 0 1 1 1 1 1 1 0 0 1 1 1 1 0 0 1 1 0 0 0 0 1 1 1 1
1 1 1 1 1 1 0 0 0 0 0 0 0 0 1 1 0 0 0 0 1 1 1 1 0 0 1 1 1 1 1 1 1 1 0 0 0 0 0 0 1 1 0 0 0 0 1 1 1 1
1 1 0 0 0 0 1 1 0 0 1 1 1 1 1 1 0 0 0 0 1 1 0 0 1 1 1 1 0 0 0 0 0 0 1 1 0 0 1 1 0 0 1 1 1 1 1 1 1 1
1 1 1 1 1 1 1 1 0 0 0 0 1 1 0 0 0 0 1 1 0 0 1 1 0 0 0 0 0 0 1 1 1 1 1 1 0 0 1 1 0 0 0 0 0 0 1 1 0 0
1 1 0 0 1 1 1 1 0 0 1 1 1 1 0 0 0 0 0 0 1 1 1 1 1 1 0 0 1 1 0 0 1 1 1 1 1 1 1 1 1 1 0 0 1 1 0 0 0 0
1 1 1 1 0 0 0 0 1 1 0 0 0 0 0 0 1 1 0 0 1 1 1 1 0 0 0 0 1 1 1 1 0 0 0 0 1 1 0 0 1 1 0 0 1 1 0 0 1 1
0 0 1 1 1 1 0 0 0 0 1 1 1 1 1 1 0 0 0 0 1 1 1 1 1 1 0 0 1 1 0 0 1 1 1 1 1 1 0 0 1 1 0 0 0 0 1 1 1 1
1 1 0 0 1 1 1 1 1 1 0 0 1 1 0 0 1 1 1 1 1 1 0 0 1 1 1 1 1 1 0 0 0 0 1 1 0 0 1 1 1 1 0 0 1 1 0 0 1 1
1 1 1 1 1 1 0 0 1 1 1 1 1 1 0 0 1 1 1 1 1 1 0 0 0 0 0 0 1 1 0 0 0 0 1 1 0 0 0 0 0 0 1 1 0 0 1 1 1 1
1 1 1 1 1 1 1 1 1 1 1 1 0 0 0 0 0 0 0 0 1 1 0 0 1 1 0 0 1 1 0 0 1 1 0 0 0 0 1 1 1 1 1 1 1 1 0 0 1 1
1 1 1 1 1 1 0 0 0 0 0 0 1 1 0 0 1 1 1 1 1 1 0 0 1 1 1 1 0 0 1 1 1 1 1 1 0 0 0 0 1 1 0 0 1 1 1 1 0 0
1 1 1 1 1 1 0 0 1 1 0 0 1 1 0 0 0 0 0 0 0 0 1 1 1 1 1 1 1 1 1 1 1 1 0 0 1 1 1 1 1 1 1 1 0 0 1 1 1 1
1 1 1 1 1 1 1 1 0 0 1 1 0 0 0 0 0 0 1 1 0 0 0 0 1 1 1 1 1 1 1 1 0 0 1 1 1 1 0 0 1
0 0 1 1 0 0 0 0 0 0 1 1 1 1 0 0 0 0 0 0 1 1 0 0 0 0 1 1 1 1 0 0 0 0 1 1 1 1 0 0 0 0 1 1 1 1 1 1 0 0
0 0 0 0 1 1 1 1 0 0 0 0 1 1 1 1 1 1 1 1 0 0 1 1 1 1 1 1 1 1 0 0 1 1 1 1 0 0 0 0 1 1 1 1 1 1 0 0 1 1
0 0 1 1 1 1 0 0 1 1 0 0 0 0 1 1 0 0 1 1 0 0 1 1 1 1 1 1 1 1 1 1 0 0 0 0 1 1 1 1 0 0 0 0 1 1 1 1 1 1
1 1 1 1 1 1 0 0 1 1 0 0 0 0 1 1 1 1 0 0 1 1 0 0 0 0 1 1 1 1 0 0 0 0 1 1 1 1 1 1 0 0 1 1 1 1 1 1 1 1
0 0 0 0 1 1 0 0 0 0 1 1 0 0 0 0 0 0 1 1 0 0 1 1 1 1 1 1 1 1 1 1 1 1 1 1 1 1 1 1 1 1 1 1 0 0 1 1 0 0
1 1 1 1 1 1 0 0 1 1 1 1 1 1 1 1 0 0 1 1 0 0 1 1 1 1 0 0 1 1 1 1 1 1 1 1 0 0 0 0 0 0 1 1 1 1 0 0 0 0
0 0 1 1 1 1 1 1 0 0 1 1 1 1 1 1 1 1 1 1 1 1 1 1 0 0 0 0 1 1 1 1 1 1 0 0 1 1 1 1 1 1 1 1 0 0 1 1 1 1
0 0 1 1 1 1 1 1 0 0 0 0 1 1 0 0 0 0 1 1 0 0 1 1 1 1 1 1 1 1 1 1 1 1 0 0 1 1 1 1 0 0 1 1 1 1 0 0 0 0
1 1 0 0 0 0 0 0 1 1 0 0 1 1 1 1 1 1 0 0 1 1 1 1 0 0 1 1 1 1 0 0 0 0 1 1 0 0 1 1 1 1 0 0 1 1 1 1 1 1
0 0 1 1 0 0 0 0 0 0 0 0 0 0 0 0 0 0 1 1 1 1 1 1 1 1 0 0 0 0 1 1 0 0 1 1 1 1 0 0 1 1 0 0 1 1 0 0 0 0
0 0 0 0 0 0 0 0 1 1 0 0 1 1 0 0 1 1 1 1 0 0 0 0 0 0 0 0 1 1 0 0 0 0 1 1 0 0 0 0 1 1 1 1 1 1 1 1 0 0
0 0 0 0 0 0 0 0 0 0 0 0 1 1 0 0 1 1 1 1 1 1 0 0 0 0 1 1 1 1 1 1 1 1 0 0 1 1 1 1 1 1 1 1 0 0 0 0 1 1
0 0 1 1 1 1 1 1 0 0 0 0 0 0 1 1 1 1 1 1 1 1 1 1 0 0 1 1 0 0 0 0 0 0 1 1 1 1 1 1 1 1 0 0 1 1 1 1 1 1
1 1 1 1 0 0 0 0 0 0 1 1 1 1 1 1 0 0 1 1 0 0 0 0 1 1 0 0 0 0 0 0 1 1 1 1 0 0 1 1 1 1 0 0 0 0 0 0 0 0
1 1 1 1 0 0 0 0 1 1 0 0 0 0 0 0 1 1 1 1 0 0 0 0 0 0 1 1 0 0 1 1 1 1 1 1 1 1 0 0 1 1 0 0 0 0 0 0 0 0
1 1 1 1 1 1 1 1 0 0 1 1 0 0 1 1 0 0 0 0 0 0 0 0 0 0 0 0 1 1 1 1 1 1 1 1 0 0 1 1 0 0 0 0 0 0 0 0 0 0
1 1 1 1 1 1 1 1 0 0 1 1 1 1 1 1 1 1 1 1 0 0 0 0 0 0 1 1 0 0 0 0 1 1 1 1 0 0 1 1 0 0 1 1 0 0 1 1 0 0
0 0 1 1 1 1 1 1 0 0 1 1 1 1 0 0 1 1 0 0 0 0 0 0 1 1 0 0 0 0 1 1 1 1 0 0 0 0 1 1 0 0 0 0 0 0 1 1 1 1
0 0 1 1 1 1 1 1 1 1 1 1 1 1 1 1 0 0 0 0 0 0 0 0 1 1 0 0 1 1 1 1 1 1 1 1 1 1 1 1 1 1 0 0 1 1 0 0 1 1
1 1 0 0 0 0 1 1 1 1 0 0 0 0 1 1 1 1 0 0 0 0 0 0 1 1 0 0 0 0 0 0 1 1 0 0 0 0 1 1 1 1 1 1 0 0 0 0 0 0
0 0 0 0 0 0 0 0 0 0 0 0 0 0 0 0 0 0 0 0 0 0 1 1 1 1 0 0 1 1 0 0 1 1 1 1 1 1 1 1 0 0 0 0 1 1 1 1 1 1
1 1 1 1 0 0 0 0 0 0 1 1 1 1 0 0 0 0 0 0 0 0 0 0 0 0 0 0 0 0 1 1 1 1 0 0 0 0 1 1 0 0 1 1 1 1 0 0 1 1
1 1 0 0 1 1 0 0 1 1 0 0 0 0 0 0 1 1 0 0 0 0 0 0 0 0 0 0 1 1 0 0 0 0 1 1 0 0 0 0 0 0 0 0 0 0 0 0 1 1
1 1 1 1 0 0 1 1 0 0 0 0 0 0 0 0 0 0 1 1 1 1 0 0 1 1 0 0 1 1 0 0 1 1 1 1 0 0 1 1 1 1 1 1 1 1 1 1 1 1
0 0 1 1 0 0 1 1 0 0 0 0 0 0 0 0 1 1 1 1 1 1 0 0 1 1 1 1 0 0 1 1 1 1 0 0 0 0 0 0 1 1 1 1 1 1 1 1 0 0
1 1 1 1 1 1 0 0 0 0 0 0 1 1 0 0 1 1 0 0 0 0 0 0 1 1 1 1 1 1 1 1 1 1 1 1 1 1 1 1 1 1 0 0 0 0 1 1 1 1
1 1 1 1 1 1 1 1 0 0 1 1 1 1 0 0 1 1 1 1 0 0 0 0 1 1 1 1 1 1 0 0 1 1 1 1 1 1 0 0 1
0 0 1 1 1 1 0 0 1 1 0 0 1 1 0 0 0 0 0 0 1 1 1 1 0 0 1 1 1 1 1 1 0 0 0 0 0 0 0 0 0 0 0 0 1 1 0 0 0 0
0 0 0 0 1 1 1 1 0 0 0 0 1 1 1 1 0 0 0 0 1 1 1 1 0 0 0 0 1 1 0 0 1 1 0 0 0 0 0 0 1 1 0 0 1 1 0 0 0 0
0 0 1 1 1 1 0 0 1 1 1 1 0 0 0 0 0 0 1 1 1 1 1 1 1 1 1 1 0 0 1 1 1 1 0 0 1 1 1 1 0 0 1 1 1 1 0 0 1 1
1 1 1 1 1 1 1 1 1 1 1 1 1 1 1 1 0 0 0 0 0 0 1 1 1 1 1 1 1 1 1 1 0 0 0 0 0 0 1 1 0 0 1 1 1 1 1 1 0 0
0 0 0 0 1 1 0 0 1 1 0 0 0 0 0 0 1 1 1 1 0 0 0 0 1 1 1 1 1 1 0 0 0 0 1 1 1 1 1 1 1 1 0 0 0 0 1 1 0 0
0 0 0 0 1 1 1 1 1 1 0 0 1 1 1 1 0 0 1 1 0 0 0 0 0 0 1 1 0 0 1 1 1 1 0 0 0 0 0 0 0 0 0 0 1 1 1 1 1 1
1 1 1 1 1 1 1 1 1 1 1 1 0 0 0 0 1 1 0 0 1 1 1 1 0 0 0 0 1 1 1 1 0 0 0 0 1 1 1 1 1 1 1 1 0 0 1 1 1 1
1 1 0 0 0 0 1 1 1 1 1 1 1 1 0 0 0 0 1 1 0 0 1 1 1 1 1 1 1 1 0 0 0 0 1 1 1 1 1 1 0 0 1 1 1 1 0 0 0 0
0 0 0 0 1 1 0 0 1 1 0 0 1 1 1 1 1 1 0 0 1 1 1 1 0 0 1 1 1 1 0 0 1 1 1 1 1 1 1 1 1 1 0 0 1 1 1 1 0 0
1 1 0 0 0 0 0 0 0 0 1 1 0 0 0 0 0 0 1 1 0 0 1 1 1 1 0 0 0 0 1 1 0 0 0 0 0 0 0 0 1 1 1 1 1 1 0 0 1 1
0 0 0 0 1 1 1 1 1 1 1 1 1 1 0 0 1 1 0 0 0 0 0 0 1 1 0 0 1 1 0 0 1 1 1 1 1 1 0 0 1 1 1 1 1 1 1 1 0 0
0 0 0 0 1 1 1 1 0 0 0 0 0 0 0 0 0 0 1 1 1 1 0 0 1 1 1 1 0 0 0 0 1 1 0 0 1 1 1 1 0 0 1 1 0 0 1 1 0 0
1 1 1 1 0 0 1 1 0 0 0 0 0 0 0 0 1 1 1 1 0 0 1 1 1 1 1 1 0 0 0 0 0 0 1 1 0 0 1 1 1 1 1 1 1 1 1 1 1 1
0 0 1 1 1 1 0 0 0 0 0 0 0 0 1 1 0 0 1 1 1 1 0 0 0 0 1 1 0 0 1 1 1 1 1 1 0 0 1 1 1 1 1 1 0 0 0 0 1 1
1 1 0 0 1 1 1 1 1 1 0 0 1 1 1 1 0 0 0 0 0 0 0 0 1 1 0 0 0 0 0 0 0 0 1 1 1 1 0 0 1 1 0 0 1 1 0 0 0 0
0 0 1 1 1 1 0 0 0 0 0 0 1 1 1 1 0 0 0 0 1 1 0 0 0 0 0 0 1 1 1 1 1 1 0 0 0 0 0 0 1 1 1 1 0 0 1 1 0 0
1 1 1 1 0 0 1 1 0 0 1 1 1 1 0 0 0 0 1 1 0 0 0 0 0 0 1 1 1 1 0 0 1 1 0 0 1 1 0 0 0 0 1 1 1 1 1 1 1 1
1 1 1 1 0 0 1 1 0 0 0 0 0 0 1 1 1 1 1 1 0 0 1 1 0 0 0 0 0 0 1 1 1 1 1 1 0 0 1 1 0 0 0 0 0 0 0 0 0 0
1 1 0 0 1 1 1 1 1 1 1 1 1 1 0 0 0 0 0 0 1 1 1 1 0 0 0 0 1 1 1 1 1 1 1 1 1 1 0 0 0 0 0 0 1 1 1 1 0 0
1 1 0 0 0 0 0 0 0 0 0 0 0 0 0 0 1 1 0 0 1 1 1 1 1 1 0 0 1 1 1 1 1 1 0 0 1 1 0 0 1 1 0 0 1 1 1 1 1 1
0 0 0 0 0 0 0 0 0 0 1 1 1 1 1 1 0 0 0 0 1 1 0 0 0 0 1 1 0 0 0 0 1 1 1 1 1 1 1 1 0 0 0 0 0 0 1 1 1 1
0 0 0 0 0 0 1 1 1 1 0 0 1 1 0 0 1 1 1 1 0 0 0 0 1 1 1 1 1 1 0 0 0 0 1 1 0 0 1 1 0 0 0 0 1 1 1 1 0 0
1 1 0 0 1 1 0 0 0 0 1 1 1 1 0 0 1 1 1 1 1 1 1 1 1 1 0 0 1 1 1 1 0 0 0 0 0 0 1 1 1 1 0 0 0 0 1 1 1 1
1 1 0 0 1 1 1 1 1 1 1 1 0 0 0 0 0 0 1 1 1 1 0 0 1 1 0 0 1 1 0 0 1 1 1 1 1 1 0 0 1 1 1 1 1 1 0 0 0 0
1 1 1 1 0 0 0 0 0 0 0 0 0 0 0 0 1 1 1 1 0 0 1 1 1 1 1 1 0 0 1 1 1 1 1 1 0 0 0 0 1 1 1 1 1 1 0 0 0 0
1 1 1 1 1 1 0 0 1 1 0 0 1 1 0 0 0 0 0 0 1 1 1 1 1 1 1 1 0 0 1 1 0 0 0 0 1 1 1 1 1 1 0 0 0 0 1 1 1 1
0 0 0 0 1 1 1 1 0 0 1 1 0 0 0 0 0 0 1 1 0 0 0 0 1 1 1 1 1 1 1 1 0 0 1 1 1 1 0 0 1
0 0 1 1 0 0 0 0 1 1 1 1 1 1 0 0 0 0 0 0 0 0 1 1 0 0 0 0 1 1 1 1 1 1 1 1 0 0 0 0 0 0 1 1 1 1 0 0 0 0
0 0 0 0 1 1 1 1 0 0 1 1 1 1 1 1 0 0 0 0 1 1 1 1 0 0 1 1 1 1 0 0 1 1 1 1 0 0 0 0 1 1 0 0 1 1 0 0 1 1
0 0 1 1 1 1 0 0 1 1 1 1 1 1 0 0 0 0 1 1 1 1 1 1 1 1 1 1 0 0 1 1 1 1 0 0 1 1 1 1 0 0 1 1 1 1 0 0 1 1
1 1 1 1 1 1 1 1 0 0 1 1 1 1 1 1 0 0 0 0 1 1 1 1 1 1 1 1 1 1 0 0 0 0 1 1 0 0 1 1 0 0 1 1 1 1 1 1 0 0
0 0 0 0 1 1 0 0 1 1 1 1 0 0 0 0 0 0 1 1 0 0 0 0 1 1 1 1 1 1 0 0 1 1 1 1 1 1 1 1 1 1 0 0 0 0 1 1 0 0
0 0 0 0 1 1 1 1 1 1 0 0 1 1 0 0 0 0 1 1 0 0 1 1 0 0 1 1 0 0 1 1 1 1 0 0 0 0 0 0 0 0 0 0 1 1 1 1 0 0
1 1 1 1 1 1 0 0 1 1 1 1 0 0 0 0 1 1 0 0 1 1 1 1 1 1 1 1 1 1 1 1 0 0 0 0 1 1 1 1 1 1 1 1 0 0 1 1 0 0
0 0 0 0 0 0 0 0 1 1 0 0 1 1 1 1 0 0 1 1 0 0 0 0 1 1 1 1 1 1 0 0 0 0 0 0 1 1 1 1 1 1 1 1 1 1 0 0 0 0
0 0 0 0 1 1 0 0 1 1 0 0 0 0 0 0 1 1 0 0 1 1 1 1 0 0 1 1 1 1 1 1 1 1 1 1 0 0 1 1 1 1 0 0 1 1 1 1 0 0
1 1 0 0 1 1 0 0 0 0 1 1 0 0 1 1 0 0 1 1 1 1 1 1 1 1 0 0 0 0 1 1 0 0 0 0 0 0 0 0 1 1 1 1 0 0 1 1 1 1
0 0 0 0 1 1 1 1 1 1 0 0 1 1 1 1 1 1 0 0 1 1 0 0 1 1 1 1 1 1 0 0 0 0 1 1 1 1 1 1 1 1 1 1 1 1 1 1 0 0
1 1 1 1 1 1 0 0 0 0 0 0 0 0 0 0 0 0 1 1 1 1 0 0 1 1 1 1 0 0 0 0 1 1 0 0 1 1 1 1 0 0 1 1 1 1 1 1 0 0
1 1 1 1 0 0 0 0 0 0 0 0 0 0 1 1 1 1 1 1 0 0 1 1 1 1 1 1 0 0 0 0 0 0 1 1 0 0 1 1 1 1 1 1 1 1 1 1 1 1
0 0 1 1 1 1 0 0 0 0 0 0 0 0 1 1 0 0 1 1 1 1 1 1 1 1 1 1 0 0 1 1 1 1 1 1 0 0 0 0 0 0 1 1 0 0 0 0 1 1
1 1 0 0 1 1 1 1 1 1 0 0 1 1 1 1 0 0 0 0 1 1 0 0 1 1 0 0 0 0 0 0 0 0 1 1 1 1 1 1 0 0 0 0 1 1 0 0 0 0
1 1 1 1 1 1 0 0 0 0 0 0 0 0 0 0 0 0 1 1 0 0 0 0 0 0 0 0 1 1 1 1 0 0 0 0 0 0 1 1 1 1 1 1 0 0 1 1 0 0
1 1 1 1 0 0 0 0 0 0 1 1 1 1 0 0 0 0 1 1 0 0 0 0 0 0 1 1 1 1 0 0 1 1 0 0 0 0 1 1 0 0 1 1 1 1 1 1 1 1
0 0 1 1 0 0 1 1 0 0 1 1 0 0 0 0 1 1 0 0 0 0 0 0 1 1 0 0 1 1 1 1 0 0 1 1 1 1 1 1 0 0 0 0 0 0 0 0 0 0
1 1 1 1 1 1 0 0 1 1 1 1 1 1 0 0 0 0 0 0 1 1 1 1 1 1 1 1 1 1 1 1 1 1 0 0 1 1 0 0 1 1 0 0 1 1 1 1 0 0
1 1 0 0 0 0 0 0 0 0 0 0 0 0 0 0 1 1 0 0 1 1 1 1 0 0 0 0 1 1 1 1 0 0 0 0 1 1 0 0 0 0 0 0 1 1 0 0 1 1
0 0 1 1 0 0 0 0 0 0 1 1 1 1 1 1 0 0 0 0 1 1 1 1 0 0 1 1 0 0 0 0 1 1 1 1 1 1 1 1 0 0 1 1 1 1 1 1 1 1
0 0 0 0 1 1 1 1 1 1 0 0 1 1 0 0 1 1 1 1 1 1 0 0 1 1 1 1 1 1 0 0 0 0 1 1 0 0 1 1 0 0 0 0 1 1 1 1 0 0
0 0 1 1 1 1 1 1 0 0 0 0 0 0 0 0 1 1 1 1 1 1 1 1 1 1 1 1 0 0 1 1 0 0 0 0 0 0 1 1 1 1 0 0 0 0 1 1 1 1
1 1 1 1 1 1 0 0 1 1 1 1 0 0 0 0 0 0 1 1 1 1 1 1 1 1 0 0 1 1 0 0 1 1 0 0 1 1 0 0 1 1 1 1 1 1 0 0 0 0
1 1 1 1 0 0 0 0 0 0 1 1 0 0 0 0 1 1 1 1 1 1 1 1 1 1 1 1 0 0 1 1 0 0 0 0 0 0 0 0 0 0 1 1 1 1 0 0 1 1
1 1 0 0 0 0 0 0 1 1 0 0 1 1 0 0 1 1 0 0 1 1 0 0 1 1 1 1 0 0 1 1 1 1 1 1 1 1 1 1 1 1 0 0 0 0 1 1 0 0
1 1 0 0 1 1 1 1 1 1 0 0 1 1 0 0 0 0 1 1 0 0 0 0 1 1 1 1 1 1 1 1 0 0 1 1 0 0 1 1 1
1 1 1 1 0 0 0 0 0 0 1 1 1 1 0 0 0 0 0 0 0 0 1 1 0 0 1 1 1 1 1 1 0 0 1 1 1 1 0 0 1 1 0 0 1 1 0 0 0 0
0 0 1 1 1 1 1 1 0 0 0 0 1 1 1 1 1 1 0 0 0 0 1 1 1 1 0 0 1 1 1 1 1 1 1 1 0 0 1 1 1 1 0 0 1 1 0 0 0 0
0 0 1 1 1 1 0 0 1 1 1 1 0 0 0 0 1 1 1 1 1 1 1 1 1 1 1 1 0 0 1 1 1 1 0 0 1 1 0 0 0 0 0 0 1 1 1 1 1 1
1 1 1 1 1 1 0 0 0 0 1 1 1 1 0 0 0 0 0 0 1 1 1 1 0 0 1 1 1 1 0 0 1 1 1 1 0 0 1 1 0 0 0 0 1 1 1 1 0 0
0 0 1 1 1 1 0 0 1 1 1 1 0 0 0 0 0 0 1 1 1 1 1 1 1 1 1 1 1 1 1 1 0 0 0 0 1 1 1 1 1 1 0 0 0 0 1 1 1 1
1 1 0 0 0 0 1 1 0 0 1 1 0 0 1 1 0 0 1 1 0 0 1 1 1 1 0 0 0 0 1 1 1 1 0 0 0 0 0 0 0 0 1 1 1 1 1 1 0 0
0 0 1 1 1 1 1 1 0 0 1 1 1 1 0 0 1 1 1 1 1 1 1 1 0 0 0 0 1 1 1 1 0 0 0 0 0 0 1 1 1 1 0 0 0 0 1 1 0 0
0 0 0 0 0 0 1 1 1 1 1 1 1 1 0 0 0 0 1 1 1 1 1 1 1 1 1 1 1 1 0 0 0 0 1 1 1 1 1 1 0 0 1 1 1 1 0 0 0 0
0 0 0 0 0 0 0 0 1 1 0 0 1 1 1 1 1 1 0 0 1 1 1 1 0 0 1 1 0 0 0 0 1 1 1 1 0 0 1 1 0 0 0 0 0 0 1 1 0 0
0 0 0 0 1 1 0 0 0 0 1 1 1 1 0 0 0 0 1 1 1 1 1 1 0 0 0 0 1 1 1 1 0 0 1 1 1 1 0 0 0 0 1 1 0 0 0 0 1 1
0 0 1 1 0 0 1 1 1 1 1 1 1 1 0 0 1 1 0 0 0 0 0 0 1 1 0 0 1 1 0 0 0 0 1 1 0 0 0 0 1 1 0 0 1 1 1 1 0 0
1 1 1 1 1 1 0 0 0 0 0 0 0 0 0 0 1 1 1 1 0 0 0 0 1 1 1 1 1 1 0 0 0 0 0 0 1 1 1 1 0 0 1 1 0 0 0 0 1 1
0 0 0 0 0 0 1 1 0 0 0 0 0 0 1 1 1 1 1 1 0 0 1 1 1 1 1 1 0 0 0 0 1 1 1 1 1 1 0 0 1 1 0 0 1 1 1 1 1 1
1 1 1 1 1 1 0 0 0 0 0 0 0 0 1 1 0 0 0 0 1 1 0 0 1 1 1 1 0 0 0 0 1 1 0 0 0 0 1 1 0 0 0 0 0 0 0 0 1 1
1 1 0 0 0 0 1 1 0 0 1 1 0 0 1 1 0 0 0 0 0 0 0 0 0 0 1 1 1 1 0 0 1 1 0 0 1 1 0 0 1 1 0 0 1 1 0 0 1 1
1 1 1 1 1 1 0 0 0 0 0 0 0 0 1 1 1 1 0 0 1 1 0 0 0 0 1 1 0 0 0 0 0 0 0 0 0 0 1 1 1 1 0 0 0 0 0 0 0 0
0 0 1 1 0 0 1 1 1 1 1 1 1 1 0 0 0 0 0 0 1 1 0 0 0 0 1 1 0 0 0 0 0 0 0 0 0 0 1 1 1 1 1 1 0 0 0 0 0 0
0 0 1 1 0 0 1 1 1 1 1 1 0 0 0 0 1 1 0 0 0 0 0 0 1 1 0 0 0 0 1 1 0 0 1 1 0 0 1 1 0 0 0 0 0 0 1 1 0 0
1 1 1 1 1 1 1 1 1 1 0 0 1 1 0 0 0 0 0 0 1 1 1 1 1 1 0 0 1 1 0 0 1 1 1 1 1 1 0 0 1 1 0 0 1 1 1 1 0 0
0 0 0 0 1 1 0 0 1 1 1 1 0 0 1 1 1 1 0 0 1 1 1 1 1 1 0 0 1 1 1 1 1 1 0 0 1 1 0 0 0 0 1 1 1 1 1 1 1 1
0 0 0 0 0 0 0 0 0 0 1 1 1 1 1 1 0 0 0 0 1 1 1 1 1 1 1 1 1 1 1 1 1 1 1 1 1 1 0 0 1 1 0 0 0 0 1 1 0 0
0 0 0 0 1 1 1 1 1 1 0 0 1 1 0 0 1 1 1 1 1 1 1 1 1 1 1 1 1 1 0 0 0 0 1 1 0 0 1 1 1 1 0 0 1 1 0 0 1 1
1 1 1 1 0 0 0 0 1 1 0 0 1 1 0 0 1 1 1 1 1 1 0 0 0 0 0 0 0 0 1 1 0 0 1 1 0 0 0 0 0 0 1 1 0 0 0 0 1 1
0 0 1 1 1 1 0 0 1 1 1 1 0 0 0 0 0 0 0 0 1 1 0 0 1 1 0 0 1 1 0 0 1 1 0 0 1 1 0 0 1 1 1 1 1 1 1 1 0 0
1 1 1 1 0 0 0 0 0 0 0 0 0 0 0 0 1 1 1 1 1 1 1 1 1 1 1 1 1 1 1 1 1 1 0 0 0 0 0 0 1 1 1 1 1 1 0 0 1 1
0 0 0 0 1 1 0 0 0 0 0 0 0 0 1 1 1 1 0 0 0 0 0 0 1 1 1 1 1 1 1 1 1 1 0 0 1 1 1 1 1 1 1 1 1 1 1 1 1 1
1 1 0 0 1 1 1 1 1 1 1 1 0 0 0 0 1 1 1 1 0 0 0 0 1 1 1 1 0 0 0 0 0 0 1 1 0 0 0 0 1
1 1 1 1 0 0 0 0 1 1 1 1 1 1 0 0 0 0 1 1 1 1 1 1 0 0 1 1 1 1 1 1 0 0 0 0 0 0 0 0 0 0 1 1 1 1 0 0 1 1
0 0 0 0 1 1 1 1 0 0 1 1 1 1 1 1 0 0 0 0 1 1 1 1 0 0 0 0 0 0 0 0 1 1 0 0 0 0 0 0 1 1 0 0 1 1 0 0 0 0
0 0 1 1 1 1 0 0 1 1 1 1 0 0 0 0 0 0 1 1 1 1 1 1 1 1 1 1 0 0 1 1 0 0 1 1 1 1 1 1 0 0 1 1 0 0 0 0 1 1
1 1 1 1 1 1 1 1 1 1 1 1 1 1 1 1 1 1 0 0 1 1 1 1 1 1 1 1 1 1 0 0 0 0 1 1 0 0 1 1 0 0 1 1 1 1 0 0 0 0
0 0 0 0 1 1 0 0 1 1 0 0 0 0 1 1 1 1 1 1 0 0 0 0 1 1 1 1 1 1 1 1 0 0 1 1 0 0 1 1 1 1 0 0 0 0 1 1 0 0
1 1 0 0 0 0 1 1 1 1 1 1 1 1 1 1 1 1 1 1 0 0 0 0 0 0 1 1 0 0 1 1 0 0 0 0 1 1 0 0 1 1 0 0 1 1 0 0 1 1
0 0 1 1 1 1 1 1 1 1 1 1 0 0 0 0 1 1 1 1 1 1 1 1 0 0 0 0 0 0 1 1 1 1 1 1 1 1 1 1 1 1 1 1 0 0 1 1 1 1
1 1 0 0 0 0 1 1 1 1 0 0 0 0 0 0 0 0 1 1 0 0 1 1 1 1 1 1 1 1 0 0 0 0 1 1 1 1 1 1 0 0 1 1 1 1 0 0 0 0
1 1 0 0 1 1 0 0 1 1 0 0 1 1 1 1 1 1 0 0 1 1 1 1 0 0 0 0 1 1 1 1 1 1 1 1 1 1 1 1 1 1 0 0 1 1 0 0 0 0
1 1 0 0 0 0 1 1 0 0 0 0 1 1 0 0 0 0 1 1 0 0 1 1 1 1 0 0 1 1 1 1 0 0 0 0 0 0 0 0 1 1 1 1 0 0 1 1 1 1
0 0 0 0 1 1 1 1 0 0 0 0 1 1 1 1 1 1 0 0 0 0 1 1 1 1 0 0 1 1 0 0 1 1 1 1 1 1 0 0 1 1 1 1 1 1 1 1 0 0
1 1 1 1 1 1 1 1 0 0 0 0 0 0 0 0 0 0 1 1 1 1 0 0 0 0 1 1 0 0 0 0 1 1 0 0 1 1 1 1 0 0 1 1 0 0 1 1 0 0
1 1 1 1 0 0 0 0 1 1 0 0 0 0 1 1 1 1 1 1 0 0 0 0 1 1 1 1 0 0 0 0 0 0 1 1 0 0 1 1 1 1 1 1 1 1 1 1 1 1
1 1 1 1 1 1 0 0 1 1 0 0 0 0 1 1 0 0 0 0 1 1 0 0 1 1 1 1 0 0 1 1 1 1 0 0 0 0 1 1 1 1 1 1 1 1 0 0 1 1
1 1 0 0 1 1 1 1 1 1 0 0 1 1 0 0 0 0 0 0 1 1 0 0 0 0 0 0 1 1 1 1 0 0 1 1 1 1 0 0 1 1 1 1 0 0 0 0 1 1
0 0 0 0 0 0 0 0 0 0 0 0 1 1 0 0 1 1 0 0 0 0 0 0 0 0 0 0 0 0 1 1 1 1 0 0 0 0 0 0 1 1 1 1 0 0 1 1 0 0
1 1 1 1 1 1 1 1 0 0 1 1 1 1 0 0 0 0 1 1 1 1 0 0 0 0 0 0 1 1 0 0 0 0 0 0 0 0 1 1 0 0 1 1 1 1 1 1 1 1
1 1 1 1 0 0 1 1 0 0 1 1 0 0 1 1 0 0 1 1 0 0 1 1 0 0 0 0 1 1 1 1 1 1 1 1 1 1 1 1 0 0 0 0 1 1 0 0 0 0
1 1 0 0 1 1 0 0 0 0 1 1 0 0 0 0 0 0 0 0 1 1 1 1 0 0 0 0 1 1 1 1 0 0 1 1 1 1 0 0 1 1 0 0 0 0 1 1 0 0
1 1 0 0 0 0 1 1 0 0 0 0 1 1 0 0 1 1 0 0 1 1 1 1 1 1 0 0 1 1 1 1 1 1 0 0 1 1 0 0 1 1 0 0 1 1 1 1 0 0
0 0 1 1 1 1 0 0 0 0 1 1 1 1 1 1 0 0 0 0 1 1 0 0 0 0 1 1 0 0 0 0 1 1 1 1 1 1 0 0 0 0 1 1 1 1 1 1 1 1
0 0 0 0 0 0 1 1 1 1 0 0 1 1 0 0 1 1 1 1 0 0 0 0 1 1 1 1 1 1 0 0 0 0 1 1 0 0 1 1 1 1 0 0 1 1 0 0 1 1
1 1 1 1 1 1 0 0 0 0 1 1 0 0 0 0 1 1 1 1 1 1 1 1 1 1 1 1 1 1 1 1 0 0 0 0 0 0 1 1 1 1 1 1 0 0 1 1 1 1
1 1 1 1 1 1 0 0 1 1 1 1 0 0 0 0 0 0 1 1 1 1 0 0 1 1 0 0 1 1 0 0 0 0 0 0 0 0 1 1 1 1 1 1 0 0 0 0 1 1
1 1 0 0 0 0 0 0 1 1 0 0 0 0 0 0 1 1 1 1 1 1 1 1 1 1 1 1 0 0 1 1 0 0 1 1 0 0 0 0 1 1 1 1 1 1 0 0 0 0
1 1 1 1 1 1 0 0 0 0 1 1 1 1 0 0 1 1 1 1 1 1 0 0 1 1 1 1 0 0 1 1 1 1 0 0 1 1 1 1 1 1 1 1 0 0 1 1 1 1
0 0 1 1 1 1 1 1 0 0 0 0 0 0 0 0 0 0 1 1 0 0 0 0 1 1 1 1 1 1 1 1 0 0 1 1 1 1 0 0 0
0 0 1 1 0 0 1 1 1 1 1 1 0 0 0 0 0 0 1 1 0 0 1 1 1 1 1 1 1 1 1 1 1 1 1 1 0 0 1 1 0 0 1 1 1 1 0 0 0 0
0 0 0 0 0 0 1 1 1 1 0 0 0 0 0 0 1 1 0 0 0 0 1 1 0 0 0 0 1 1 0 0 1 1 1 1 1 1 1 1 1 1 1 1 0 0 0 0 0 0
0 0 1 1 0 0 0 0 1 1 1 1 1 1 1 1 0 0 0 0 1 1 1 1 1 1 0 0 0 0 1 1 0 0 1 1 1 1 1 1 0 0 0 0 1 1 0 0 1 1
1 1 0 0 0 0 0 0 0 0 1 1 1 1 1 1 1 1 0 0 1 1 1 1 1 1 1 1 0 0 0 0 0 0 1 1 0 0 0 0 1 1 1 1 1 1 0 0 1 1
1 1 0 0 1 1 0 0 1 1 0 0 0 0 0 0 0 0 1 1 1 1 0 0 0 0 0 0 1 1 0 0 1 1 0 0 1 1 1 1 1 1 0 0 0 0 1 1 0 0
1 1 0 0 0 0 0 0 1 1 1 1 1 1 0 0 0 0 1 1 1 1 0 0 0 0 0 0 0 0 0 0 1 1 0 0 0 0 1 1 0 0 1 1 1 1 1 1 1 1
1 1 0 0 1 1 0 0 1 1 1 1 1 1 1 1 1 1 1 1 1 1 1 1 0 0 0 0 1 1 1 1 1 1 1 1 1 1 0 0 1 1 1 1 1 1 1 1 1 1
1 1 1 1 0 0 1 1 1 1 0 0 0 0 1 1 0 0 1 1 1 1 1 1 1 1 0 0 1 1 0 0 0 0 0 0 1 1 0 0 0 0 0 0 0 0 0 0 0 0
1 1 0 0 0 0 0 0 1 1 1 1 1 1 0 0 1 1 0 0 1 1 1 1 0 0 1 1 1 1 1 1 1 1 1 1 1 1 1 1 1 1 0 0 1 1 1 1 1 1
0 0 1 1 1 1 0 0 0 0 1 1 1 1 1 1 0 0 0 0 1 1 0 0 0 0 0 0 0 0 0 0 0 0 0 0 0 0 0 0 1 1 1 1 1 1 0 0 1 1
0 0 0 0 1 1 1 1 1 1 0 0 1 1 0 0 1 1 1 1 0 0 1 1 1 1 1 1 0 0 0 0 0 0 1 1 1 1 0 0 1 1 1 1 1 1 1 1 1 1
1 1 1 1 1 1 1 1 0 0 1 1 0 0 1 1 0 0 1 1 1 1 1 1 1 1 0 0 0 0 1 1 1 1 1 1 1 1 1 1 1 1 1 1 0 0 0 0 0 0
0 0 1 1 0 0 0 0 1 1 1 1 1 1 0 0 1 1 1 1 0 0 1 1 1 1 1 1 1 1 1 1 0 0 1 1 0 0 1 1 1 1 1 1 1 1 1 1 1 1
1 1 1 1 1 1 0 0 0 0 1 1 1 1 1 1 0 0 1 1 1 1 0 0 1 1 0 0 0 0 1 1 0 0 0 0 0 0 1 1 0 0 1 1 0 0 0 0 1 1
0 0 1 1 1 1 1 1 0 0 1 1 0 0 1 1 0 0 1 1 0 0 0 0 1 1 0 0 1 1 1 1 1 1 0 0 1 1 1 1 1 1 0 0 1 1 1 1 1 1
1 1 1 1 1 1 1 1 1 1 0 0 0 0 1 1 0 0 0 0 1 1 0 0 0 0 0 0 1 1 1 1 0 0 0 0 1 1 1 1 0 0 1 1 0 0 1 1 0 0
1 1 0 0 1 1 1 1 0 0 1 1 1 1 0 0 1 1 1 1 0 0 1 1 0 0 1 1 1 1 1 1 1 1 1 1 0 0 1 1 1 1 1 1 1 1 1 1 0 0
0 0 1 1 1 1 1 1 1 1 1 1 0 0 0 0 0 0 1 1 1 1 1 1 0 0 0 0 0 0 0 0 0 0 1 1 0 0 0 0 0 0 1 1 0 0 0 0 0 0
1 1 1 1 1 1 1 1 1 1 1 1 0 0 0 0 0 0 0 0 1 1 1 1 1 1 0 0 1 1 0 0 1 1 1 1 0 0 1 1 1 1 0 0 0 0 0 0 0 0
0 0 1 1 0 0 1 1 1 1 0 0 1 1 0 0 0 0 1 1 0 0 1 1 0 0 1 1 1 1 1 1 1 1 0 0 1 1 1 1 1 1 0 0 1 1 0 0 1 1
0 0 1 1 0 0 0 0 0 0 1 1 1 1 1 1 1 1 0 0 1 1 1 1 0 0 0 0 1 1 0 0 1 1 1 1 1 1 0 0 0 0 0 0 1 1 0 0 1 1
1 1 0 0 0 0 1 1 0 0 0 0 1 1 0 0 1 1 0 0 0 0 0 0 1 1 1 1 1 1 0 0 0 0 1 1 1 1 0 0 0 0 0 0 0 0 0 0 1 1
0 0 1 1 0 0 0 0 0 0 1 1 0 0 0 0 1 1 1 1 1 1 1 1 0 0 1 1 0 0 0 0 1 1 0 0 1 1 1 1 0 0 1 1 0 0 1 1 0 0
0 0 1 1 1 1 1 1 1 1 1 1 1 1 1 1 0 0 1 1 0 0 1 1 1 1 0 0 1 1 0 0 1 1 1 1 1 1 0 0 1 1 1 1 0 0 1 1 0 0
1 1 1 1 0 0 1 1 1 1 1 1 0 0 1 1 1 1 1 1 1 1 1 1 1 1 0 0 1 1 1 1 1 1 1 1 0 0 0 0 0 0 0 0 0 0 1 1 0 0
1 1 1 1 1 1 0 0 1 1 0 0 1 1 0 0 0 0 1 1 0 0 0 0 1 1 1 1 1 1 1 1 1 1 0 0 1 1 1 1 1 1 1 1 0 0 1 1 1 1
1 1 1 1 1 1 0 0 1 1 1 1 1 1 0 0 1 1 0 0 0 0 1 1 1 1 0 0 1 1 0 0 1 1 1 1 1 1 0 0 1
0 0 1 1 0 0 0 0 1 1 1 1 1 1 0 0 0 0 0 0 1 1 1 1 0 0 1 1 1 1 1 1 0 0 1 1 0 0 0 0 1 1 0 0 1 1 1 1 1 1
0 0 0 0 1 1 0 0 0 0 0 0 1 1 1 1 1 1 1 1 1 1 1 1 1 1 1 1 0 0 0 0 1 1 1 1 0 0 0 0 1 1 0 0 1 1 0 0 0 0
0 0 1 1 1 1 0 0 1 1 1 1 1 1 0 0 0 0 1 1 1 1 0 0 1 1 1 1 0 0 1 1 0 0 0 0 1 1 1 1 0 0 0 0 1 1 0 0 1 1
1 1 1 1 1 1 0 0 1 1 1 1 1 1 0 0 1 1 0 0 1 1 1 1 1 1 1 1 1 1 0 0 0 0 0 0 0 0 1 1 0 0 1 1 1 1 1 1 0 0
0 0 0 0 1 1 0 0 1 1 1 1 0 0 0 0 0 0 0 0 0 0 0 0 1 1 1 1 1 1 1 1 1 1 1 1 1 1 1 1 1 1 0 0 0 0 1 1 1 1
1 1 1 1 1 1 1 1 1 1 1 1 1 1 1 1 0 0 1 1 0 0 0 0 0 0 0 0 0 0 1 1 1 1 0 0 0 0 1 1 0 0 1 1 0 0 1 1 0 0
0 0 1 1 1 1 0 0 0 0 1 1 1 1 0 0 1 1 0 0 1 1 1 1 1 1 1 1 1 1 1 1 0 0 0 0 1 1 1 1 1 1 1 1 0 0 1 1 0 0
0 0 0 0 0 0 1 1 1 1 1 1 1 1 0 0 1 1 1 1 1 1 1 1 1 1 1 1 1 1 1 1 0 0 1 1 1 1 1 1 1 1 1 1 1 1 0 0 0 0
1 1 0 0 0 0 0 0 1 1 0 0 1 1 0 0 1 1 0 0 1 1 1 1 0 0 1 1 0 0 1 1 0 0 1 1 1 1 1 1 0 0 0 0 1 1 1 1 1 1
0 0 1 1 1 1 0 0 0 0 1 1 0 0 1 1 0 0 1 1 1 1 1 1 1 1 0 0 1 1 1 1 0 0 0 0 0 0 0 0 0 0 1 1 1 1 0 0 1 1
0 0 0 0 0 0 1 1 0 0 0 0 0 0 0 0 1 1 1 1 1 1 0 0 1 1 1 1 1 1 0 0 1 1 1 1 1 1 1 1 0 0 0 0 1 1 0 0 0 0
1 1 0 0 1 1 0 0 0 0 1 1 0 0 0 0 0 0 1 1 1 1 0 0 0 0 1 1 1 1 0 0 1 1 1 1 0 0 1 1 1 1 0 0 1 1 1 1 0 0
1 1 1 1 0 0 1 1 0 0 0 0 0 0 1 1 1 1 1 1 0 0 1 1 1 1 1 1 0 0 0 0 1 1 1 1 1 1 1 1 1 1 1 1 1 1 1 1 0 0
1 1 1 1 1 1 0 0 0 0 0 0 0 0 1 1 0 0 0 0 1 1 0 0 1 1 1 1 0 0 1 1 0 0 1 1 0 0 0 0 0 0 1 1 0 0 0 0 1 1
1 1 0 0 0 0 1 1 1 1 1 1 1 1 0 0 1 1 1 1 0 0 0 0 1 1 0 0 0 0 0 0 1 1 1 1 1 1 0 0 1 1 0 0 1 1 0 0 0 0
1 1 1 1 0 0 0 0 0 0 0 0 1 1 1 1 0 0 1 1 0 0 0 0 0 0 0 0 0 0 0 0 0 0 1 1 0 0 1 1 0 0 0 0 0 0 0 0 0 0
1 1 1 1 0 0 1 1 1 1 1 1 1 1 1 1 1 1 0 0 0 0 0 0 0 0 1 1 0 0 1 1 0 0 1 1 0 0 1 1 1 1 1 1 1 1 1 1 1 1
1 1 1 1 1 1 0 0 1 1 1 1 0 0 0 0 1 1 0 0 0 0 0 0 1 1 0 0 0 0 1 1 1 1 1 1 0 0 1 1 1 1 0 0 0 0 0 0 0 0
0 0 0 0 1 1 1 1 1 1 1 1 1 1 0 0 0 0 0 0 1 1 1 1 0 0 1 1 1 1 1 1 0 0 1 1 0 0 0 0 0 0 0 0 1 1 0 0 1 1
1 1 1 1 0 0 1 1 0 0 0 0 0 0 0 0 1 1 1 1 0 0 1 1 0 0 0 0 1 1 1 1 0 0 1 1 1 1 1 1 0 0 0 0 1 1 1 1 1 1
0 0 1 1 1 1 0 0 0 0 1 1 1 1 1 1 0 0 0 0 1 1 0 0 0 0 0 0 0 0 1 1 1 1 0 0 1 1 1 1 0 0 0 0 1 1 1 1 1 1
0 0 0 0 1 1 0 0 0 0 0 0 0 0 1 1 1 1 1 1 1 1 0 0 1 1 1 1 1 1 0 0 0 0 1 1 1 1 1 1 0 0 1 1 1 1 0 0 0 0
0 0 0 0 0 0 0 0 0 0 0 0 0 0 1 1 1 1 1 1 0 0 1 1 0 0 0 0 0 0 0 0 0 0 1 1 0 0 0 0 0 0 0 0 0 0 0 0 1 1
0 0 1 1 1 1 0 0 1 1 1 1 0 0 0 0 0 0 0 0 1 1 1 1 1 1 0 0 1 1 0 0 1 1 1 1 1 1 0 0 1 1 0 0 0 0 0 0 1 1
1 1 0 0 0 0 0 0 1 1 0 0 0 0 0 0 1 1 1 1 1 1 1 1 1 1 1 1 0 0 1 1 1 1 0 0 0 0 0 0 0 0 0 0 1 1 1 1 1 1
0 0 0 0 0 0 0 0 0 0 0 0 1 1 1 1 1 1 1 1 0 0 1 1 1 1 1 1 0 0 1 1 1 1 0 0 1 1 1 1 1 1 0 0 0 0 1 1 1 1
0 0 0 0 1 1 1 1 1 1 1 1 0 0 0 0 0 0 1 1 0 0 0 0 0 0 1 1 0 0 1 1 0 0 1 1 0 0 0 0 1
0 0 1 1 0 0 0 0 0 0 1 1 1 1 0 0 0 0 0 0 1 1 0 0 0 0 1 1 1 1 1 1 0 0 1 1 1 1 0 0 0 0 0 0 0 0 1 1 1 1
0 0 0 0 0 0 1 1 0 0 0 0 1 1 0 0 1 1 1 1 0 0 1 1 1 1 1 1 0 0 0 0 1 1 0 0 1 1 1 1 1 1 0 0 1 1 0 0 0 0
0 0 1 1 0 0 0 0 1 1 1 1 1 1 1 1 0 0 1 1 1 1 1 1 1 1 1 1 0 0 0 0 0 0 1 1 1 1 1 1 0 0 0 0 1 1 1 1 1 1
1 1 1 1 1 1 0 0 1 1 0 0 1 1 0 0 0 0 0 0 1 1 1 1 0 0 1 1 1 1 0 0 1 1 1 1 0 0 0 0 0 0 1 1 1 1 1 1 1 1
1 1 1 1 1 1 0 0 1 1 0 0 1 1 1 1 1 1 1 1 1 1 1 1 0 0 0 0 1 1 1 1 1 1 0 0 0 0 1 1 0 0 1 1 0 0 1 1 0 0
1 1 1 1 1 1 0 0 1 1 1 1 1 1 1 1 0 0 1 1 0 0 0 0 1 1 0 0 1 1 0 0 1 1 1 1 1 1 0 0 0 0 1 1 1 1 0 0 0 0
1 1 1 1 1 1 1 1 1 1 1 1 1 1 1 1 1 1 0 0 1 1 1 1 0 0 0 0 0 0 1 1 1 1 0 0 1 1 0 0 1 1 1 1 0 0 1 1 1 1
0 0 1 1 1 1 1 1 0 0 0 0 0 0 0 0 1 1 1 1 1 1 1 1 1 1 1 1 1 1 1 1 1 1 0 0 1 1 1 1 1 1 1 1 1 1 0 0 0 0
1 1 1 1 0 0 1 1 1 1 0 0 1 1 0 0 1 1 0 0 1 1 1 1 0 0 1 1 1 1 0 0 0 0 1 1 0 0 1 1 0 0 0 0 0 0 1 1 0 0
0 0 1 1 0 0 0 0 0 0 0 0 0 0 0 0 0 0 1 1 1 1 1 1 0 0 0 0 1 1 1 1 1 1 1 1 1 1 0 0 0 0 0 0 0 0 0 0 0 0
1 1 1 1 0 0 0 0 0 0 0 0 0 0 0 0 1 1 0 0 1 1 0 0 0 0 1 1 0 0 0 0 0 0 1 1 0 0 1 1 1 1 0 0 1 1 0 0 0 0
0 0 0 0 0 0 0 0 0 0 0 0 1 1 0 0 1 1 0 0 0 0 0 0 0 0 1 1 1 1 0 0 0 0 1 1 0 0 1 1 1 1 0 0 0 0 0 0 1 1
0 0 0 0 0 0 1 1 0 0 0 0 0 0 0 0 1 1 0 0 1 1 1 1 0 0 1 1 0 0 1 1 0 0 0 0 1 1 0 0 1 1 0 0 1 1 1 1 1 1
1 1 1 1 0 0 1 1 0 0 1 1 0 0 1 1 0 0 1 1 0 0 0 0 0 0 0 0 0 0 0 0 0 0 1 1 0 0 1 1 1 1 0 0 0 0 0 0 0 0
1 1 1 1 0 0 0 0 0 0 1 1 0 0 0 0 1 1 1 1 0 0 0 0 0 0 1 1 0 0 1 1 0 0 0 0 1 1 0 0 1 1 0 0 0 0 0 0 0 0
0 0 1 1 0 0 0 0 0 0 1 1 1 1 1 1 1 1 0 0 1 1 0 0 0 0 0 0 1 1 1 1 0 0 1 1 1 1 1 1 0 0 0 0 0 0 0 0 0 0
0 0 1 1 0 0 1 1 1 1 1 1 1 1 1 1 1 1 0 0 0 0 0 0 0 0 1 1 0 0 1 1 0 0 1 1 0 0 1 1 1 1 0 0 0 0 1 1 0 0
0 0 1 1 1 1 1 1 1 1 1 1 1 1 1 1 0 0 0 0 1 1 1 1 0 0 0 0 0 0 0 0 1 1 0 0 0 0 1 1 0 0 0 0 0 0 1 1 1 1
0 0 1 1 1 1 1 1 1 1 1 1 0 0 1 1 0 0 0 0 0 0 0 0 0 0 1 1 1 1 1 1 0 0 1 1 1 1 1 1 1 1 0 0 1 1 0 0 1 1
1 1 1 1 0 0 1 1 1 1 1 1 0 0 0 0 0 0 1 1 0 0 0 0 1 1 0 0 0 0 1 1 0 0 1 1 0 0 1 1 0 0 1 1 0 0 1 1 0 0
0 0 0 0 1 1 0 0 0 0 0 0 0 0 0 0 0 0 0 0 0 0 0 0 1 1 0 0 1 1 0 0 1 1 1 1 1 1 0 0 0 0 0 0 1 1 0 0 1 1
1 1 1 1 1 1 1 1 1 1 0 0 1 1 1 1 1 1 1 1 1 1 1 1 1 1 0 0 1 1 0 0 1 1 0 0 1 1 1 1 0 0 1 1 0 0 0 0 0 0
0 0 0 0 1 1 0 0 1 1 0 0 1 1 0 0 1 1 1 1 1 1 0 0 0 0 0 0 1 1 1 1 0 0 1 1 0 0 1 1 1 1 0 0 0 0 1 1 0 0
0 0 1 1 1 1 0 0 1 1 0 0 1 1 0 0 1 1 0 0 1 1 1 1 1 1 0 0 1 1 0 0 1 1 0 0 1 1 1 1 1 1 1 1 1 1 1 1 1 1
1 1 1 1 0 0 1 1 0 0 0 0 1 1 1 1 1 1 1 1 0 0 0 0 1 1 1 1 1 1 1 1 1 1 0 0 0 0 0 0 1 1 0 0 1 1 1 1 0 0
1 1 1 1 1 1 0 0 1 1 0 0 1 1 0 0 1 1 0 0 0 0 0 0 1 1 1 1 1 1 1 1 0 0 1 1 1 1 1 1 1 1 1 1 1 1 1 1 1 1
1 1 1 1 1 1 1 1 0 0 1 1 1 1 0 0 0 0 0 0 0 0 0 0 0 0 1 1 1 1 0 0 1 1 1 1 1 1 0 0 1
0 0 1 1 0 0 0 0 0 0 1 1 1 1 0 0 0 0 0 0 1 1 1 1 0 0 1 1 1 1 1 1 0 0 0 0 1 1 0 0 0 0 0 0 1 1 1 1 0 0
0 0 0 0 1 1 0 0 0 0 0 0 1 1 1 1 1 1 0 0 0 0 1 1 1 1 1 1 1 1 0 0 1 1 1 1 0 0 0 0 1 1 0 0 1 1 0 0 0 0
0 0 1 1 1 1 0 0 1 1 1 1 0 0 0 0 0 0 1 1 1 1 1 1 1 1 1 1 0 0 1 1 1 1 0 0 1 1 1 1 0 0 1 1 1 1 1 1 1 1
1 1 1 1 1 1 1 1 1 1 0 0 1 1 0 0 1 1 0 0 1 1 1 1 0 0 1 1 1 1 0 0 0 0 1 1 0 0 1 1 0 0 1 1 1 1 1 1 1 1
0 0 0 0 1 1 0 0 0 0 1 1 0 0 1 1 0 0 1 1 0 0 0 0 1 1 1 1 1 1 1 1 1 1 1 1 1 1 1 1 1 1 0 0 0 0 1 1 0 0
1 1 0 0 0 0 1 1 1 1 1 1 0 0 1 1 0 0 1 1 0 0 1 1 1 1 1 1 0 0 1 1 1 1 1 1 1 1 0 0 0 0 1 1 1 1 1 1 0 0
1 1 1 1 1 1 0 0 0 0 1 1 0 0 1 1 1 1 0 0 1 1 1 1 0 0 0 0 1 1 1 1 0 0 0 0 1 1 1 1 0 0 1 1 0 0 1 1 1 1
1 1 0 0 1 1 1 1 1 1 0 0 1 1 0 0 0 0 1 1 0 0 1 1 1 1 1 1 1 1 0 0 1 1 1 1 1 1 1 1 0 0 1 1 1 1 0 0 0 0
1 1 0 0 1 1 0 0 1 1 0 0 0 0 1 1 1 1 0 0 1 1 1 1 0 0 1 1 0 0 1 1 1 1 1 1 0 0 0 0 0 0 0 0 1 1 1 1 0 0
0 0 0 0 1 1 0 0 0 0 0 0 0 0 0 0 0 0 1 1 0 0 1 1 1 1 0 0 1 1 1 1 0 0 1 1 1 1 0 0 1 1 1 1 0 0 0 0 1 1
1 1 0 0 0 0 1 1 1 1 0 0 1 1 0 0 1 1 0 0 0 0 0 0 1 1 1 1 1 1 0 0 1 1 1 1 0 0 1 1 1 1 0 0 1 1 1 1 0 0
0 0 0 0 1 1 0 0 0 0 0 0 0 0 0 0 1 1 1 1 1 1 0 0 0 0 1 1 0 0 0 0 1 1 1 1 1 1 1 1 0 0 1 1 0 0 0 0 1 1
1 1 1 1 0 0 1 1 1 1 0 0 0 0 0 0 1 1 1 1 0 0 1 1 1 1 1 1 0 0 0 0 1 1 1 1 1 1 1 1 1 1 0 0 1 1 1 1 1 1
0 0 1 1 1 1 0 0 0 0 0 0 0 0 1 1 0 0 1 1 1 1 0 0 0 0 1 1 0 0 0 0 1 1 0 0 0 0 0 0 1 1 0 0 1 1 0 0 1 1
1 1 0 0 1 1 1 1 1 1 1 1 1 1 1 1 0 0 1 1 0 0 0 0 0 0 1 1 1 1 0 0 0 0 1 1 1 1 0 0 1 1 0 0 0 0 0 0 1 1
1 1 0 0 1 1 0 0 0 0 0 0 1 1 1 1 0 0 0 0 1 1 0 0 0 0 1 1 0 0 0 0 1 1 0 0 0 0 0 0 1 1 0 0 0 0 0 0 1 1
1 1 0 0 0 0 1 1 0 0 1 1 1 1 1 1 1 1 0 0 0 0 0 0 0 0 1 1 0 0 0 0 0 0 0 0 0 0 1 1 0 0 1 1 0 0 0 0 1 1
0 0 1 1 0 0 0 0 0 0 1 1 0 0 1 1 0 0 1 1 0 0 0 0 1 1 0 0 0 0 1 1 1 1 1 1 0 0 1 1 1 1 0 0 1 1 1 1 0 0
1 1 1 1 1 1 1 1 0 0 0 0 1 1 0 0 0 0 0 0 1 1 1 1 0 0 0 0 1 1 0 0 1 1 1 1 1 1 0 0 1 1 0 0 1 1 1 1 0 0
0 0 1 1 0 0 0 0 1 1 0 0 0 0 0 0 1 1 0 0 1 1 1 1 1 1 0 0 1 1 1 1 1 1 0 0 1 1 0 0 0 0 1 1 1 1 0 0 1 1
0 0 0 0 0 0 0 0 0 0 1 1 1 1 1 1 0 0 0 0 1 1 0 0 1 1 1 1 1 1 0 0 1 1 1 1 1 1 1 1 1 1 0 0 1 1 1 1 1 1
0 0 0 0 1 1 1 1 1 1 0 0 1 1 1 1 1 1 1 1 1 1 1 1 1 1 1 1 1 1 0 0 0 0 1 1 0 0 1 1 0 0 1 1 1 1 1 1 0 0
1 1 0 0 1 1 0 0 1 1 1 1 1 1 1 1 0 0 1 1 1 1 0 0 1 1 1 1 0 0 0 0 0 0 1 1 0 0 0 0 0 0 1 1 0 0 1 1 1 1
1 1 1 1 1 1 0 0 1 1 1 1 0 0 0 0 0 0 0 0 1 1 0 0 1 1 0 0 1 1 0 0 1 1 0 0 1 1 1 1 1 1 1 1 1 1 1 1 1 1
1 1 0 0 0 0 0 0 0 0 0 0 0 0 0 0 1 1 1 1 0 0 0 0 1 1 1 1 1 1 1 1 1 1 1 1 0 0 0 0 0 0 1 1 0 0 0 0 0 0
1 1 1 1 1 1 0 0 1 1 0 0 0 0 1 1 0 0 0 0 0 0 1 1 1 1 1 1 1 1 1 1 0 0 1 1 1 1 1 1 1 1 0 0 0 0 1 1 1 1
1 1 0 0 1 1 1 1 0 0 1 1 0 0 0 0 0 0 1 1 1 1 0 0 1 1 1 1 0 0 0 0 0 0 1 1 1 1 0 0 1
0 0 0 0 0 0 0 0 1 1 1 1 0 0 0 0 0 0 0 0 1 1 1 1 0 0 1 1 1 1 0 0 0 0 1 1 0 0 0 0 0 0 0 0 1 1 1 1 1 1
0 0 0 0 1 1 0 0 1 1 0 0 1 1 1 1 1 1 1 1 0 0 1 1 1 1 1 1 0 0 0 0 0 0 1 1 0 0 0 0 0 0 0 0 1 1 0 0 0 0
0 0 0 0 1 1 1 1 1 1 1 1 1 1 0 0 0 0 0 0 1 1 1 1 1 1 1 1 0 0 0 0 1 1 0 0 1 1 1 1 0 0 0 0 1 1 1 1 1 1
1 1 1 1 1 1 0 0 1 1 0 0 1 1 0 0 1 1 0 0 1 1 1 1 1 1 1 1 1 1 0 0 0 0 1 1 1 1 1 1 0 0 1 1 1 1 1 1 1 1
0 0 1 1 1 1 0 0 1 1 1 1 1 1 1 1 0 0 1 1 0 0 0 0 1 1 1 1 1 1 1 1 1 1 1 1 1 1 1 1 1 1 0 0 1 1 1 1 0 0
1 1 0 0 0 0 1 1 1 1 1 1 1 1 1 1 0 0 1 1 0 0 1 1 0 0 0 0 0 0 1 1 1 1 1 1 1 1 1 1 0 0 1 1 1 1 1 1 0 0
1 1 1 1 1 1 1 1 0 0 1 1 1 1 1 1 1 1 0 0 0 0 0 0 0 0 0 0 1 1 1 1 0 0 0 0 1 1 1 1 1 1 1 1 0 0 1 1 1 1
1 1 1 1 1 1 1 1 1 1 0 0 1 1 0 0 0 0 1 1 0 0 1 1 1 1 1 1 1 1 0 0 1 1 1 1 1 1 1 1 0 0 1 1 1 1 0 0 0 0
1 1 0 0 0 0 0 0 1 1 0 0 0 0 0 0 1 1 0 0 1 1 1 1 0 0 1 1 0 0 1 1 0 0 1 1 1 1 1 1 0 0 0 0 1 1 1 1 1 1
0 0 1 1 1 1 0 0 0 0 0 0 0 0 1 1 1 1 1 1 1 1 1 1 1 1 0 0 1 1 1 1 0 0 0 0 0 0 0 0 1 1 1 1 0 0 0 0 1 1
1 1 0 0 0 0 1 1 0 0 1 1 0 0 0 0 1 1 0 0 0 0 0 0 1 1 1 1 1 1 0 0 1 1 1 1 1 1 1 1 0 0 0 0 1 1 1 1 1 1
1 1 0 0 1 1 1 1 1 1 0 0 0 0 0 0 0 0 1 1 0 0 0 0 1 1 1 1 0 0 0 0 0 0 0 0 0 0 1 1 1 1 1 1 0 0 0 0 0 0
1 1 1 1 0 0 1 1 1 1 0 0 0 0 1 1 1 1 1 1 0 0 1 1 1 1 1 1 0 0 0 0 1 1 1 1 1 1 1 1 1 1 1 1 1 1 1 1 1 1
0 0 1 1 1 1 0 0 0 0 0 0 0 0 1 1 0 0 1 1 1 1 0 0 1 1 1 1 0 0 1 1 1 1 1 1 1 1 1 1 1 1 1 1 1 1 0 0 1 1
0 0 0 0 1 1 1 1 1 1 1 1 1 1 1 1 1 1 0 0 0 0 0 0 0 0 0 0 1 1 0 0 1 1 1 1 1 1 0 0 1 1 1 1 0 0 0 0 1 1
1 1 1 1 0 0 0 0 0 0 0 0 1 1 1 1 0 0 0 0 1 1 1 1 1 1 1 1 0 0 0 0 1 1 0 0 0 0 0 0 1 1 0 0 0 0 0 0 0 0
0 0 0 0 0 0 1 1 0 0 1 1 1 1 1 1 0 0 0 0 0 0 0 0 0 0 1 1 0 0 1 1 0 0 0 0 0 0 0 0 0 0 1 1 1 1 1 1 1 1
0 0 0 0 0 0 0 0 0 0 0 0 0 0 1 1 1 1 0 0 0 0 0 0 1 1 0 0 0 0 0 0 1 1 1 1 0 0 1 1 1 1 0 0 1 1 0 0 0 0
0 0 0 0 1 1 1 1 1 1 1 1 0 0 0 0 0 0 0 0 1 1 1 1 0 0 0 0 1 1 1 1 0 0 1 1 1 1 0 0 1 1 0 0 1 1 0 0 0 0
1 1 1 1 1 1 0 0 1 1 0 0 0 0 0 0 0 0 0 0 1 1 1 1 0 0 0 0 1 1 1 1 1 1 1 1 0 0 0 0 1 1 0 0 1 1 0 0 1 1
0 0 1 1 1 1 0 0 0 0 1 1 1 1 0 0 0 0 0 0 1 1 0 0 0 0 0 0 0 0 0 0 1 1 0 0 1 1 0 0 1 1 0 0 1 1 1 1 1 1
0 0 0 0 0 0 1 1 1 1 1 1 1 1 0 0 1 1 1 1 1 1 0 0 1 1 1 1 0 0 0 0 0 0 1 1 0 0 1 1 0 0 1 1 1 1 1 1 0 0
1 1 0 0 0 0 0 0 1 1 1 1 0 0 1 1 0 0 1 1 1 1 1 1 0 0 1 1 0 0 1 1 0 0 1 1 0 0 0 0 0 0 1 1 0 0 0 0 1 1
1 1 1 1 0 0 0 0 1 1 1 1 1 1 0 0 0 0 0 0 1 1 0 0 1 1 0 0 1 1 0 0 1 1 0 0 1 1 1 1 1 1 1 1 0 0 0 0 0 0
1 1 0 0 0 0 0 0 1 1 0 0 0 0 0 0 1 1 1 1 0 0 0 0 1 1 1 1 1 1 1 1 1 1 1 1 0 0 0 0 1 1 1 1 1 1 1 1 0 0
1 1 1 1 1 1 0 0 1 1 0 0 1 1 1 1 1 1 0 0 0 0 1 1 1 1 1 1 0 0 1 1 0 0 1 1 1 1 1 1 1 1 1 1 1 1 1 1 1 1
1 1 0 0 1 1 1 1 0 0 1 1 0 0 0 0 0 0 0 0 0 0 0 0 1 1 1 1 0 0 0 0 0 0 1 1 1 1 0 0 1
0 0 0 0 0 0 0 0 0 0 1 1 1 1 0 0 0 0 0 0 1 1 0 0 1 1 0 0 0 0 0 0 1 1 1 1 1 1 1 1 1 1 0 0 1 1 0 0 0 0
0 0 1 1 1 1 1 1 0 0 0 0 0 0 1 1 1 1 1 1 0 0 0 0 1 1 0 0 1 1 1 1 1 1 1 1 0 0 0 0 1 1 1 1 1 1 1 1 0 0
0 0 1 1 1 1 0 0 0 0 1 1 0 0 0 0 0 0 0 0 1 1 1 1 0 0 1 1 0 0 1 1 1 1 1 1 0 0 1 1 0 0 0 0 1 1 1 1 1 1
1 1 1 1 1 1 0 0 0 0 0 0 1 1 0 0 1 1 0 0 1 1 0 0 0 0 1 1 1 1 0 0 0 0 0 0 0 0 1 1 0 0 1 1 0 0 1 1 0 0
0 0 0 0 1 1 1 1 1 1 1 1 1 1 1 1 0 0 1 1 1 1 1 1 1 1 1 1 1 1 1 1 1 1 1 1 0 0 1 1 1 1 0 0 0 0 1 1 1 1
0 0 0 0 1 1 1 1 1 1 1 1 1 1 0 0 0 0 0 0 0 0 1 1 1 1 1 1 1 1 1 1 1 1 1 1 1 1 1 1 1 1 1 1 0 0 1 1 1 1
1 1 1 1 1 1 1 1 0 0 0 0 1 1 1 1 1 1 1 1 0 0 1 1 1 1 1 1 1 1 1 1 0 0 0 0 1 1 1 1 0 0 1 1 0 0 1 1 1 1
0 0 1 1 1 1 0 0 1 1 0 0 1 1 0 0 1 1 0 0 1 1 1 1 0 0 1 1 0 0 1 1 1 1 0 0 1 1 1 1 1 1 0 0 1 1 0 0 1 1
0 0 0 0 0 0 0 0 0 0 0 0 0 0 1 1 1 1 0 0 0 0 1 1 0 0 1 1 1 1 0 0 1 1 0 0 1 1 1 1 0 0 1 1 0 0 1 1 1 1
0 0 0 0 1 1 1 1 1 1 0 0 0 0 0 0 0 0 0 0 1 1 1 1 1 1 0 0 1 1 1 1 0 0 1 1 1 1 0 0 1 1 0 0 1 1 0 0 0 0
1 1 0 0 0 0 0 0 0 0 0 0 1 1 0 0 0 0 1 1 0 0 1 1 1 1 0 0 1 1 0 0 1 1 1 1 0 0 1 1 1 1 0 0 1 1 1 1 0 0
1 1 0 0 0 0 0 0 0 0 0 0 0 0 0 0 1 1 1 1 0 0 1 1 1 1 1 1 0 0 1 1 0 0 0 0 1 1 1 1 1 1 1 1 1 1 0 0 1 1
1 1 1 1 0 0 0 0 1 1 1 1 1 1 0 0 0 0 0 0 0 0 1 1 0 0 1 1 0 0 0 0 0 0 1 1 1 1 1 1 1 1 0 0 0 0 1 1 0 0
0 0 1 1 0 0 0 0 1 1 0 0 0 0 0 0 0 0 1 1 1 1 1 1 1 1 1 1 1 1 0 0 1 1 1 1 1 1 1 1 1 1 0 0 1 1 1 1 1 1
0 0 0 0 0 0 0 0 1 1 0 0 1 1 1 1 1 1 0 0 0 0 0 0 0 0 1 1 0 0 0 0 1 1 0 0 1 1 0 0 1 1 0 0 1 1 0 0 0 0
1 1 1 1 0 0 0 0 1 1 1 1 1 1 1 1 1 1 1 1 1 1 1 1 0 0 1 1 1 1 1 1 1 1 1 1 0 0 1 1 0 0 0 0 0 0 1 1 1 1
1 1 1 1 1 1 1 1 0 0 0 0 1 1 0 0 1 1 1 1 1 1 0 0 0 0 1 1 1 1 0 0 1 1 0 0 1 1 1 1 1 1 1 1 0 0 1 1 1 1
0 0 0 0 1 1 0 0 1 1 1 1 1 1 1 1 1 1 1 1 1 1 1 1 0 0 1 1 0 0 0 0 1 1 1 1 0 0 1 1 1 1 0 0 1 1 1 1 0 0
1 1 1 1 0 0 1 1 1 1 1 1 0 0 0 0 0 0 0 0 0 0 1 1 1 1 1 1 1 1 1 1 0 0 0 0 1 1 0 0 0 0 0 0 1 1 1 1 0 0
0 0 1 1 1 1 1 1 1 1 1 1 1 1 1 1 1 1 1 1 0 0 0 0 1 1 1 1 1 1 0 0 1 1 0 0 1 1 1 1 1 1 1 1 1 1 0 0 1 1
1 1 1 1 1 1 0 0 0 0 1 1 1 1 1 1 1 1 0 0 0 0 1 1 1 1 0 0 1 1 1 1 0 0 0 0 0 0 1 1 1 1 0 0 1 1 1 1 1 1
0 0 1 1 0 0 1 1 0 0 1 1 0 0 0 0 1 1 1 1 1 1 0 0 1 1 1 1 0 0 0 0 1 1 0 0 0 0 1 1 1 1 1 1 1 1 1 1 1 1
1 1 1 1 1 1 0 0 1 1 0 0 1 1 1 1 0 0 0 0 1 1 0 0 1 1 1 1 0 0 0 0 0 0 1 1 1 1 0 0 0 0 0 0 0 0 0 0 1 1
0 0 0 0 0 0 0 0 1 1 0 0 1 1 1 1 0 0 0 0 1 1 0 0 1 1 1 1 1 1 1 1 1 1 0 0 1 1 1 1 1 1 1 1 0 0 1 1 0 0
1 1 1 1 1 1 0 0 1 1 1 1 1 1 0 0 1 1 1 1 1 1 1 1 0 0 0 0 1 1 1 1 1 1 0 0 0 0 0 0 1 1 1 1 1 1 0 0 0 0
0 0 1 1 0 0 1 1 0 0 0 0 1 1 0 0 1 1 1 1 0 0 1 1 1 1 1 1 1 1 1 1 1 1 1 1 1 1 0 0 1 1 0 0 1 1 1 1 0 0
0 0 0 0 1 1 1 1 0 0 1 1 1 1 0 0 1 1 0 0 1 1 0 0 1 1 0 0 0 0 0 0 0 0 0 0 1 1 1 1 1
0 0 0 0 0 0 0 0 0 0 1 1 1 1 0 0 0 0 0 0 1 1 0 0 1 1 0 0 0 0 0 0 1 1 1 1 1 1 1 1 1 1 0 0 1 1 0 0 0 0
0 0 1 1 1 1 1 1 0 0 0 0 0 0 1 1 1 1 1 1 0 0 0 0 1 1 0 0 1 1 1 1 1 1 1 1 0 0 1 1 0 0 1 1 1 1 1 1 0 0
0 0 1 1 1 1 0 0 0 0 1 1 0 0 0 0 0 0 0 0 0 0 1 1 0 0 1 1 1 1 1 1 1 1 1 1 0 0 0 0 0 0 0 0 1 1 1 1 1 1
1 1 1 1 1 1 0 0 0 0 0 0 0 0 0 0 0 0 0 0 0 0 0 0 1 1 1 1 1 1 0 0 0 0 0 0 0 0 1 1 1 1 0 0 0 0 1 1 0 0
0 0 0 0 0 0 0 0 1 1 1 1 1 1 1 1 0 0 1 1 1 1 1 1 1 1 0 0 1 1 1 1 1 1 1 1 0 0 1 1 0 0 0 0 0 0 1 1 1 1
1 1 0 0 1 1 1 1 1 1 1 1 1 1 0 0 0 0 0 0 0 0 1 1 1 1 1 1 1 1 1 1 1 1 1 1 1 1 1 1 0 0 0 0 1 1 1 1 1 1
1 1 0 0 0 0 1 1 0 0 0 0 1 1 1 1 1 1 1 1 0 0 1 1 1 1 1 1 1 1 1 1 0 0 0 0 1 1 1 1 0 0 1 1 0 0 1 1 1 1
0 0 1 1 1 1 0 0 1 1 0 0 1 1 0 0 1 1 0 0 1 1 1 1 0 0 1 1 0 0 1 1 1 1 0 0 1 1 1 1 1 1 0 0 1 1 0 0 1 1
0 0 0 0 0 0 0 0 0 0 0 0 0 0 1 1 1 1 0 0 0 0 0 0 0 0 0 0 1 1 0 0 1 1 0 0 1 1 1 1 0 0 1 1 0 0 1 1 1 1
1 1 0 0 1 1 1 1 1 1 0 0 0 0 0 0 0 0 0 0 1 1 1 1 1 1 0 0 1 1 1 1 0 0 1 1 0 0 0 0 1 1 0 0 1 1 0 0 0 0
1 1 0 0 0 0 0 0 0 0 0 0 1 1 0 0 0 0 1 1 0 0 1 1 1 1 0 0 1 1 0 0 1 1 1 1 1 1 1 1 1 1 0 0 1 1 1 1 0 0
1 1 0 0 0 0 0 0 0 0 0 0 0 0 0 0 1 1 1 1 0 0 1 1 1 1 1 1 0 0 1 1 0 0 1 1 1 1 1 1 1 1 1 1 0 0 1 1 0 0
1 1 1 1 0 0 0 0 1 1 1 1 1 1 0 0 0 0 0 0 0 0 1 1 0 0 1 1 0 0 0 0 0 0 1 1 1 1 1 1 1 1 1 1 0 0 1 1 0 0
0 0 1 1 0 0 0 0 1 1 0 0 0 0 0 0 0 0 1 1 1 1 1 1 1 1 1 1 1 1 0 0 1 1 1 1 1 1 1 1 1 1 1 1 1 1 1 1 0 0
0 0 0 0 0 0 0 0 1 1 0 0 1 1 1 1 1 1 0 0 0 0 0 0 0 0 1 1 0 0 1 1 1 1 0 0 1 1 1 1 1 1 0 0 1 1 0 0 0 0
1 1 1 1 0 0 0 0 1 1 1 1 1 1 1 1 1 1 0 0 1 1 0 0 0 0 1 1 1 1 1 1 1 1 1 1 0 0 1 1 0 0 1 1 0 0 0 0 0 0
1 1 1 1 1 1 1 1 0 0 0 0 1 1 0 0 1 1 1 1 1 1 0 0 0 0 1 1 1 1 0 0 1 1 0 0 1 1 1 1 1 1 1 1 0 0 1 1 1 1
0 0 0 0 0 0 0 0 1 1 1 1 1 1 1 1 1 1 0 0 1 1 1 1 0 0 1 1 0 0 0 0 1 1 1 1 0 0 1 1 1 1 0 0 1 1 1 1 0 0
1 1 1 1 0 0 1 1 1 1 1 1 0 0 0 0 0 0 1 1 0 0 0 0 1 1 1 1 1 1 1 1 0 0 0 0 1 1 0 0 0 0 0 0 1 1 1 1 0 0
1 1 1 1 1 1 1 1 1 1 1 1 1 1 1 1 1 1 1 1 0 0 0 0 1 1 1 1 1 1 0 0 1 1 0 0 0 0 1 1 1 1 0 0 1 1 0 0 1 1
1 1 1 1 1 1 0 0 0 0 1 1 1 1 1 1 1 1 0 0 0 0 1 1 1 1 0 0 1 1 1 1 0 0 0 0 0 0 1 1 1 1 0 0 1 1 1 1 1 1
0 0 1 1 0 0 0 0 0 0 0 0 0 0 0 0 1 1 1 1 1 1 0 0 1 1 1 1 0 0 0 0 1 1 0 0 0 0 1 1 1 1 1 1 1 1 1 1 1 1
1 1 1 1 1 1 0 0 1 1 0 0 1 1 1 1 0 0 0 0 1 1 0 0 1 1 1 1 0 0 0 0 0 0 1 1 1 1 1 1 0 0 0 0 0 0 0 0 1 1
0 0 0 0 0 0 0 0 1 1 0 0 1 1 1 1 0 0 0 0 1 1 0 0 1 1 1 1 1 1 1 1 1 1 1 1 1 1 1 1 1 1 1 1 0 0 1 1 0 0
1 1 1 1 1 1 0 0 1 1 1 1 1 1 0 0 1 1 1 1 1 1 1 1 0 0 0 0 1 1 1 1 1 1 0 0 0 0 0 0 1 1 1 1 1 1 0 0 0 0
0 0 1 1 0 0 1 1 0 0 0 0 0 0 0 0 1 1 1 1 0 0 1 1 1 1 1 1 1 1 1 1 1 1 1 1 1 1 1 1 1 1 1 1 1 1 1 1 0 0
1 1 0 0 1 1 1 1 0 0 1 1 1 1 0 0 1 1 0 0 0 0 0 0 1 1 0 0 0 0 1 1 0 0 0 0 1 1 1 1 1
0 0 1 1 1 1 0 0 1 1 1 1 1 1 0 0 0 0 0 0 1 1 1 1 0 0 1 1 1 1 1 1 0 0 0 0 0 0 1 1 0 0 0 0 1 1 1 1 0 0
0 0 0 0 1 1 1 1 0 0 0 0 1 1 1 1 1 1 0 0 0 0 1 1 1 1 1 1 1 1 0 0 1 1 1 1 0 0 0 0 1 1 0 0 1 1 0 0 0 0
0 0 1 1 1 1 0 0 1 1 1 1 1 1 0 0 0 0 1 1 0 0 1 1 1 1 1 1 0 0 1 1 1 1 0 0 1 1 1 1 0 0 0 0 1 1 1 1 1 1
1 1 1 1 1 1 1 1 1 1 1 1 1 1 0 0 1 1 0 0 1 1 1 1 1 1 1 1 1 1 1 1 0 0 1 1 0 0 1 1 0 0 1 1 1 1 1 1 1 1
0 0 1 1 1 1 0 0 1 1 0 0 0 0 1 1 0 0 1 1 1 1 0 0 1 1 1 1 1 1 0 0 0 0 1 1 1 1 1 1 1 1 0 0 1 1 1 1 0 0
1 1 0 0 0 0 1 1 0 0 1 1 1 1 0 0 0 0 1 1 0 0 0 0 0 0 0 0 0 0 1 1 1 1 0 0 1 1 0 0 0 0 1 1 0 0 1 1 0 0
0 0 1 1 1 1 0 0 0 0 1 1 1 1 0 0 1 1 1 1 1 1 1 1 0 0 0 0 1 1 1 1 1 1 0 0 1 1 1 1 1 1 1 1 0 0 1 1 1 1
1 1 0 0 0 0 1 1 0 0 0 0 1 1 0 0 0 0 0 0 0 0 1 1 1 1 1 1 1 1 0 0 0 0 1 1 1 1 1 1 0 0 1 1 1 1 0 0 0 0
1 1 0 0 0 0 0 0 1 1 0 0 1 1 0 0 1 1 0 0 1 1 1 1 0 0 1 1 0 0 0 0 0 0 1 1 0 0 1 1 0 0 1 1 0 0 1 1 1 1
1 1 0 0 1 1 1 1 0 0 0 0 0 0 1 1 0 0 1 1 1 1 1 1 1 1 0 0 1 1 1 1 0 0 0 0 0 0 0 0 1 1 1 1 0 0 0 0 1 1
0 0 1 1 1 1 1 1 1 1 1 1 1 1 0 0 1 1 0 0 0 0 0 0 1 1 0 0 1 1 0 0 0 0 1 1 1 1 1 1 0 0 0 0 1 1 0 0 0 0
0 0 1 1 1 1 0 0 0 0 0 0 0 0 0 0 0 0 0 0 1 1 0 0 0 0 1 1 0 0 0 0 0 0 0 0 0 0 1 1 0 0 1 1 0 0 0 0 0 0
1 1 1 1 0 0 1 1 1 1 0 0 0 0 0 0 1 1 1 1 0 0 1 1 1 1 1 1 0 0 0 0 1 1 1 1 1 1 1 1 1 1 1 1 1 1 1 1 1 1
0 0 1 1 1 1 0 0 0 0 0 0 0 0 1 1 0 0 0 0 1 1 0 0 1 1 0 0 0 0 1 1 0 0 1 1 0 0 1 1 1 1 1 1 1 1 0 0 0 0
0 0 0 0 0 0 1 1 1 1 1 1 1 1 1 1 0 0 0 0 0 0 0 0 0 0 0 0 1 1 0 0 1 1 1 1 1 1 0 0 1 1 0 0 0 0 0 0 1 1
1 1 0 0 1 1 0 0 0 0 0 0 1 1 1 1 0 0 0 0 0 0 0 0 1 1 1 1 0 0 0 0 1 1 0 0 0 0 0 0 1 1 1 1 0 0 0 0 0 0
0 0 0 0 0 0 1 1 0 0 1 1 1 1 1 1 0 0 0 0 1 1 0 0 0 0 1 1 0 0 1 1 0 0 1 1 0 0 1 1 0 0 1 1 1 1 1 1 1 1
0 0 1 1 1 1 0 0 0 0 1 1 0 0 0 0 0 0 0 0 0 0 0 0 1 1 0 0 0 0 1 1 1 1 0 0 0 0 1 1 1 1 1 1 1 1 0 0 0 0
0 0 0 0 1 1 1 1 1 1 1 1 1 1 0 0 0 0 0 0 1 1 1 1 0 0 0 0 1 1 1 1 1 1 1 1 1 1 0 0 0 0 0 0 1 1 1 1 0 0
1 1 1 1 0 0 0 0 1 1 0 0 0 0 0 0 1 1 1 1 1 1 1 1 0 0 0 0 1 1 1 1 1 1 0 0 1 1 0 0 1 1 0 0 0 0 1 1 0 0
0 0 0 0 1 1 0 0 0 0 0 0 1 1 1 1 0 0 0 0 1 1 0 0 0 0 1 1 0 0 0 0 1 1 1 1 1 1 1 1 1 1 0 0 1 1 1 1 1 1
0 0 0 0 1 1 1 1 1 1 0 0 1 1 0 0 1 1 1 1 1 1 0 0 1 1 1 1 1 1 0 0 0 0 1 1 0 0 1 1 1 1 0 0 1 1 1 1 1 1
1 1 1 1 0 0 0 0 0 0 1 1 0 0 1 1 1 1 1 1 1 1 1 1 0 0 0 0 0 0 0 0 0 0 1 1 0 0 0 0 0 0 1 1 0 0 1 1 1 1
1 1 1 1 1 1 0 0 1 1 0 0 0 0 0 0 1 1 0 0 1 1 0 0 1 1 0 0 1 1 0 0 1 1 1 1 1 1 1 1 1 1 1 1 0 0 0 0 1 1
1 1 1 1 1 1 0 0 1 1 0 0 0 0 0 0 1 1 1 1 0 0 1 1 1 1 1 1 0 0 1 1 1 1 1 1 0 0 0 0 1 1 1 1 1 1 0 0 0 0
1 1 1 1 1 1 0 0 0 0 0 0 1 1 1 1 0 0 0 0 1 1 1 1 1 1 1 1 1 1 1 1 0 0 1 1 1 1 1 1 1 1 0 0 1 1 1 1 1 1
1 1 1 1 1 1 1 1 0 0 0 0 0 0 0 0 0 0 1 1 1 1 0 0 1 1 1 1 0 0 0 0 0 0 1 1 1 1 0 0 1
0 0 0 0 0 0 0 0 0 0 1 1 1 1 0 0 0 0 0 0 1 1 0 0 1 1 0 0 0 0 0 0 1 1 1 1 1 1 1 1 1 1 0 0 1 1 0 0 0 0
0 0 1 1 1 1 1 1 0 0 0 0 0 0 1 1 1 1 1 1 0 0 0 0 1 1 0 0 1 1 1 1 1 1 1 1 0 0 1 1 0 0 1 1 1 1 1 1 0 0
0 0 1 1 1 1 0 0 0 0 1 1 0 0 0 0 0 0 0 0 0 0 1 1 0 0 1 1 1 1 1 1 1 1 1 1 0 0 0 0 0 0 0 0 1 1 1 1 1 1
1 1 1 1 1 1 0 0 0 0 0 0 0 0 0 0 0 0 0 0 0 0 0 0 1 1 1 1 1 1 0 0 0 0 0 0 0 0 1 1 1 1 0 0 0 0 1 1 0 0
0 0 0 0 0 0 0 0 1 1 1 1 1 1 1 1 0 0 1 1 1 1 1 1 1 1 0 0 1 1 1 1 1 1 1 1 0 0 1 1 0 0 0 0 0 0 1 1 1 1
1 1 0 0 1 1 1 1 1 1 1 1 1 1 0 0 0 0 0 0 0 0 1 1 1 1 1 1 1 1 1 1 1 1 1 1 1 1 1 1 0 0 0 0 1 1 1 1 1 1
1 1 0 0 0 0 1 1 0 0 0 0 1 1 1 1 1 1 1 1 0 0 1 1 1 1 1 1 1 1 1 1 0 0 0 0 1 1 1 1 0 0 1 1 0 0 1 1 1 1
0 0 1 1 1 1 0 0 1 1 0 0 1 1 0 0 1 1 0 0 1 1 1 1 0 0 1 1 0 0 1 1 1 1 0 0 1 1 1 1 1 1 0 0 1 1 0 0 1 1
0 0 0 0 0 0 0 0 0 0 0 0 0 0 1 1 1 1 0 0 0 0 0 0 0 0 0 0 1 1 0 0 1 1 0 0 1 1 1 1 0 0 1 1 0 0 1 1 1 1
1 1 0 0 1 1 1 1 1 1 0 0 0 0 0 0 0 0 0 0 1 1 1 1 1 1 0 0 1 1 1 1 0 0 1 1 0 0 0 0 1 1 0 0 1 1 0 0 0 0
1 1 0 0 0 0 0 0 0 0 0 0 1 1 0 0 0 0 1 1 0 0 1 1 1 1 0 0 1 1 0 0 1 1 1 1 1 1 1 1 1 1 0 0 1 1 1 1 0 0
1 1 0 0 0 0 0 0 0 0 0 0 0 0 0 0 1 1 1 1 0 0 1 1 1 1 1 1 0 0 1 1 0 0 1 1 1 1 1 1 1 1 1 1 0 0 1 1 0 0
1 1 1 1 0 0 0 0 1 1 1 1 1 1 0 0 0 0 0 0 0 0 1 1 0 0 1 1 0 0 0 0 0 0 1 1 1 1 1 1 1 1 1 1 0 0 1 1 0 0
0 0 1 1 0 0 0 0 1 1 0 0 0 0 0 0 0 0 1 1 1 1 1 1 1 1 1 1 1 1 0 0 1 1 1 1 1 1 1 1 1 1 1 1 1 1 1 1 0 0
0 0 0 0 0 0 0 0 1 1 0 0 1 1 1 1 1 1 0 0 0 0 0 0 0 0 1 1 0 0 1 1 1 1 0 0 1 1 1 1 1 1 0 0 1 1 0 0 0 0
1 1 1 1 0 0 0 0 1 1 1 1 1 1 1 1 1 1 0 0 1 1 0 0 0 0 1 1 1 1 1 1 1 1 1 1 0 0 1 1 0 0 1 1 0 0 0 0 0 0
1 1 1 1 1 1 1 1 0 0 0 0 1 1 0 0 1 1 1 1 1 1 0 0 0 0 1 1 1 1 0 0 1 1 0 0 1 1 1 1 1 1 1 1 0 0 1 1 1 1
0 0 0 0 0 0 0 0 1 1 1 1 1 1 1 1 1 1 0 0 1 1 1 1 0 0 1 1 0 0 0 0 1 1 1 1 0 0 1 1 1 1 0 0 1 1 1 1 0 0
1 1 1 1 0 0 1 1 1 1 1 1 0 0 0 0 0 0 1 1 0 0 0 0 1 1 1 1 1 1 1 1 0 0 0 0 1 1 0 0 0 0 0 0 1 1 1 1 0 0
1 1 1 1 1 1 1 1 1 1 1 1 1 1 1 1 1 1 1 1 0 0 0 0 1 1 1 1 1 1 0 0 1 1 0 0 0 0 1 1 1 1 0 0 1 1 0 0 1 1
1 1 1 1 1 1 0 0 0 0 1 1 1 1 1 1 1 1 0 0 0 0 1 1 1 1 0 0 1 1 1 1 0 0 0 0 0 0 1 1 1 1 0 0 1 1 1 1 1 1
0 0 1 1 0 0 0 0 0 0 0 0 0 0 0 0 1 1 1 1 1 1 0 0 1 1 1 1 0 0 0 0 1 1 0 0 0 0 1 1 1 1 1 1 1 1 1 1 1 1
1 1 1 1 1 1 0 0 1 1 0 0 1 1 1 1 0 0 0 0 1 1 0 0 1 1 1 1 0 0 0 0 0 0 1 1 1 1 1 1 0 0 0 0 0 0 0 0 1 1
0 0 0 0 0 0 0 0 1 1 0 0 1 1 1 1 0 0 0 0 1 1 0 0 1 1 1 1 1 1 1 1 1 1 1 1 1 1 1 1 1 1 1 1 0 0 1 1 0 0
1 1 1 1 1 1 0 0 1 1 1 1 1 1 0 0 1 1 1 1 1 1 1 1 0 0 0 0 1 1 1 1 1 1 0 0 0 0 0 0 1 1 1 1 1 1 0 0 0 0
0 0 1 1 0 0 1 1 0 0 0 0 0 0 0 0 1 1 1 1 0 0 1 1 1 1 1 1 1 1 1 1 1 1 1 1 1 1 1 1 1 1 1 1 1 1 1 1 0 0
1 1 0 0 1 1 1 1 0 0 1 1 1 1 0 0 1 1 0 0 0 0 0 0 1 1 0 0 0 0 1 1 0 0 0 0 1 1 1 1 1
1 1 0 0 0 0 1 1 1 1 0 0 1 1 1 1 0 0 0 0 0 0 1 1 0 0 0 0 1 1 1 1 1 1 1 1 0 0 1 1 0 0 0 0 1 1 1 1 1 1
0 0 1 1 1 1 1 1 1 1 0 0 0 0 1 1 1 1 1 1 1 1 0 0 1 1 1 1 0 0 1 1 1 1 1 1 1 1 1 1 0 0 0 0 0 0 0 0 0 0
0 0 1 1 0 0 0 0 0 0 1 1 1 1 0 0 1 1 1 1 1 1 1 1 0 0 1 1 1 1 1 1 0 0 1 1 0 0 0 0 0 0 0 0 1 1 1 1 1 1
1 1 1 1 0 0 0 0 0 0 1 1 1 1 1 1 0 0 0 0 1 1 1 1 0 0 1 1 1 1 0 0 0 0 1 1 0 0 0 0 0 0 0 0 0 0 0 0 1 1
1 1 0 0 1 1 0 0 1 1 0 0 0 0 1 1 0 0 1 1 1 1 1 1 0 0 1 1 1 1 1 1 1 1 0 0 0 0 1 1 0 0 0 0 0 0 0 0 0 0
1 1 0 0 1 1 0 0 1 1 1 1 1 1 0 0 1 1 0 0 1 1 1 1 0 0 0 0 0 0 0 0 1 1 0 0 1 1 1 1 0 0 1 1 1 1 0 0 1 1
1 1 0 0 1 1 0 0 1 1 0 0 1 1 1 1 1 1 1 1 1 1 1 1 0 0 0 0 1 1 0 0 1 1 1 1 1 1 0 0 0 0 1 1 1 1 1 1 1 1
1 1 1 1 0 0 1 1 1 1 0 0 1 1 0 0 1 1 0 0 1 1 1 1 1 1 1 1 1 1 1 1 0 0 0 0 1 1 1 1 1 1 1 1 1 1 0 0 0 0
0 0 1 1 0 0 1 1 1 1 1 1 0 0 0 0 0 0 0 0 0 0 1 1 0 0 1 1 1 1 0 0 0 0 0 0 1 1 1 1 1 1 0 0 1 1 1 1 0 0
1 1 1 1 1 1 0 0 0 0 1 1 0 0 0 0 0 0 0 0 1 1 0 0 1 1 0 0 0 0 1 1 0 0 1 1 0 0 0 0 1 1 1 1 1 1 1 1 1 1
1 1 0 0 1 1 1 1 1 1 0 0 1 1 1 1 1 1 1 1 1 1 1 1 1 1 0 0 0 0 0 0 0 0 1 1 1 1 0 0 1 1 1 1 0 0 1 1 1 1
1 1 0 0 1 1 1 1 0 0 1 1 0 0 0 0 0 0 1 1 1 1 0 0 1 1 0 0 0 0 1 1 1 1 0 0 1 1 1 1 0 0 1 1 0 0 1 1 0 0
1 1 1 1 0 0 1 1 1 1 1 1 1 1 0 0 1 1 0 0 0 0 0 0 1 1 1 1 0 0 0 0 0 0 1 1 1 1 1 1 1 1 1 1 0 0 0 0 0 0
0 0 0 0 1 1 0 0 0 0 1 1 1 1 0 0 0 0 1 1 0 0 0 0 1 1 0 0 0 0 1 1 1 1 1 1 0 0 1 1 0 0 0 0 1 1 1 1 1 1
0 0 1 1 1 1 1 1 0 0 0 0 1 1 1 1 0 0 1 1 1 1 0 0 0 0 0 0 0 0 1 1 1 1 0 0 1 1 1 1 1 1 0 0 1 1 0 0 0 0
1 1 1 1 1 1 0 0 1 1 0 0 1 1 0 0 0 0 0 0 0 0 1 1 0 0 1 1 1 1 1 1 0 0 1 1 1 1 1 1 0 0 1 1 0 0 1 1 1 1
1 1 1 1 1 1 1 1 0 0 1 1 1 1 0 0 1 1 1 1 1 1 1 1 0 0 1 1 1 1 1 1 1 1 1 1 1 1 1 1 1 1 1 1 1 1 1 1 1 1
0 0 0 0 1 1 1 1 1 1 1 1 1 1 0 0 1 1 1 1 0 0 1 1 0 0 1 1 1 1 0 0 0 0 1 1 1 1 1 1 0 0 0 0 1 1 1 1 1 1
1 1 1 1 0 0 0 0 1 1 1 1 1 1 0 0 0 0 0 0 1 1 0 0 0 0 1 1 1 1 0 0 1 1 1 1 0 0 0 0 1 1 0 0 0 0 0 0 1 1
1 1 1 1 1 1 1 1 1 1 0 0 1 1 1 1 0 0 1 1 0 0 1 1 1 1 0 1 1 1 1 1 0 0 0 0 1 1 1 1 1 1 0 0 1 1 1 1 1 1
1 1 1 1 1 1 1 1 0 0 1 1 1 1 1 1 1 1 0 0 1 1 0 0 0 0 1 1 0 0 0 0 1 1 1 1 1 1 0 0 1 1 1 1 1 1 1 1 1 1
0 0 0 0 0 0 0 0 0 0 0 0 1 1 0 0 1 1 1 1 1 1 0 0 0 0 0 0 1 1 0 0 0 0 1 1 1 1 1 1 1 1 0 0 0 0 1 1 1 1
0 0 1 1 1 1 0 0 1 1 1 1 0 0 0 0 1 1 1 1 1 1 1 1 0 0 1 1 1 1 1 1 0 0 1 1 1 1 1 1 1 1 0 0 0 0 1 1 1 1
0 0 0 0 1 1 1 1 1 1 1 1 1 1 0 0 0 0 1 1 1 1 1 1 1 1 1 1 1 1 1 1 1 1 1 1 1 1 0 0 0 0 1 1 0 0 1 1 0 0
1 1 1 1 1 1 1 1 1 1 1 1 1 1 1 1 1 1 1 1 1 1 1 1 1 1 1 1 0 0 1 1 0 0 1 1 1 1 0 0 0 0 0 0 1 1 1 1 0 0
1 1 1 1 1 1 0 0 0 0 0 0 1 1 0 0 1 1 1 1 0 0 0 0 1 1 1 1 0 0 1 1 1 1 0 0 1 1 1 1 1 1 1 1 0 0 1 1 1 1
0 0 0 0 1 1 1 1 1 1 1 1 1 1 0 0 1 1 0 0 0 0 0 0 1 1 0 0 1 1 1 1 1 1 1 1 1 1 1 1 1
0 0 1 1 1 1 0 0 0 0 0 0 1 1 0 0 0 0 1 1 1 1 1 1 0 0 1 1 1 1 1 1 0 0 1 1 1 1 0 0 0 0 0 0 1 1 1 1 1 1
0 0 0 0 0 0 1 1 0 0 0 0 1 1 0 0 1 1 1 1 0 0 1 1 1 1 1 1 0 0 0 0 1 1 0 0 1 1 1 1 1 1 0 0 1 1 1 1 0 0
0 0 1 1 0 0 1 1 1 1 1 1 1 1 0 0 0 0 0 0 1 1 1 1 1 1 1 1 0 0 0 0 1 1 1 1 1 1 1 1 0 0 0 0 1 1 0 0 1 1
1 1 1 1 1 1 0 0 1 1 1 1 1 1 0 0 1 1 0 0 1 1 1 1 0 0 0 0 1 1 0 0 1 1 1 1 0 0 0 0 1 1 1 1 1 1 1 1 1 1
1 1 1 1 1 1 0 0 1 1 0 0 1 1 0 0 1 1 1 1 1 1 1 1 0 0 0 0 1 1 1 1 1 1 1 1 1 1 1 1 1 1 0 0 0 0 1 1 0 0
1 1 0 0 1 1 0 0 1 1 1 1 1 1 1 1 1 1 1 1 0 0 0 0 1 1 0 0 0 0 0 0 0 0 0 0 0 0 0 0 0 0 1 1 0 0 1 1 0 0
1 1 1 1 1 1 0 0 0 0 1 1 1 1 1 1 1 1 1 1 0 0 1 1 0 0 0 0 1 1 1 1 1 1 0 0 1 1 0 0 1 1 1 1 0 0 1 1 0 0
0 0 1 1 0 0 1 1 1 1 0 0 1 1 0 0 0 0 1 1 1 1 1 1 1 1 0 0 1 1 1 1 1 1 0 0 1 1 1 1 1 1 1 1 1 1 0 0 0 0
1 1 0 0 0 0 1 1 0 0 1 1 0 1 0 0 1 1 0 0 1 1 1 1 1 1 0 0 0 0 1 1 1 1 1 1 1 1 0 0 1 1 1 1 1 1 1 1 1 1
0 0 0 0 1 1 0 0 0 0 1 1 0 0 0 0 0 0 1 1 1 1 1 1 0 0 0 0 0 0 1 1 1 1 1 1 1 1 0 0 1 1 1 1 1 1 1 1 1 1
1 1 0 0 0 0 1 1 1 1 1 1 1 1 1 1 1 1 1 1 1 1 0 0 1 1 0 0 0 0 0 0 0 0 1 1 0 0 1 1 0 0 0 0 1 1 0 0 0 0
1 1 1 1 1 1 1 1 0 0 1 1 0 0 1 1 1 1 1 1 0 0 1 1 0 0 1 1 0 0 1 1 0 0 0 0 1 1 1 1 1 1 0 0 0 0 0 0 1 1
1 1 1 1 0 0 1 1 0 0 1 1 1 1 0 0 1 1 0 0 0 0 0 0 1 1 1 1 0 0 1 1 0 0 1 1 0 0 0 0 1 1 0 0 1 1 0 0 1 1
1 1 1 1 1 1 0 0 0 0 0 0 1 1 1 1 0 0 0 0 1 1 0 0 1 1 1 1 0 0 0 0 1 1 1 1 1 1 1 1 1 1 0 0 0 0 0 0 1 1
0 0 1 1 1 1 1 1 0 0 1 1 0 0 0 0 1 1 1 1 1 1 0 0 1 1 1 1 0 0 1 1 1 1 0 0 1 1 0 0 1 1 0 0 1 1 0 0 0 0
0 0 1 1 1 1 0 0 1 1 0 0 1 1 0 0 0 0 0 0 0 0 0 0 1 1 1 1 1 1 1 1 0 0 1 1 1 1 1 1 0 0 0 0 0 0 0 0 0 0
0 0 1 1 1 1 1 1 0 0 1 1 1 1 1 1 1 1 1 1 0 0 0 0 0 0 1 1 1 1 1 1 1 1 1 1 0 0 1 1 1 1 1 1 0 0 1 1 1 1
0 0 1 1 1 1 1 1 1 1 0 0 1 1 0 0 0 0 0 0 0 0 1 1 0 0 0 0 1 1 0 0 0 0 0 0 1 1 1 1 0 0 0 0 0 0 1 1 1 1
1 1 0 0 1 1 0 0 1 1 1 1 1 1 0 0 1 1 0 0 1 1 1 1 0 0 1 1 1 1 0 0 0 0 1 1 0 0 0 0 1 1 0 0 1 1 1 1 0 0
1 1 0 0 1 1 0 0 1 1 0 0 0 0 1 1 0 0 0 0 0 0 1 1 1 1 0 0 1 1 1 1 1 1 0 0 1 1 1 1 1 1 1 1 1 1 1 1 0 0
0 0 0 0 1 1 0 0 0 0 0 0 1 1 1 1 1 1 1 1 1 1 0 0 1 1 1 1 1 1 0 0 1 1 1 1 1 1 0 0 1 1 1 1 1 1 0 0 1 1
0 0 0 0 0 0 1 1 1 1 0 0 1 1 0 0 1 1 1 1 1 1 1 1 1 1 1 1 1 1 0 0 0 0 1 1 0 0 1 1 0 0 1 1 0 0 0 0 1 1
0 0 0 0 0 0 0 0 1 1 0 0 0 0 0 0 0 0 1 1 1 1 0 0 0 0 1 1 1 1 1 1 0 0 0 0 0 0 0 0 0 0 0 0 0 0 0 0 0 0
0 0 1 1 1 1 0 0 1 1 0 0 1 1 1 1 1 1 0 0 0 0 1 1 1 1 0 0 1 1 0 0 1 1 0 0 1 1 0 0 1 1 1 1 0 0 1 1 1 1
0 0 1 1 1 1 1 1 1 1 0 0 0 0 0 0 1 1 1 1 1 1 1 1 1 1 0 0 1 1 1 1 0 0 0 0 0 0 0 0 0 0 0 0 1 1 1 1 1 1
1 1 0 0 1 1 0 0 0 0 0 0 1 1 0 0 1 1 0 0 0 0 1 1 1 1 1 1 1 1 1 1 1 1 1 1 1 1 1 1 1 1 1 1 1 1 1 1 1 1
0 0 1 1 1 1 1 1 0 0 1 1 0 0 0 0 1 1 0 0 1 1 1 1 0 0 1 1 1 1 0 0 1 1 1 1 0 0 1 1 1
0 0 1 1 1 1 1 1 1 1 1 1 1 1 0 0 0 0 0 0 1 1 1 1 0 0 1 1 1 1 1 1 0 0 0 0 0 0 0 0 0 0 0 0 1 1 1 1 0 0
0 0 0 0 1 1 0 0 0 0 0 0 1 1 1 1 1 1 1 1 1 1 1 1 0 0 1 1 1 1 0 0 1 1 1 1 0 0 0 0 1 1 0 0 1 1 0 0 0 0
0 0 1 1 1 1 0 0 1 1 1 1 0 0 0 0 0 0 1 1 1 1 0 0 1 1 0 0 0 0 1 1 1 1 0 0 1 1 1 1 0 0 0 0 1 1 1 1 1 1
1 1 1 1 1 1 1 1 1 1 1 1 1 1 0 0 1 1 1 1 1 1 1 1 1 1 1 1 1 1 1 1 0 0 1 1 0 0 1 1 0 0 1 1 1 1 1 1 1 1
0 0 1 1 1 1 0 0 0 0 0 0 0 0 1 1 0 0 0 0 1 1 0 0 1 1 0 0 1 1 1 1 0 0 1 1 1 1 1 1 1 1 0 0 0 0 1 1 0 0
0 0 0 0 0 0 1 1 1 1 1 1 0 0 1 1 0 0 1 1 0 0 0 0 0 0 0 0 0 0 1 1 1 1 0 0 1 1 0 0 0 0 1 1 1 1 0 0 0 0
1 1 1 1 1 1 1 1 0 0 1 1 1 1 1 1 1 1 1 1 1 1 1 1 0 0 0 0 1 1 1 1 0 0 0 0 1 1 1 1 1 1 1 1 0 0 1 1 1 1
1 1 0 0 0 0 1 1 1 1 0 0 1 1 0 0 0 0 1 1 0 0 1 1 1 1 1 1 1 1 0 0 0 0 1 1 1 1 1 1 1 1 1 1 1 1 1 1 0 0
1 1 0 0 0 0 0 0 1 1 0 0 1 1 1 1 1 1 0 0 1 1 0 0 0 0 1 1 0 0 0 0 0 0 0 0 1 1 1 1 0 0 0 0 1 1 1 1 1 1
1 1 1 1 0 0 0 0 0 0 1 1 0 0 1 1 0 0 1 1 0 0 1 1 1 1 0 0 1 1 0 0 0 0 1 1 0 0 0 0 0 0 1 1 0 0 0 0 1 1
0 0 0 0 0 0 1 1 1 1 0 0 1 1 0 0 1 1 0 0 0 0 1 1 1 1 1 1 1 1 0 0 0 0 1 1 1 1 0 0 1 1 0 0 1 1 0 0 0 0
0 0 0 0 1 1 1 1 0 0 0 0 0 0 0 0 1 1 1 1 1 1 0 0 0 0 1 1 0 0 0 0 1 1 1 1 1 1 1 1 0 0 1 1 0 0 1 1 0 0
1 1 1 1 0 0 1 1 0 0 1 1 0 0 1 1 1 1 1 1 0 0 1 1 1 1 1 1 0 0 0 0 1 1 1 1 1 1 0 0 1 1 1 1 1 1 1 1 1 1
1 1 1 1 1 1 1 1 0 0 0 0 1 1 1 1 0 0 1 1 1 1 0 0 1 1 1 1 0 0 1 1 1 1 0 0 0 0 1 1 1 1 1 1 0 0 0 0 1 1
0 0 0 0 1 1 1 1 1 1 1 1 1 1 0 0 0 0 1 1 0 0 0 0 0 0 1 1 1 1 1 1 0 0 1 1 0 0 0 0 1 1 1 1 0 0 1 1 1 1
1 1 0 0 1 1 1 1 0 0 0 0 0 0 1 1 0 0 0 0 1 1 0 0 0 0 1 1 1 1 1 1 1 1 0 0 0 0 0 0 1 1 1 1 0 0 1 1 0 0
1 1 0 0 1 1 1 1 0 0 1 1 1 1 1 1 1 1 0 0 1 1 0 0 0 0 1 1 0 0 0 0 0 0 1 1 0 0 0 0 0 0 1 1 1 1 0 0 1 1
1 1 1 1 1 1 1 1 0 0 1 1 0 0 1 1 1 1 0 0 0 0 1 1 0 0 0 0 0 0 1 1 1 1 0 0 0 0 1 1 0 0 1 1 0 0 1 1 0 0
1 1 0 0 1 1 1 1 1 1 1 1 1 1 0 0 0 0 0 0 1 1 1 1 0 0 1 1 1 1 1 1 1 1 1 1 1 1 1 1 0 0 0 0 1 1 0 0 0 0
1 1 1 1 0 0 1 1 1 1 0 0 0 0 0 0 1 1 1 1 1 1 1 1 0 0 0 0 1 1 1 1 1 1 0 0 1 1 0 0 1 1 0 0 1 1 1 1 0 0
0 0 0 0 1 1 0 0 0 0 1 1 1 1 1 1 0 0 0 0 1 1 0 0 1 1 1 1 1 1 0 0 1 1 1 1 1 1 1 1 1 1 0 0 1 1 1 1 1 1
1 1 0 0 1 1 1 1 1 1 0 0 1 1 0 0 1 1 1 1 1 1 0 0 1 1 1 1 1 1 0 0 0 0 1 1 0 0 1 1 1 1 0 0 1 1 0 0 1 1
1 1 1 1 1 1 0 0 1 1 1 1 1 1 1 1 1 1 1 1 1 1 0 0 0 0 0 0 1 1 1 1 0 0 1 1 0 0 0 0 0 0 1 1 0 0 1 1 1 1
1 1 1 1 1 1 1 1 1 1 0 0 0 0 0 0 0 0 0 0 1 1 0 0 1 1 0 0 1 1 0 0 1 1 0 0 0 0 0 0 1 1 1 1 1 1 0 0 1 1
1 1 0 0 1 1 0 0 0 0 0 0 0 0 0 0 1 1 1 1 1 1 0 0 1 1 1 1 0 0 1 1 1 1 1 1 0 0 0 0 1 1 0 0 1 1 1 1 0 0
1 1 1 1 1 1 0 0 1 1 0 0 1 1 0 0 0 0 0 0 0 0 0 0 1 1 1 1 1 1 1 1 1 1 0 0 1 1 1 1 1 1 0 0 0 0 1 1 1 1
1 1 1 1 1 1 1 1 0 0 1 1 0 0 0 0 0 0 1 1 0 0 0 0 1 1 1 1 0 0 1 1 0 0 1 1 1 1 0 0 1
0 0 1 1 1 1 0 0 1 1 1 1 1 1 0 0 0 0 0 0 1 1 1 1 0 0 1 1 1 1 1 1 0 0 0 0 0 0 0 0 0 0 1 1 0 0 0 0 0 0
0 0 0 0 1 1 0 0 0 0 0 0 1 1 1 1 1 1 1 1 1 1 1 1 0 0 1 1 1 1 0 0 1 1 0 0 0 0 0 0 1 1 0 0 1 1 0 0 0 0
0 0 1 1 1 1 0 0 1 1 1 1 0 0 0 0 0 0 1 1 1 1 1 1 1 1 0 0 0 0 1 1 1 1 1 1 1 1 1 1 0 0 0 0 1 1 1 1 1 1
1 1 1 1 1 1 1 1 1 1 1 1 1 1 0 0 1 1 0 0 1 1 1 1 1 1 1 1 1 1 1 1 0 0 1 1 0 0 1 1 0 0 1 1 1 1 1 1 1 1
0 0 1 1 1 1 0 0 0 0 0 0 0 0 1 1 1 1 1 1 0 0 0 0 1 1 1 1 1 1 1 1 0 0 1 1 0 0 1 1 1 1 0 0 1 1 1 1 0 0
0 0 0 0 0 0 1 1 1 1 1 1 1 1 1 1 0 0 1 1 0 0 0 0 0 0 0 0 0 0 1 1 1 1 0 0 1 1 1 1 0 0 1 1 1 1 1 1 0 0
0 0 1 1 0 0 0 0 0 0 1 1 1 1 1 1 1 1 1 1 1 1 1 1 0 0 0 0 0 0 1 1 1 1 0 0 1 1 1 1 1 1 1 1 0 0 1 1 1 1
1 1 0 0 0 0 1 1 1 1 1 1 1 1 0 0 0 0 1 1 0 0 1 1 1 1 1 1 1 1 0 0 0 0 1 1 1 1 1 1 0 0 1 1 1 1 0 0 0 0
1 1 0 0 0 0 0 0 1 1 0 0 1 1 1 1 1 1 0 0 1 1 0 0 0 0 1 1 0 0 0 0 0 0 1 1 1 1 1 1 0 0 0 0 1 1 1 1 1 1
1 1 1 1 0 0 0 0 0 0 0 0 0 0 1 1 0 0 1 1 0 0 1 1 1 1 0 0 1 1 0 0 0 0 1 1 0 0 0 0 1 1 1 1 0 0 0 0 1 1
0 0 0 0 0 0 1 1 1 1 0 0 0 0 0 0 1 1 0 0 0 0 1 1 1 1 1 1 1 1 0 0 1 1 1 1 1 1 0 0 0 0 0 0 1 1 1 1 0 0
0 0 0 0 1 1 0 0 0 0 0 0 0 0 0 0 1 1 1 1 1 1 0 0 0 0 1 1 0 0 0 0 1 1 1 1 1 1 1 1 0 0 1 1 0 0 1 1 0 0
1 1 1 1 0 0 1 1 1 1 0 0 0 0 1 1 1 1 1 1 0 0 1 1 1 1 1 1 0 0 0 0 1 1 1 1 1 1 1 1 1 1 1 1 1 1 1 1 1 1
0 0 1 1 1 1 0 0 0 0 0 0 0 0 1 1 0 0 1 1 1 1 0 0 1 1 1 1 0 0 1 1 0 0 0 0 0 0 1 1 1 1 1 1 1 1 0 0 1 1
1 1 0 0 1 1 1 1 1 1 1 1 1 1 1 1 0 0 0 0 0 0 0 0 0 0 1 1 1 1 0 0 0 0 1 1 1 1 0 0 1 1 1 1 0 0 1 1 1 1
0 0 0 0 1 1 0 0 0 0 0 0 1 1 1 1 0 0 0 0 1 1 0 0 0 0 1 1 1 1 1 1 1 1 0 0 0 0 0 0 1 1 1 1 0 0 1 1 1 1
1 1 0 0 0 0 1 1 0 0 1 1 1 1 1 1 0 0 0 0 0 0 0 0 1 1 1 1 0 0 0 0 0 0 1 1 0 0 1 1 0 0 0 0 1 1 1 1 1 1
1 1 1 1 1 1 1 1 0 0 1 1 1 1 1 1 1 1 1 1 0 0 1 1 0 0 0 0 0 0 1 1 1 1 1 1 0 0 1 1 0 0 0 0 1 1 1 1 0 0
1 1 0 0 1 1 1 1 0 0 1 1 1 1 0 0 0 0 0 0 1 1 1 1 0 0 0 0 1 1 0 0 1 1 1 1 1 1 1 1 0 0 0 0 1 1 0 0 0 0
1 1 1 1 0 0 0 0 1 1 0 0 0 0 0 0 1 1 0 0 1 1 1 1 0 0 0 0 1 1 1 1 0 0 1 1 1 1 0 0 1 1 0 0 1 1 0 0 1 1
0 0 1 1 0 0 0 0 0 0 0 0 1 1 1 1 0 0 0 0 1 1 0 0 1 1 1 1 1 1 0 0 1 1 1 1 1 1 1 1 0 0 0 0 0 0 1 1 1 1
1 1 0 0 0 0 1 1 1 1 0 0 1 1 0 0 1 1 1 1 1 1 1 1 1 1 0 0 1 1 0 0 0 0 1 1 0 0 1 1 0 0 0 0 1 1 1 1 1 1
1 1 0 0 0 0 0 0 1 1 1 1 1 1 1 1 1 1 1 1 1 1 0 0 0 0 0 0 1 1 0 0 0 0 1 1 0 0 0 0 0 0 1 1 0 0 1 1 1 1
1 1 1 1 1 1 1 1 1 1 1 1 0 0 0 0 0 0 0 0 1 1 0 0 1 1 0 0 1 1 0 0 1 1 0 0 0 0 1 1 1 1 1 1 0 0 0 0 1 1
1 1 0 0 1 1 0 0 1 1 0 0 0 0 0 0 1 1 1 1 1 1 0 0 1 1 1 1 0 0 1 1 1 1 1 1 0 0 0 0 1 1 0 0 1 1 1 1 0 0
1 1 1 1 1 1 0 0 1 1 0 0 1 1 0 0 0 0 0 0 0 0 1 1 1 1 1 1 1 1 1 1 1 1 0 0 1 1 1 1 1 1 0 0 0 0 1 1 1 1
1 1 0 0 1 1 1 1 0 0 1 1 1 1 0 0 0 0 1 1 0 0 0 0 1 1 1 1 0 0 1 1 0 0 1 1 1 1 0 0 1
0 0 1 1 1 1 0 0 0 0 1 1 1 1 0 0 0 0 0 0 1 1 0 0 0 0 1 1 1 1 0 0 0 0 1 1 1 1 0 0 0 0 0 0 1 1 1 1 0 0
0 0 0 0 1 1 1 1 0 0 0 0 1 1 1 1 1 1 1 1 0 0 1 1 1 1 0 0 1 1 0 0 1 1 1 1 1 1 0 0 1 1 0 0 1 1 0 0 1 1
0 0 1 1 0 0 0 0 1 1 1 1 1 1 1 1 0 0 1 1 0 0 1 1 1 1 1 1 1 1 0 0 0 0 0 0 1 1 1 1 0 0 0 0 1 1 1 1 1 1
1 1 1 1 1 1 0 0 1 1 1 1 1 1 0 0 1 1 0 0 0 0 0 0 1 1 1 1 1 1 1 1 0 0 1 1 1 1 0 0 0 0 1 1 0 0 1 1 1 1
1 1 0 0 1 1 0 0 1 1 1 1 0 0 1 1 0 0 1 1 1 1 1 1 0 0 0 0 1 1 1 1 0 0 0 0 1 1 0 0 1 1 1 1 0 0 1 1 0 0
1 1 1 1 1 1 0 0 1 1 1 1 1 1 1 1 0 0 1 1 0 0 1 1 1 1 0 0 1 1 0 0 1 1 1 1 1 1 0 0 0 0 1 1 0 0 0 0 0 0
1 1 1 1 1 1 1 1 1 1 1 1 1 1 1 1 1 1 0 0 1 1 1 1 0 0 0 0 1 1 1 1 1 1 1 1 1 1 0 0 1 1 1 1 0 0 1 1 1 1
0 0 1 1 0 0 1 1 0 0 0 0 0 0 0 0 0 0 1 1 0 0 1 1 1 1 1 1 1 1 1 1 1 1 0 0 1 1 1 1 0 0 1 1 1 1 0 0 0 0
1 1 1 1 0 0 1 1 1 1 0 0 1 1 0 0 1 1 0 0 1 1 1 1 0 0 1 1 1 1 1 1 0 0 1 1 0 0 1 1 0 0 0 0 0 0 1 1 1 1
1 1 1 1 0 0 0 0 0 0 0 0 0 0 0 0 0 0 1 1 1 1 1 1 1 1 0 0 1 1 1 1 0 0 1 1 1 1 0 0 0 0 0 0 1 1 0 0 0 0
0 0 1 1 0 0 0 0 1 1 0 0 0 0 0 0 1 1 0 0 1 1 0 0 0 0 1 1 0 0 0 0 0 0 1 1 0 0 1 1 0 0 0 0 1 1 1 1 0 0
0 0 0 0 0 0 0 0 0 0 0 0 1 1 0 0 1 1 1 1 1 1 0 0 0 0 1 1 0 0 0 0 0 0 0 0 1 1 1 1 0 0 1 1 0 0 0 0 1 1
0 0 0 0 1 1 1 1 0 0 0 0 0 0 0 0 1 1 0 0 0 0 1 1 0 0 1 1 0 0 1 1 0 0 0 0 1 1 0 0 1 1 0 0 1 1 1 1 1 1
1 1 1 1 1 1 0 0 0 0 1 1 1 1 1 1 0 0 0 0 0 0 0 0 1 1 0 0 0 0 0 0 1 1 1 1 0 0 0 0 1 1 0 0 0 0 0 0 0 0
1 1 1 1 0 0 0 0 0 0 1 1 0 0 0 0 1 1 1 1 0 0 0 0 0 0 1 1 0 0 1 1 1 1 1 1 1 1 0 0 1 1 0 0 0 0 0 0 0 0
1 1 1 1 1 1 0 0 0 0 0 0 1 1 1 1 1 1 0 0 1 1 0 0 0 0 0 0 1 1 1 1 0 0 1 1 1 1 1 1 1 1 1 1 0 0 0 0 0 0
1 1 1 1 1 1 1 1 1 1 1 1 1 1 1 1 1 1 0 0 0 0 0 0 0 0 1 1 0 0 0 0 0 0 1 1 0 0 1 1 0 0 1 1 0 0 1 1 0 0
0 0 1 1 1 1 1 1 0 0 1 1 1 1 0 0 0 0 0 0 0 0 1 1 0 0 0 0 0 0 1 1 1 1 0 0 0 0 1 1 0 0 0 0 0 0 1 1 1 1
0 0 0 0 1 1 1 1 1 1 1 1 1 1 1 1 0 0 0 0 0 0 0 0 1 1 0 0 1 1 1 1 1 1 1 1 0 0 1 1 1 1 0 0 1 1 0 0 1 1
1 1 1 1 0 0 1 1 1 1 0 0 0 0 0 0 1 1 1 1 1 1 0 0 1 1 0 0 0 0 1 1 0 0 1 1 0 0 1 1 0 0 1 1 1 1 0 0 0 0
0 0 0 0 0 0 0 0 0 0 1 1 0 0 1 1 0 0 0 0 1 1 1 1 1 1 0 0 1 1 0 0 1 1 1 1 1 1 0 0 0 0 0 0 1 1 0 0 1 1
1 1 0 0 0 0 0 0 0 0 1 1 1 1 0 0 0 0 1 1 0 0 0 0 0 0 0 0 1 1 1 1 1 1 1 1 1 1 1 1 0 0 1 1 0 0 0 0 0 0
0 0 0 0 1 1 0 0 1 1 0 0 0 0 0 0 1 1 1 1 1 1 0 0 0 0 0 0 0 0 1 1 0 0 1 1 0 0 0 0 1 1 0 0 0 0 0 0 0 0
1 1 0 0 0 0 0 0 0 0 0 0 0 0 0 0 0 0 0 0 1 1 1 1 1 1 0 0 1 1 0 0 1 1 1 1 1 1 1 1 1 1 1 1 1 1 1 1 1 1
1 1 1 1 0 0 1 1 0 0 0 0 0 0 1 1 1 1 1 1 1 1 0 0 1 1 1 1 0 0 1 1 1 1 0 0 0 0 0 0 1 1 1 1 1 1 1 1 0 0
1 1 1 1 1 1 0 0 0 0 0 0 1 1 0 0 1 1 0 0 0 0 1 1 1 1 1 1 1 1 1 1 1 1 0 0 1 1 1 1 1 1 1 1 1 1 1 1 1 1
1 1 1 1 1 1 1 1 0 0 1 1 1 1 0 0 0 0 1 1 1 1 0 0 1 1 1 1 1 1 0 0 1 1 1 1 1 1 0 0 1
0 0 1 1 0 0 0 0 1 1 1 1 1 1 0 0 0 0 0 0 1 1 0 0 0 0 1 1 1 1 1 1 0 0 1 1 0 0 0 0 0 0 0 0 1 1 0 0 1 1
0 0 0 0 1 1 0 0 0 0 0 0 1 1 1 1 1 1 0 0 1 1 1 1 1 1 0 0 0 0 0 0 0 0 1 1 0 0 1 1 1 1 0 0 1 1 1 1 0 0
0 0 1 1 1 1 0 0 1 1 1 1 0 0 0 0 0 0 1 1 1 1 1 1 1 1 1 1 0 0 1 1 1 1 0 0 1 1 1 1 0 0 0 0 1 1 1 1 1 1
1 1 1 1 1 1 1 1 1 1 0 0 1 1 0 0 1 1 0 0 1 1 1 1 1 1 1 1 1 1 0 0 0 0 1 1 1 1 1 1 0 0 0 0 1 1 1 1 0 0
0 0 0 0 1 1 0 0 1 1 1 1 0 0 1 1 0 0 1 1 0 0 0 0 1 1 1 1 1 1 1 1 1 1 1 1 1 1 1 1 1 1 0 0 0 0 1 1 0 0
1 1 0 0 1 1 1 1 1 1 1 1 0 0 0 0 0 0 1 1 0 0 1 1 0 0 0 0 1 1 1 1 1 1 1 1 1 1 0 0 0 0 0 0 0 0 1 1 0 0
1 1 1 1 1 1 1 1 1 1 1 1 1 1 0 0 1 1 0 0 1 1 1 1 0 0 0 0 1 1 1 1 0 0 0 0 0 0 1 1 1 1 1 1 0 0 1 1 1 1
0 0 0 0 1 1 1 1 1 1 0 0 1 1 0 0 0 0 1 1 1 1 1 1 1 1 1 1 1 1 1 1 0 0 1 1 1 1 1 1 0 0 1 1 1 1 0 0 0 0
0 0 1 1 0 0 0 0 1 1 0 0 0 0 1 1 1 1 0 0 1 1 1 1 0 0 1 1 1 1 1 1 0 0 1 1 1 1 0 0 0 0 0 0 1 1 1 1 0 0
1 1 1 1 1 1 0 0 0 0 0 0 0 0 1 1 0 0 1 1 1 1 1 1 1 1 0 0 1 1 1 1 0 0 0 0 0 0 0 0 0 0 0 0 0 0 0 0 0 0
0 0 0 0 0 0 0 0 1 1 0 0 0 0 0 0 1 1 0 0 0 0 1 1 1 1 1 1 0 0 0 0 1 1 1 1 1 1 0 0 0 0 0 0 1 1 1 1 0 0
1 1 0 0 0 0 1 1 0 0 1 1 0 0 0 0 0 0 1 1 1 1 0 0 1 1 1 1 0 0 0 0 1 1 0 0 1 1 1 1 0 0 1 1 0 0 1 1 0 0
1 1 1 1 0 0 1 1 0 0 1 1 0 0 0 0 1 1 0 0 1 1 1 1 0 0 1 1 0 0 0 0 1 1 1 1 1 1 1 1 1 1 1 1 1 1 1 1 1 1
1 1 1 1 0 0 0 0 0 0 0 0 0 0 1 1 0 0 1 1 1 1 0 0 1 1 1 1 0 0 1 1 0 0 1 1 0 0 0 0 1 1 1 1 0 0 0 0 1 1
1 1 0 0 1 1 1 1 1 1 1 1 1 1 1 1 1 1 0 0 0 0 0 0 0 0 0 0 0 0 0 0 1 1 0 0 1 1 0 0 1 1 0 0 1 1 0 0 0 0
1 1 0 0 1 1 0 0 0 0 1 1 1 1 1 1 1 1 0 0 0 0 0 0 1 1 0 0 0 0 0 0 0 0 1 1 0 0 1 1 0 0 0 0 0 0 0 0 1 1
1 1 1 1 0 0 1 1 0 0 1 1 1 1 1 1 1 1 0 0 0 0 0 0 0 0 1 1 0 0 0 0 0 0 1 1 0 0 1 1 1 1 1 1 1 1 0 0 1 1
1 1 1 1 1 1 1 1 1 1 1 1 0 0 0 0 1 1 0 0 0 0 0 0 1 1 0 0 0 0 1 1 1 1 1 1 0 0 1 1 0 0 0 0 0 0 0 0 0 0
0 0 1 1 1 1 1 1 1 1 1 1 1 1 0 0 0 0 0 0 0 0 1 1 0 0 0 0 1 1 1 1 1 1 1 1 0 0 0 0 0 0 0 0 1 1 0 0 1 1
0 0 1 1 0 0 0 0 0 0 0 0 0 0 0 0 1 1 1 1 0 0 0 0 0 0 0 0 1 1 1 1 0 0 1 1 0 0 1 1 0 0 0 0 1 1 1 1 1 1
0 0 1 1 0 0 0 0 0 0 1 1 0 0 0 0 0 0 0 0 0 0 0 0 0 0 1 1 0 0 0 0 1 1 1 1 1 1 0 0 0 0 0 0 1 1 1 1 0 0
0 0 1 1 1 1 1 1 0 0 0 0 1 1 0 0 1 1 1 1 1 1 1 1 1 1 1 1 1 1 0 0 1 1 0 0 0 0 1 1 0 0 0 0 1 1 0 0 0 0
1 1 0 0 0 0 0 0 0 0 0 0 0 0 1 1 1 1 1 1 1 1 1 1 0 0 0 0 0 0 0 0 0 0 1 1 0 0 0 0 1 1 0 0 0 0 0 0 1 1
0 0 1 1 1 1 0 0 1 1 1 1 0 0 0 0 0 0 0 0 1 1 0 0 1 1 0 0 1 1 0 0 1 1 0 0 1 1 1 1 0 0 1 1 0 0 0 0 0 0
1 1 0 0 0 0 1 1 1 1 0 0 0 0 0 0 1 1 1 1 1 1 0 0 1 1 1 1 1 1 1 1 1 1 0 0 0 0 0 0 1 1 1 1 0 0 1 1 0 0
1 1 1 1 1 1 0 0 0 0 0 0 1 1 1 1 0 0 1 1 0 0 1 1 1 1 1 1 0 0 1 1 1 1 1 1 1 1 1 1 1 1 1 1 1 1 1 1 1 1
0 0 0 0 1 1 1 1 0 0 1 1 0 0 0 0 0 0 1 1 1 1 0 0 1 1 1 1 0 0 1 1 0 0 1 1 1 1 0 0 1
0 0 0 0 0 0 0 0 1 1 1 1 1 1 0 0 0 0 0 0 1 1 1 1 0 0 1 1 1 1 0 0 0 0 1 1 0 0 0 0 1 1 0 0 1 1 1 1 1 1
0 0 0 0 1 1 1 1 1 1 0 0 1 1 1 1 1 1 1 1 1 1 1 1 1 1 1 1 0 0 0 0 1 1 1 1 0 0 0 0 1 1 0 0 1 1 0 0 0 0
0 0 1 1 1 1 0 0 1 1 1 1 0 0 0 0 0 0 1 1 1 1 1 1 1 1 1 1 0 0 1 1 0 0 0 0 1 1 1 1 0 0 0 0 1 1 1 1 1 1
1 1 1 1 1 1 1 1 1 1 1 1 1 1 0 0 1 1 0 0 1 1 1 1 1 1 1 1 1 1 0 0 0 0 1 1 1 1 1 1 0 0 1 1 0 0 1 1 1 1
0 0 1 1 1 1 0 0 1 1 1 1 0 0 1 1 0 0 1 1 0 0 0 0 1 1 1 1 1 1 1 1 0 0 1 1 1 1 1 1 1 1 0 0 1 1 1 1 1 1
1 1 0 0 0 0 1 1 1 1 1 1 0 0 1 1 0 0 1 1 0 0 1 1 0 0 0 0 0 0 1 1 1 1 1 1 1 1 1 1 0 0 0 0 1 1 1 1 0 0
0 0 1 1 1 1 1 1 0 0 1 1 1 1 0 0 1 1 0 0 0 0 0 0 0 0 0 0 1 1 1 1 0 0 0 0 1 1 1 1 1 1 1 1 0 0 1 1 1 1
1 1 0 0 0 0 1 1 0 0 0 0 1 1 0 0 0 0 1 1 0 0 1 1 1 1 1 1 1 1 0 0 0 0 1 1 1 1 1 1 1 1 1 1 1 1 0 0 0 0
1 1 0 0 0 0 0 0 1 1 0 0 0 0 1 1 1 1 0 0 1 1 1 1 0 0 1 1 0 0 1 1 0 0 1 1 1 1 1 1 0 0 0 0 1 1 1 1 1 1
0 0 1 1 1 1 0 0 0 0 0 0 0 0 1 1 0 0 1 1 1 1 1 1 1 1 0 0 1 1 1 1 0 0 0 0 0 0 0 0 1 1 1 1 0 0 0 0 1 1
1 1 0 0 1 1 1 1 0 0 0 0 0 0 0 0 1 1 0 0 0 0 1 1 1 1 1 1 0 0 0 0 1 1 1 1 1 1 1 1 0 0 0 0 1 1 1 1 1 1
1 1 0 0 1 1 1 1 0 0 0 0 0 0 0 0 0 0 1 1 0 0 0 0 1 1 1 1 0 0 0 0 0 0 0 0 1 1 1 1 1 1 1 1 0 0 1 1 0 0
0 0 1 1 0 0 0 0 1 1 0 0 0 0 0 0 1 1 1 1 0 0 1 1 1 1 1 1 1 1 0 0 1 1 1 1 1 1 0 0 1 1 1 1 1 1 1 1 0 0
1 1 1 1 1 1 0 0 0 0 0 0 0 0 1 1 0 0 0 0 1 1 0 0 1 1 1 1 0 0 1 1 1 1 1 1 1 1 1 1 1 1 1 1 1 1 0 0 1 1
1 1 0 0 0 0 1 1 1 1 1 1 1 1 0 0 1 1 0 0 0 0 0 0 0 0 0 0 1 1 0 0 1 1 1 1 1 1 0 0 1 1 1 1 0 0 0 0 1 1
1 1 1 1 0 0 0 0 0 0 0 0 1 1 1 1 1 1 0 0 0 0 0 0 0 0 1 1 0 0 0 0 1 1 0 0 0 0 0 0 1 1 0 0 0 0 0 0 0 0
0 0 0 0 0 0 1 1 1 1 1 1 1 1 1 1 0 0 0 0 0 0 0 0 0 0 1 1 0 0 1 1 0 0 1 1 0 0 0 0 0 0 0 0 1 1 0 0 1 1
0 0 0 0 1 1 0 0 0 0 0 0 0 0 1 1 0 0 1 1 0 0 0 0 1 1 0 0 0 0 0 0 1 1 1 1 0 0 1 1 1 1 0 0 1 1 0 0 0 0
0 0 0 0 1 1 1 1 1 1 0 0 0 0 0 0 0 0 0 0 1 1 1 1 0 0 1 1 1 1 0 0 0 0 1 1 1 1 1 1 1 1 0 0 1 1 0 0 0 0
0 0 0 0 1 1 0 0 0 0 0 0 0 0 0 0 0 0 0 0 1 1 1 1 0 0 0 0 1 1 1 1 1 1 1 1 0 0 0 0 1 1 0 0 1 1 0 0 1 1
0 0 0 0 1 1 0 0 0 0 1 1 1 1 1 1 0 0 0 0 1 1 0 0 0 0 0 0 0 0 1 1 1 1 1 1 1 1 1 1 1 1 0 0 1 1 1 1 1 1
0 0 0 0 0 0 1 1 1 1 0 0 0 0 0 0 1 1 1 1 1 1 0 0 1 1 1 1 1 1 0 0 0 0 1 1 0 0 0 0 0 0 0 0 1 1 0 0 0 0
1 1 0 0 0 0 0 0 0 0 1 1 0 0 0 0 1 1 1 1 1 1 1 1 0 0 0 0 0 0 0 0 1 1 1 1 0 0 0 0 0 0 1 1 0 0 0 0 1 1
1 1 1 1 0 0 0 0 1 1 1 1 1 1 0 0 0 0 0 0 1 1 0 0 1 1 0 0 1 1 0 0 1 1 0 0 1 1 1 1 1 1 1 1 0 0 0 0 0 0
1 1 0 0 0 0 1 1 1 1 0 0 0 0 0 0 1 1 1 1 1 1 0 0 1 1 1 1 1 1 1 1 1 1 1 1 1 1 0 0 1 1 1 1 1 1 1 1 0 0
0 0 1 1 1 1 0 0 1 1 0 0 1 1 1 1 0 0 0 0 0 0 1 1 1 1 1 1 0 0 1 1 1 1 0 0 1 1 1 1 1 1 0 0 1 1 1 1 1 1
1 1 1 1 1 1 1 1 0 0 1 1 0 0 0 0 0 0 0 0 0 0 0 0 1 1 1 1 0 0 1 1 0 0 1 1 1 1 0 0 1
0 0 1 1 1 1 0 0 1 1 1 1 1 1 0 0 0 0 0 0 1 1 1 1 0 0 1 1 1 1 1 1 0 0 1 1 0 0 0 0 1 1 0 0 1 1 1 1 1 1
0 0 0 0 0 0 1 1 1 1 0 0 1 1 0 0 1 1 1 1 1 1 1 1 1 1 1 1 0 0 0 0 1 1 1 1 0 0 1 1 1 1 0 0 1 1 0 0 0 0
0 0 1 1 1 1 0 0 1 1 1 1 0 0 0 0 0 0 1 1 1 1 1 1 1 1 1 1 0 0 1 1 0 0 1 1 1 1 1 1 0 0 0 0 1 1 1 1 1 1
1 1 1 1 1 1 1 1 1 1 1 1 1 1 0 0 1 1 0 0 1 1 1 1 1 1 1 1 1 1 0 0 0 0 1 1 1 1 1 1 0 0 1 1 0 0 1 1 1 1
0 0 1 1 1 1 0 0 1 1 1 1 0 0 1 1 0 0 1 1 0 0 0 0 1 1 1 1 1 1 1 1 0 0 1 1 1 1 1 1 1 1 0 0 1 1 1 1 1 1
1 1 0 0 0 0 1 1 1 1 1 1 0 0 1 1 0 0 1 1 0 0 1 1 0 0 0 0 0 0 1 1 1 1 1 1 1 1 1 1 0 0 0 0 1 1 1 1 0 0
0 0 1 1 1 1 1 1 0 0 1 1 1 1 1 1 1 1 0 0 0 0 0 0 0 0 0 0 1 1 1 1 0 0 0 0 1 1 1 1 1 1 1 1 0 0 1 1 1 1
1 1 0 0 0 0 1 1 1 1 0 0 1 1 0 0 0 0 1 1 1 1 1 1 1 1 1 1 1 1 0 0 0 0 1 1 1 1 1 1 0 0 1 1 1 1 0 0 0 0
1 1 0 0 0 0 0 0 1 1 0 0 0 0 1 1 1 1 0 0 1 1 1 1 0 0 1 1 0 0 1 1 0 0 1 1 0 0 1 1 0 0 0 0 1 1 1 1 1 1
0 0 1 1 1 1 0 0 0 0 0 0 0 0 1 1 0 0 1 1 1 1 1 1 1 1 0 0 1 1 1 1 0 0 0 0 0 0 0 0 0 0 1 1 0 0 0 0 1 1
1 1 0 0 1 1 1 1 0 0 0 0 0 0 0 0 1 1 0 0 0 0 0 0 1 1 1 1 0 0 0 0 1 1 1 1 1 1 1 1 0 0 0 0 1 1 1 1 1 1
1 1 0 0 1 1 0 0 0 0 0 0 0 0 0 0 0 0 1 1 0 0 0 0 1 1 1 1 0 0 0 0 0 0 0 0 1 1 1 1 1 1 1 1 0 0 1 1 0 0
0 0 1 1 0 0 0 0 1 1 0 0 0 0 0 0 1 1 1 1 0 0 1 1 1 1 1 1 1 1 0 0 1 1 1 1 1 1 0 0 1 1 1 1 1 1 1 1 0 0
0 0 1 1 1 1 0 0 0 0 0 0 0 0 1 1 0 0 0 0 1 1 0 0 1 1 1 1 0 0 1 1 1 1 1 1 1 1 1 1 1 1 1 1 1 1 0 0 1 1
1 1 0 0 0 0 1 1 1 1 1 1 1 1 1 1 1 1 0 0 0 0 0 0 0 0 0 0 1 1 0 0 1 1 0 0 1 1 0 0 1 1 1 1 0 0 0 0 1 1
1 1 1 1 0 0 0 0 0 0 0 0 1 1 1 1 1 1 0 0 1 1 0 0 0 0 1 1 0 0 0 0 1 1 0 0 0 0 0 0 1 1 1 1 0 0 0 0 0 0
0 0 0 0 0 0 1 1 1 1 1 1 1 1 1 1 0 0 0 0 0 0 0 0 0 0 1 1 0 0 1 1 0 0 1 1 0 0 0 0 1 1 0 0 1 1 0 0 1 1
0 0 0 0 1 1 0 0 1 1 0 0 0 0 1 1 0 0 1 1 0 0 0 0 1 1 0 0 0 0 0 0 1 1 1 1 0 0 1 1 1 1 0 0 1 1 0 0 0 0
0 0 1 1 1 1 1 1 1 1 0 0 0 0 0 0 0 0 0 0 1 1 1 1 0 0 0 0 1 1 0 0 0 0 1 1 0 0 0 0 1 1 0 0 1 1 0 0 0 0
0 0 0 0 1 1 0 0 0 0 0 0 0 0 0 0 0 0 1 1 1 1 1 1 0 0 0 0 1 1 1 1 1 1 1 1 0 0 0 0 1 1 0 0 1 1 1 1 1 1
0 0 1 1 1 1 0 0 0 0 1 1 1 1 1 1 0 0 0 0 1 1 0 0 0 0 0 0 0 0 1 1 1 1 1 1 1 1 1 1 1 1 0 0 1 1 1 1 1 1
0 0 0 0 1 1 1 1 1 1 0 0 0 0 0 0 1 1 1 1 0 0 0 0 1 1 1 1 1 1 0 0 0 0 1 1 0 0 0 0 0 0 0 0 1 1 1 1 0 0
1 1 0 0 0 0 0 0 0 0 1 1 0 0 0 0 1 1 1 1 1 1 1 1 0 0 0 0 0 0 0 0 1 1 1 1 0 0 1 1 0 0 1 1 0 0 0 0 1 1
0 0 1 1 1 1 0 0 1 1 1 1 1 1 0 0 0 0 0 0 1 1 0 0 1 1 0 0 1 1 0 0 1 1 0 0 1 1 1 1 1 1 1 1 1 1 0 0 0 0
1 1 0 0 0 0 1 1 0 0 0 0 0 0 0 0 1 1 1 1 1 1 0 0 1 1 1 1 1 1 1 1 1 1 1 1 0 0 0 0 1 1 1 1 1 1 1 1 0 0
0 0 1 1 1 1 0 0 1 1 0 0 1 1 1 1 0 0 0 0 1 1 1 1 1 1 1 1 0 0 1 1 1 1 0 0 1 1 1 1 1 1 0 0 1 1 1 1 1 1
1 1 0 0 1 1 1 1 0 0 1 1 0 0 0 0 0 0 0 0 0 0 0 0 1 1 1 1 0 0 1 1 0 0 1 1 1 1 0 0 1
0 0 1 1 0 0 0 0 0 0 1 1 1 1 0 0 0 0 0 0 1 1 0 0 0 0 1 1 1 1 1 1 0 0 1 1 1 1 0 0 1 1 0 0 1 1 1 1 1 1
0 0 0 0 1 1 1 1 1 1 0 0 1 1 1 1 1 1 1 1 0 0 1 1 1 1 1 1 0 0 0 0 1 1 1 1 0 0 0 0 1 1 0 0 1 1 0 0 0 0
0 0 1 1 1 1 0 0 1 1 1 1 1 1 0 0 0 0 1 1 0 0 1 1 1 1 1 1 0 0 1 1 1 1 0 0 1 1 1 1 0 0 0 0 1 1 1 1 1 1
1 1 1 1 1 1 0 0 1 1 1 1 1 1 0 0 1 1 0 0 1 1 1 1 0 0 1 1 1 1 0 0 0 0 1 1 1 1 1 1 0 0 1 1 0 0 1 1 1 1
0 0 0 0 1 1 0 0 1 1 1 1 1 1 1 1 0 0 1 1 0 0 0 0 1 1 1 1 1 1 1 1 1 1 1 1 1 1 1 1 1 1 0 0 1 1 1 1 1 1
1 1 0 0 0 0 1 1 1 1 1 1 1 1 1 1 0 0 1 1 0 0 1 1 1 1 0 0 1 1 1 1 1 1 1 1 1 1 1 1 0 0 1 1 1 1 1 1 0 0
0 0 1 1 1 1 1 1 0 0 1 1 1 1 1 1 1 1 0 0 0 0 0 0 0 0 0 0 1 1 1 1 0 0 0 0 1 1 1 1 1 1 1 1 0 0 1 1 1 1
0 0 1 1 0 0 1 1 1 1 0 0 1 1 0 0 0 0 1 1 0 0 1 1 1 1 1 1 1 1 0 0 1 1 1 1 1 1 1 1 1 1 1 1 1 1 0 0 0 0
1 1 0 0 0 0 0 0 1 1 0 0 0 0 0 0 1 1 0 0 1 1 1 1 0 0 1 1 0 0 1 1 0 0 1 1 0 0 1 1 0 0 0 0 1 1 1 1 1 1
0 0 1 1 1 1 0 0 0 0 0 0 0 0 1 1 0 0 1 1 1 1 1 1 1 1 0 0 1 1 1 1 0 0 1 1 1 1 0 0 0 0 0 0 0 0 0 0 0 0
1 1 0 0 0 0 0 0 0 0 0 0 0 0 0 0 1 1 0 0 0 0 0 0 1 1 1 1 0 0 0 0 1 1 1 1 0 0 1 1 0 0 0 0 1 1 1 1 1 1
1 1 0 0 0 0 1 1 0 0 0 0 0 0 0 0 1 1 1 1 0 0 0 0 1 1 1 1 1 1 0 0 0 0 0 0 0 0 1 1 1 1 1 1 0 0 0 0 1 1
0 0 1 1 0 0 1 1 1 1 0 0 0 0 0 0 1 1 1 1 1 1 1 1 0 0 1 1 0 0 0 0 1 1 1 1 1 1 0 0 1 1 0 0 1 1 1 1 0 0
0 0 1 1 0 0 0 0 0 0 0 0 0 0 1 1 0 0 0 0 1 1 0 0 1 1 1 1 0 0 0 0 1 1 1 1 1 1 1 1 1 1 0 0 1 1 0 0 1 1
1 1 0 0 0 0 1 1 1 1 1 1 0 0 1 1 1 1 0 0 0 0 0 0 0 0 1 1 1 1 0 0 1 1 1 1 1 1 0 0 1 1 1 1 0 0 0 0 1 1
1 1 1 1 0 0 0 0 0 0 1 1 1 1 1 1 1 1 0 0 1 1 0 0 0 0 1 1 0 0 0 0 1 1 0 0 0 0 1 1 0 0 0 0 0 0 0 0 0 0
1 1 0 0 0 0 1 1 1 1 1 1 1 1 1 1 0 0 0 0 0 0 0 0 0 0 1 1 0 0 1 1 0 0 1 1 0 0 1 1 0 0 0 0 0 0 1 1 0 0
0 0 0 0 1 1 0 0 0 0 1 1 0 0 1 1 0 0 0 0 0 0 1 1 0 0 0 0 0 0 0 0 1 1 1 1 0 0 1 1 1 1 0 0 1 1 1 1 0 0
0 0 0 0 1 1 1 1 1 1 0 0 0 0 0 0 0 0 0 0 0 0 1 1 0 0 1 1 1 1 0 0 0 0 1 1 0 0 0 0 1 1 0 0 1 1 0 0 0 0
1 1 0 0 1 1 0 0 1 1 0 0 0 0 0 0 0 0 0 0 0 0 0 0 0 0 0 0 1 1 1 1 1 1 1 1 0 0 0 0 1 1 1 1 1 1 1 1 1 1
0 0 1 1 1 1 0 0 0 0 1 1 0 0 0 0 0 0 0 0 0 0 0 0 1 1 0 0 1 1 1 1 1 1 0 0 1 1 1 1 1 1 0 0 1 1 1 1 1 1
0 0 1 1 1 1 1 1 1 1 1 1 0 0 0 0 1 1 1 1 1 1 0 0 1 1 1 1 1 1 0 0 1 1 0 0 0 0 1 1 0 0 1 1 1 1 1 1 0 0
1 1 0 0 0 0 0 0 1 1 0 0 0 0 0 0 1 1 1 1 1 1 0 0 0 0 0 0 0 0 0 0 0 0 1 1 0 0 0 0 0 0 1 1 0 0 0 0 1 1
1 1 1 1 1 1 0 0 1 1 1 1 1 1 0 0 0 0 0 0 1 1 0 0 1 1 0 0 1 1 0 0 1 1 0 0 1 1 1 1 1 1 1 1 1 1 1 1 0 0
1 1 0 0 0 0 1 1 0 0 0 0 0 0 0 0 1 1 1 1 1 1 0 0 1 1 1 1 1 1 1 1 1 1 0 0 0 0 0 0 1 1 1 1 1 1 1 1 0 0
0 0 1 1 1 1 0 0 1 1 0 0 1 1 1 1 1 1 0 0 1 1 1 1 1 1 1 1 1 1 1 1 1 1 0 0 1 1 1 1 1 1 0 0 1 1 1 1 1 1
1 1 0 0 1 1 1 1 0 0 0 0 0 0 0 0 0 0 0 0 0 0 0 0 1 1 1 1 0 0 0 0 0 0 1 1 1 1 0 0 1
0 0 1 1 0 0 0 0 0 0 1 1 1 1 0 0 0 0 0 0 1 1 0 0 0 0 1 1 1 1 1 1 0 0 1 1 1 1 0 0 1 1 0 0 1 1 1 1 1 1
0 0 0 0 1 1 1 1 1 1 0 0 1 1 1 1 1 1 1 1 0 0 1 1 1 1 1 1 0 0 0 0 1 1 1 1 0 0 0 0 1 1 0 0 1 1 0 0 0 0
0 0 1 1 1 1 0 0 1 1 1 1 1 1 0 0 0 0 1 1 1 1 1 1 1 1 1 1 0 0 1 1 1 1 0 0 1 1 1 1 0 0 0 0 1 1 1 1 1 1
1 1 1 1 1 1 0 0 1 1 0 0 1 1 0 0 1 1 0 0 1 1 1 1 0 0 1 1 1 1 0 0 0 0 1 1 1 1 1 1 0 0 1 1 0 0 1 1 1 1
0 0 1 1 1 1 0 0 1 1 1 1 1 1 1 1 0 0 1 1 0 0 0 0 1 1 1 1 1 1 1 1 1 1 1 1 1 1 1 1 1 1 0 0 1 1 1 1 1 1
1 1 0 0 0 0 1 1 1 1 1 1 0 0 1 1 0 0 1 1 0 0 1 1 1 1 0 0 1 1 1 1 1 1 1 1 1 1 1 1 0 0 1 1 1 1 1 1 0 0
0 0 1 1 1 1 1 1 0 0 1 1 1 1 1 1 1 1 0 0 0 0 0 0 0 0 0 0 1 1 1 1 0 0 0 0 1 1 1 1 1 1 1 1 0 0 1 1 1 1
0 0 1 1 1 1 1 1 1 1 0 0 1 1 0 0 0 0 1 1 0 0 1 1 1 1 1 1 1 1 0 0 1 1 1 1 1 1 1 1 1 1 1 1 1 1 0 0 0 0
1 1 0 0 0 0 0 0 1 1 0 0 0 0 0 0 1 1 0 0 1 1 1 1 0 0 1 1 0 0 1 1 0 0 1 1 0 0 1 1 0 0 0 0 1 1 1 1 1 1
0 0 1 1 1 1 0 0 0 0 0 0 0 0 1 1 0 0 1 1 1 1 1 1 1 1 0 0 1 1 1 1 0 0 1 1 1 1 0 0 0 0 0 0 0 0 0 0 0 0
1 1 0 0 0 0 0 0 0 0 0 0 0 0 0 0 1 1 0 0 0 0 0 0 1 1 1 1 0 0 0 0 1 1 1 1 0 0 1 1 0 0 0 0 1 1 1 1 1 1
1 1 0 0 0 0 1 1 0 0 0 0 0 0 0 0 1 1 1 1 0 0 0 0 1 1 1 1 1 1 0 0 0 0 0 0 0 0 1 1 1 1 1 1 0 0 0 0 1 1
0 0 1 1 0 0 1 1 1 1 0 0 0 0 0 0 1 1 1 1 1 1 1 1 0 0 1 1 0 0 0 0 1 1 1 1 1 1 0 0 1 1 0 0 1 1 1 1 0 0
0 0 1 1 0 0 0 0 0 0 0 0 0 0 1 1 0 0 0 0 1 1 0 0 1 1 1 1 0 0 0 0 1 1 1 1 1 1 1 1 1 1 0 0 1 1 0 0 1 1
1 1 0 0 0 0 1 1 1 1 1 1 0 0 1 1 1 1 0 0 0 0 0 0 0 0 1 1 1 1 0 0 1 1 1 1 1 1 0 0 1 1 1 1 0 0 0 0 1 1
1 1 1 1 0 0 0 0 0 0 1 1 1 1 1 1 1 1 0 0 1 1 0 0 0 0 1 1 0 0 0 0 1 1 0 0 0 0 1 1 0 0 0 0 0 0 0 0 0 0
0 0 0 0 0 0 1 1 1 1 1 1 1 1 1 1 0 0 0 0 0 0 0 0 0 0 1 1 0 0 1 1 0 0 1 1 0 0 0 0 0 0 0 0 0 0 0 0 0 0
0 0 0 0 1 1 0 0 0 0 0 0 0 0 1 1 0 0 0 0 0 0 0 0 1 1 0 0 0 0 0 0 1 1 1 1 0 0 1 1 1 1 0 0 1 1 1 1 0 0
0 0 0 0 1 1 1 1 1 1 0 0 0 0 0 0 0 0 0 0 0 0 1 1 0 0 1 1 1 1 0 0 0 0 1 1 0 0 0 0 1 1 0 0 1 1 0 0 0 0
0 0 0 0 1 1 0 0 1 1 0 0 0 0 0 0 0 0 0 0 0 0 0 0 0 0 0 0 1 1 1 1 1 1 1 1 0 0 0 0 1 1 1 1 1 1 1 1 1 1
0 0 1 1 1 1 0 0 0 0 1 1 0 0 0 0 0 0 0 0 0 0 0 0 1 1 0 0 1 1 1 1 1 1 0 0 1 1 1 1 1 1 0 0 1 1 1 1 1 1
0 0 1 1 1 1 1 1 1 1 0 0 0 0 0 0 1 1 1 1 1 1 0 0 1 1 1 1 1 1 0 0 1 1 0 0 0 0 1 1 0 0 1 1 1 1 1 1 0 0
1 1 0 0 0 0 0 0 1 1 0 0 0 0 0 0 1 1 1 1 1 1 0 0 0 0 0 0 0 0 0 0 0 0 1 1 0 0 0 0 0 0 1 1 0 0 0 0 1 1
1 1 1 1 1 1 0 0 1 1 1 1 1 1 0 0 0 0 0 0 1 1 0 0 1 1 0 0 1 1 0 0 1 1 0 0 1 1 1 1 1 1 1 1 1 1 1 1 0 0
1 1 0 0 0 0 1 1 0 0 0 0 0 0 0 0 1 1 1 1 1 1 0 0 1 1 1 1 1 1 1 1 1 1 0 0 0 0 0 0 1 1 1 1 1 1 1 1 0 0
0 0 1 1 1 1 0 0 1 1 0 0 1 1 1 1 1 1 0 0 1 1 1 1 1 1 1 1 1 1 1 1 1 1 1 1 1 1 1 1 1 1 0 0 1 1 1 1 1 1
1 1 0 0 1 1 1 1 0 0 0 0 0 0 0 0 0 0 0 0 0 0 0 0 1 1 1 1 0 0 0 0 0 0 1 1 1 1 0 0 1
1 1 1 1 0 0 1 1 1 1 1 1 1 1 1 1 0 0 0 0 1 1 1 1 0 0 1 1 1 1 1 1 0 0 1 1 0 0 0 0 0 0 1 1 1 1 0 0 0 0
0 0 1 1 1 1 1 1 0 0 0 0 1 1 1 1 0 0 1 1 1 1 1 1 0 0 0 0 1 1 0 0 1 1 1 1 1 1 1 1 1 1 0 0 1 1 0 0 0 0
0 0 0 0 0 0 0 0 1 1 1 1 1 1 0 0 0 0 1 1 1 1 1 1 0 0 1 1 1 1 1 1 1 1 1 1 0 0 1 1 0 0 1 1 1 1 1 1 1 1
1 1 1 1 0 0 0 0 1 1 1 1 1 1 1 1 0 0 0 0 1 1 1 1 1 1 1 1 1 1 0 0 0 0 1 1 0 0 0 0 0 0 0 0 0 0 1 1 0 0
1 1 0 0 1 1 0 0 1 1 0 0 0 0 1 1 0 0 0 0 0 0 1 1 0 0 1 1 1 1 1 1 1 1 0 0 0 0 1 1 0 0 0 0 0 0 0 0 0 0
0 0 1 1 1 1 0 0 1 1 1 1 1 1 1 1 1 1 1 1 1 1 0 0 0 0 1 1 0 0 0 0 1 1 0 0 1 1 1 1 0 0 0 0 1 1 0 0 1 1
1 1 1 1 1 1 0 0 1 1 0 0 0 0 1 1 0 0 1 1 1 1 1 1 0 0 0 0 1 1 0 0 1 1 1 1 1 1 0 0 0 0 0 0 0 0 0 0 1 1
1 1 0 0 0 0 1 1 0 0 0 0 0 0 0 0 0 0 1 1 1 1 1 1 1 1 1 1 1 1 0 0 1 1 0 0 1 1 1 1 1 1 1 1 1 1 0 0 0 0
0 0 0 0 1 1 1 1 1 1 1 1 1 1 0 0 1 1 0 0 1 1 1 1 0 0 1 1 1 1 0 0 1 1 0 0 1 1 1 1 1 1 0 0 0 0 0 0 0 0
0 0 1 1 1 1 0 0 0 0 1 1 1 1 0 0 1 1 1 1 1 1 1 1 1 1 0 0 0 0 1 1 1 1 0 0 0 0 0 0 1 1 1 1 1 1 1 1 1 1
0 0 0 0 0 0 1 1 1 1 0 0 1 1 1 1 0 0 1 1 1 1 0 0 1 1 1 1 0 0 1 1 0 0 1 1 1 1 0 0 1 1 1 1 0 0 1 1 0 0
1 1 0 0 1 1 1 1 1 1 1 1 1 1 0 0 0 0 1 1 1 1 0 0 1 1 1 1 0 0 1 1 1 1 1 1 1 1 1 1 0 0 0 0 0 0 1 1 0 0
1 1 1 1 0 0 1 1 0 0 1 1 1 1 0 0 1 1 1 1 0 0 0 0 1 1 1 1 0 0 0 0 0 0 1 1 1 1 1 1 1 1 1 1 1 1 0 0 0 0
1 1 0 0 1 1 0 0 0 0 0 0 1 1 0 0 0 0 1 1 0 0 0 0 0 0 1 1 0 0 1 1 1 1 1 1 0 0 0 0 0 0 1 1 0 0 0 0 1 1
0 0 1 1 1 1 1 1 0 0 1 1 1 1 0 0 0 0 1 1 1 1 0 0 0 0 0 0 0 0 1 1 1 1 0 0 1 1 1 1 1 1 1 1 0 0 0 0 0 0
1 1 0 0 1 1 0 0 0 0 0 0 1 1 0 0 0 0 0 0 1 1 1 1 0 0 1 1 1 1 1 1 0 0 0 0 1 1 0 0 0 0 1 1 0 0 1 1 0 0
1 1 1 1 1 1 1 1 0 0 1 1 1 1 0 0 0 0 1 1 1 1 0 0 0 0 0 0 1 1 1 1 1 1 1 1 1 1 1 1 1 1 1 1 1 1 1 1 1 1
1 1 1 1 1 1 1 1 1 1 1 1 0 0 0 0 0 0 0 0 0 0 1 1 0 0 0 0 1 1 0 0 1 1 1 1 1 1 1 1 0 0 0 0 0 0 0 0 1 1
1 1 1 1 1 1 0 0 1 1 1 1 1 1 1 1 1 1 0 0 1 1 0 0 1 1 1 1 1 1 0 0 1 1 1 1 1 1 1 1 1 1 0 0 1 1 0 0 0 0
1 1 1 1 1 1 1 1 1 1 1 1 1 1 1 1 0 0 1 1 0 0 1 1 1 1 0 0 0 0 1 1 1 1 0 0 1 1 1 1 1 1 0 0 1 1 1 1 1 1
1 1 0 0 1 1 0 0 0 0 1 1 1 1 1 1 1 1 0 0 1 1 1 1 0 0 1 1 0 0 0 0 1 1 1 1 1 1 0 0 1 1 1 1 0 0 1 1 1 1
0 0 0 0 0 0 0 0 1 1 0 0 1 1 0 0 0 0 0 0 1 1 0 0 0 0 0 0 1 1 0 0 0 0 1 1 1 1 1 1 1 1 1 1 0 0 0 0 1 1
0 0 1 1 1 1 0 0 1 1 1 1 1 1 0 0 1 1 1 1 1 1 1 1 1 1 1 1 0 0 1 1 0 0 1 1 0 0 1 1 1 1 0 0 0 0 0 0 1 1
0 0 1 1 1 1 1 1 1 1 1 1 1 1 0 0 0 0 0 0 1 1 1 1 1 1 1 1 1 1 0 0 1 1 1 1 1 1 0 0 1 1 1 1 1 1 0 0 0 0
1 1 1 1 0 0 1 1 0 0 0 0 1 1 1 1 1 1 1 1 1 1 1 1 1 1 1 1 0 0 1 1 0 0 1 1 1 1 0 0 0 0 0 0 1 1 1 1 0 0
1 1 1 1 1 1 0 0 0 0 0 0 1 1 0 0 1 1 0 0 0 0 1 1 1 1 1 1 0 0 1 1 1 1 0 0 1 1 1 1 1 1 1 1 1 1 1 1 1 1
0 0 1 1 1 1 1 1 1 1 1 1 1 1 0 0 1 1 0 0 0 0 1 1 0 0 0 0 1 1 1 1 1 1 1 1 1 1 0 0 1
0 0 1 1 1 1 0 0 1 1 1 1 1 1 0 0 1 1 0 0 0 0 1 1 0 0 0 0 1 1 1 1 1 1 0 0 0 0 0 0 0 0 1 1 1 1 0 0 1 1
0 0 0 0 1 1 1 1 0 0 1 1 1 1 1 1 0 0 1 1 1 1 1 1 0 0 0 0 0 0 0 0 1 1 1 1 0 0 0 0 0 0 0 0 1 1 0 0 0 0
1 1 1 1 1 1 0 0 1 1 1 1 1 1 0 0 0 0 1 1 1 1 1 1 1 1 1 1 0 0 1 1 1 1 0 0 1 1 1 1 0 0 1 1 0 0 0 0 1 1
1 1 0 0 1 1 1 1 0 0 1 1 1 1 1 1 0 0 0 0 1 1 1 1 1 1 1 1 1 1 1 1 0 0 1 1 1 1 1 1 0 0 1 1 1 1 1 1 0 0
0 0 0 0 1 1 0 0 1 1 1 1 0 0 0 0 0 0 1 1 1 1 0 0 1 1 0 0 1 1 1 1 1 1 0 0 1 1 1 1 1 1 0 0 0 0 1 1 0 0
0 0 0 0 1 1 1 1 1 1 0 0 1 1 0 0 0 0 1 1 0 0 1 1 0 0 1 1 0 0 1 1 1 1 0 0 0 0 1 1 0 0 0 0 0 0 1 1 0 0
1 1 1 1 1 1 0 0 1 1 1 1 0 0 0 0 1 1 1 1 1 1 1 1 0 0 0 0 1 1 1 1 0 0 0 0 1 1 1 1 1 1 1 1 0 0 1 1 0 0
0 0 0 0 0 0 0 0 0 0 0 0 1 1 1 1 0 0 1 1 0 0 0 0 1 1 1 1 1 1 0 0 0 0 0 0 1 1 1 1 0 0 1 1 1 1 0 0 0 0
0 0 0 0 1 1 0 0 1 1 0 0 0 0 0 0 1 1 0 0 1 1 1 1 0 0 1 1 1 1 1 1 1 1 1 1 0 0 1 1 1 1 0 0 1 1 0 0 0 0
1 1 0 0 1 1 0 0 0 0 1 1 0 0 0 0 0 0 1 1 1 1 1 1 1 1 0 0 0 0 1 1 0 0 0 0 0 0 0 0 1 1 1 1 0 0 1 1 1 1
0 0 0 0 1 1 1 1 1 1 0 0 1 1 1 1 1 1 0 0 0 0 1 1 1 1 0 0 1 1 0 0 0 0 1 1 1 1 0 0 1 1 1 1 1 1 1 1 0 0
0 0 1 1 1 1 1 1 0 0 0 0 0 0 0 0 0 0 1 1 1 1 0 0 1 1 1 1 0 0 0 0 1 1 0 0 1 1 1 1 0 0 1 1 1 1 1 1 0 0
1 1 1 1 0 0 0 0 1 1 0 0 0 0 1 1 1 1 1 1 0 0 1 1 1 1 1 1 0 0 0 0 0 0 1 1 0 0 1 1 1 1 1 1 1 1 1 1 1 1
1 1 1 1 1 1 0 0 0 0 0 0 0 0 1 1 0 0 1 1 1 1 1 1 1 1 1 1 0 0 1 1 1 1 1 1 0 0 0 0 1 1 1 1 1 1 0 0 1 1
0 0 0 0 1 1 1 1 0 0 0 0 1 1 0 0 0 0 0 0 1 1 0 0 1 1 0 0 0 0 0 0 0 0 1 1 1 1 1 1 0 0 1 1 1 1 0 0 0 0
1 1 0 0 1 1 0 0 0 0 0 0 1 1 0 0 1 1 1 1 0 0 0 0 0 0 0 0 1 1 1 1 0 0 0 0 0 0 1 1 1 1 1 1 0 0 1 1 1 1
1 1 1 1 1 1 0 0 0 0 1 1 1 1 0 0 0 0 1 1 0 0 0 0 0 0 1 1 1 1 0 0 1 1 0 0 1 1 1 1 0 0 1 1 1 1 1 1 1 1
0 0 0 0 0 0 1 1 0 0 1 1 0 0 0 0 1 1 1 1 0 0 0 0 1 1 0 0 1 1 1 1 0 0 1 1 1 1 1 1 0 0 0 0 1 1 0 0 0 0
1 1 0 0 1 1 0 0 0 0 1 1 1 1 0 0 0 0 0 0 1 1 1 1 0 0 0 0 1 1 1 1 1 1 0 0 1 1 0 0 1 1 0 0 1 1 1 1 0 0
1 1 0 0 0 0 0 0 0 0 0 0 0 0 0 0 1 1 0 0 1 1 1 1 1 1 0 0 1 1 1 1 0 0 0 0 1 1 0 0 0 0 0 0 1 1 1 1 1 1
0 0 0 0 1 1 0 0 0 0 1 1 1 1 1 1 0 0 0 0 1 1 0 0 0 0 1 1 0 0 0 0 1 1 1 1 1 1 0 0 0 0 1 1 1 1 1 1 1 1
0 0 0 0 0 0 1 1 1 1 0 0 1 1 0 0 1 1 1 1 0 0 0 0 0 0 1 1 1 1 0 0 0 0 1 1 0 0 1 1 0 0 0 0 1 1 0 0 1 1
1 1 1 1 1 1 1 1 0 0 0 0 0 0 0 0 1 1 1 1 1 1 1 1 1 1 1 1 0 0 1 1 0 0 0 0 0 0 1 1 1 1 0 0 0 0 1 1 1 1
1 1 1 1 1 1 0 0 1 1 1 1 0 0 0 0 0 0 1 1 1 1 0 0 1 1 0 0 1 1 0 0 0 0 1 1 1 1 0 0 1 1 1 1 1 1 0 0 0 0
1 1 1 1 0 0 0 0 0 0 1 1 0 0 0 0 1 1 1 1 1 1 1 1 1 1 1 1 1 1 1 1 0 0 0 0 0 0 0 0 0 0 1 1 1 1 0 0 1 1
1 1 0 0 1 1 0 0 1 1 0 0 1 1 0 0 1 1 0 0 1 1 1 1 1 1 1 1 0 0 1 1 1 1 1 1 1 1 1 1 1 1 1 1 0 0 1 1 0 0
0 0 1 1 1 1 1 1 0 0 0 0 1 1 0 0 0 0 1 1 1 1 0 0 1 1 1 1 1 1 1 1 0 0 1 1 0 0 1 1 1
1 1 1 1 0 0 1 1 1 1 0 0 1 1 1 1 0 0 0 0 0 0 1 1 0 0 0 0 0 0 1 1 1 1 1 1 0 0 1 1 0 0 0 0 1 1 1 1 1 1
0 0 1 1 0 0 1 1 1 1 0 0 0 0 0 0 1 1 1 1 1 1 1 1 1 1 0 0 0 0 0 0 1 1 0 0 1 1 1 1 0 0 0 0 0 0 0 0 0 0
0 0 0 0 0 0 0 0 0 0 1 1 1 1 1 1 0 0 1 1 1 1 1 1 0 0 1 1 1 1 1 1 0 0 1 1 0 0 1 1 0 0 0 0 0 0 1 1 1 1
1 1 1 1 0 0 0 0 0 0 1 1 1 1 1 1 1 1 0 0 1 1 1 1 1 1 1 1 1 1 0 0 0 0 1 1 0 0 0 0 0 0 1 1 0 0 0 0 1 1
1 1 0 0 1 1 0 0 1 1 0 0 0 0 1 1 0 0 1 1 0 0 1 1 0 0 1 1 1 1 1 1 1 1 0 0 1 1 1 1 1 1 0 0 0 0 0 0 0 0
1 1 0 0 1 1 0 0 1 1 1 1 1 1 0 0 1 1 0 0 1 1 0 0 0 0 0 0 0 0 1 1 1 1 1 1 1 1 1 1 0 0 1 1 1 1 0 0 1 1
1 1 0 0 1 1 0 0 1 1 0 0 1 1 1 1 1 1 1 1 1 1 1 1 0 0 0 0 1 1 1 1 1 1 1 1 1 1 0 0 0 0 1 1 1 1 1 1 1 1
1 1 1 1 0 0 1 1 1 1 0 0 0 0 0 0 1 1 0 0 1 1 1 1 1 1 1 1 1 1 0 0 0 0 0 0 0 0 1 1 0 0 1 1 1 1 0 0 0 0
0 0 0 0 0 0 1 1 1 1 1 1 1 1 0 0 0 0 0 0 1 1 1 1 0 0 1 1 1 1 0 0 1 1 0 0 1 1 1 1 1 1 0 0 1 1 1 1 1 1
0 0 1 1 1 1 0 0 0 0 1 1 0 0 0 0 1 1 0 0 1 1 0 0 0 0 0 0 0 0 1 1 0 0 0 0 0 0 0 0 1 1 1 1 1 1 1 1 1 1
1 1 0 0 1 1 1 1 1 1 0 0 1 1 1 1 1 1 1 1 1 1 1 1 1 1 0 0 0 0 0 0 0 0 1 1 1 1 0 0 1 1 1 1 0 0 1 1 1 1
1 1 0 0 1 1 1 1 1 1 1 1 1 1 1 1 0 0 1 1 1 1 0 0 1 1 0 0 0 0 1 1 1 1 1 1 1 1 1 1 1 1 1 1 0 0 1 1 0 0
1 1 1 1 0 0 1 1 1 1 1 1 1 1 0 0 1 1 0 0 0 0 0 0 1 1 1 1 0 0 0 0 0 0 1 1 1 1 1 1 1 1 1 1 0 0 0 0 0 0
0 0 0 0 1 1 0 0 0 0 1 1 1 1 0 0 0 0 1 1 0 0 0 0 1 1 1 1 0 0 1 1 1 1 1 1 0 0 1 1 0 0 1 1 1 1 1 1 1 1
0 0 1 1 1 1 1 1 0 0 0 0 1 1 1 1 0 0 1 1 1 1 0 0 0 0 0 0 0 0 1 1 1 1 0 0 1 1 1 1 1 1 0 0 1 1 0 0 0 0
1 1 1 1 1 1 0 0 1 1 0 0 1 1 0 0 0 0 0 0 0 0 0 0 0 0 1 1 1 1 1 1 1 1 0 0 1 1 1 1 0 0 1 1 1 1 1 1 1 1
1 1 1 1 1 1 1 1 0 0 1 1 1 1 0 0 0 0 1 1 1 1 1 1 0 0 0 0 1 1 1 1 1 1 1 1 1 1 1 1 1 1 1 1 1 1 1 1 1 1
0 0 0 0 1 1 1 1 1 1 1 1 1 1 0 0 0 0 1 1 0 0 1 1 0 0 1 1 1 1 0 0 0 0 1 1 1 1 1 1 0 0 0 0 1 1 0 0 1 1
1 1 1 1 1 1 0 0 1 1 1 1 1 1 1 1 0 0 0 0 1 1 0 0 0 0 0 0 1 1 0 0 1 1 1 1 1 1 1 1 1 1 0 0 0 0 0 0 0 0
1 1 1 1 1 1 1 1 1 1 0 0 1 1 1 1 0 0 1 1 0 0 1 1 1 1 0 1 0 0 1 1 1 1 0 0 1 1 0 0 1 1 0 0 1 1 1 1 1 1
1 1 1 1 1 1 0 0 0 0 1 1 1 1 1 1 1 1 0 0 1 1 0 0 0 0 0 0 0 0 0 0 0 0 1 1 1 1 0 0 1 1 1 1 1 1 0 0 1 1
0 0 0 0 0 0 0 0 0 0 0 0 1 1 0 0 1 1 0 0 0 0 0 0 0 0 1 1 1 1 0 0 0 0 1 1 1 1 1 1 1 1 0 0 0 0 1 1 1 1
0 0 1 1 1 1 0 0 1 1 1 1 0 0 0 0 1 1 1 1 1 1 1 1 0 0 0 0 0 0 1 1 0 0 1 1 1 1 1 1 0 0 0 0 0 0 1 1 1 1
0 0 1 1 1 1 1 1 1 1 1 1 1 1 0 0 0 0 1 1 1 1 1 1 1 1 1 1 1 1 0 0 0 0 1 1 1 1 0 0 1 1 1 1 0 0 0 0 0 0
1 1 0 0 0 0 1 1 1 1 1 1 1 1 1 1 1 1 1 1 1 1 1 1 1 1 1 1 0 0 1 1 0 0 1 1 1 1 0 0 0 0 0 0 1 1 1 1 0 0
1 1 1 1 1 1 0 0 0 0 0 0 1 1 0 0 1 1 1 1 0 0 0 0 1 1 1 1 0 0 1 1 1 1 0 0 1 1 1 1 1 1 1 1 1 1 1 1 1 1
0 0 0 0 1 1 1 1 1 1 1 1 1 1 0 0 1 1 0 0 0 0 0 0 1 1 0 0 1 1 1 1 1 1 1 1 1 1 1 1 1
1 1 1 1 1 1 0 0 1 1 1 1 1 1 0 0 0 0 1 1 1 1 1 1 1 1 1 1 1 1 1 1 0 0 1 1 0 0 1 1 0 0 1 1 1 1 1 1 1 1
0 0 0 0 0 0 1 1 1 1 0 0 0 0 1 1 1 1 1 1 0 0 1 1 1 1 1 1 1 1 0 0 1 1 1 1 1 1 1 1 0 0 0 0 0 0 0 0 0 0
0 0 1 1 0 0 0 0 1 1 1 1 1 1 1 1 0 0 1 1 1 1 1 1 1 1 0 0 0 0 1 1 0 0 1 1 1 1 1 1 1 1 0 0 1 1 1 1 1 1
1 1 0 0 0 0 0 0 1 1 1 1 1 1 1 1 0 0 0 0 1 1 1 1 1 1 0 0 1 1 0 0 0 0 1 1 0 0 0 0 0 0 1 1 1 1 0 0 1 1
1 1 0 0 1 1 0 0 1 1 0 0 0 0 1 1 1 1 1 1 1 1 1 1 0 0 0 0 0 0 1 1 1 1 0 0 1 1 1 1 1 1 0 0 0 0 1 1 0 0
1 1 0 0 1 1 0 0 1 1 1 1 1 1 0 0 1 1 0 0 1 1 1 1 0 0 0 0 0 0 1 1 1 1 1 1 1 1 1 1 0 0 1 1 1 1 0 0 1 1
1 1 1 1 1 1 0 0 1 1 1 1 1 1 1 1 0 0 1 1 1 1 1 1 0 0 0 0 1 1 1 1 1 1 1 1 1 1 0 0 0 0 1 1 0 0 0 0 1 1
1 1 0 0 0 0 1 1 1 1 0 0 0 0 0 0 0 0 0 0 1 1 1 1 1 1 1 1 1 1 1 1 1 1 0 0 0 0 1 1 0 0 1 1 1 1 0 0 0 0
0 0 0 0 0 0 1 1 1 1 1 1 0 0 0 0 0 0 0 0 1 1 1 1 0 0 1 1 1 1 0 0 0 0 1 1 1 1 1 1 0 0 1 1 1 1 0 0 0 0
1 1 1 1 1 1 0 0 0 0 1 1 1 1 0 0 0 0 1 1 1 1 0 0 1 1 0 0 0 0 0 0 0 0 0 0 0 0 0 0 0 0 1 1 1 1 1 1 1 1
1 1 0 0 1 1 1 1 1 1 0 0 1 1 1 1 1 1 1 1 1 1 0 0 1 1 1 1 0 0 0 0 0 0 1 1 1 1 0 0 1 1 1 1 1 1 1 1 1 1
1 1 0 0 1 1 1 1 0 0 1 1 0 0 1 1 0 0 1 1 1 1 0 0 1 1 1 1 0 0 0 0 1 1 0 0 1 1 1 1 1 1 1 1 0 0 0 0 0 0
1 1 1 1 0 0 1 1 1 1 1 1 1 1 0 0 1 1 1 1 0 0 0 0 1 1 1 1 1 1 0 0 0 0 1 1 1 1 1 1 1 1 1 1 1 1 0 0 1 1
0 0 0 0 1 1 0 0 0 0 1 1 0 0 1 1 0 0 1 1 1 1 0 0 1 1 0 0 0 0 1 1 1 1 0 0 0 0 0 0 1 1 1 1 1 1 0 0 1 1
0 0 1 1 1 1 1 1 0 0 1 1 1 1 1 1 0 0 0 0 1 1 0 0 0 0 0 0 0 0 1 1 1 1 0 0 1 1 1 1 1 1 0 0 1 1 1 1 0 0
1 1 1 1 1 1 0 0 0 0 0 0 1 1 0 0 1 1 0 0 0 0 0 0 0 0 1 1 1 1 1 1 0 0 1 1 1 1 1 1 0 0 1 1 0 0 1 1 0 0
1 1 1 1 0 0 1 1 0 0 1 1 1 1 0 0 1 1 0 0 1 1 0 0 0 0 0 0 1 1 1 1 1 1 1 1 0 0 1 1 1 1 1 1 1 1 1 1 0 0
0 0 0 0 1 1 1 1 1 1 0 0 1 1 0 0 0 0 1 1 1 1 1 1 0 0 0 0 1 1 0 0 1 1 1 1 1 1 1 1 0 0 0 0 1 1 0 0 1 1
1 1 1 1 1 1 0 0 1 1 1 1 1 1 1 1 0 0 0 0 1 1 0 0 1 1 0 0 1 1 0 0 1 1 1 1 0 0 1 1 1 1 0 0 0 0 0 0 1 1
1 1 1 1 1 1 1 1 1 1 1 1 1 1 1 1 0 0 1 1 0 0 1 1 1 1 0 0 0 0 1 1 1 1 0 0 1 1 1 1 1 1 0 0 1 1 0 0 1 1
0 0 1 1 1 1 0 0 0 0 1 1 1 1 1 1 1 1 0 0 1 1 1 1 0 0 1 1 1 1 0 0 1 1 1 1 1 1 0 0 1 1 1 1 0 0 0 0 1 1
1 1 0 0 0 0 1 1 1 1 0 0 1 1 0 0 0 0 0 0 0 0 0 0 1 1 1 1 1 1 0 0 0 0 1 1 0 0 1 1 1 1 1 1 0 0 1 1 1 1
0 0 1 1 0 0 0 0 0 0 1 1 0 0 0 0 1 1 1 1 1 1 1 1 0 0 0 0 1 1 1 1 1 1 1 1 1 1 1 1 1 1 0 0 1 1 1 1 1 1
0 0 1 1 0 0 1 1 1 1 1 1 1 1 0 0 0 0 1 1 1 1 1 1 1 1 0 0 1 1 0 0 1 1 1 1 1 1 0 0 0 0 1 1 0 0 1 1 0 0
1 1 1 1 0 0 1 1 1 1 0 0 1 1 1 1 1 1 1 1 1 1 1 1 1 1 1 1 1 1 1 1 0 0 1 1 1 1 0 0 0 0 0 0 1 1 1 1 0 0
1 1 1 1 1 1 0 0 0 0 0 0 1 1 0 0 0 0 1 1 1 1 0 0 1 1 1 1 1 1 1 1 1 1 0 0 1 1 1 1 1 1 1 1 0 0 1 1 1 1
0 0 0 0 1 1 1 1 0 0 1 1 1 1 0 0 1 1 0 0 0 0 1 1 1 1 0 0 1 1 0 0 1 1 1 1 1 1 0 0 1
1 1 1 1 0 0 0 0 1 1 0 0 1 1 1 1 0 0 1 1 1 1 1 1 0 0 1 1 1 1 1 1 0 0 0 0 0 0 0 0 0 0 1 1 1 1 0 0 1 1
0 0 0 0 0 0 0 0 0 0 0 0 0 0 0 0 1 1 1 1 1 1 1 1 1 1 1 1 0 0 0 0 1 1 0 0 0 0 0 0 1 1 0 0 1 1 0 0 0 0
0 0 1 1 1 1 1 1 1 1 1 1 1 1 1 1 0 0 1 1 1 1 1 1 1 1 1 1 0 0 0 0 1 1 1 1 1 1 1 1 0 0 1 1 1 1 0 0 1 1
1 1 1 1 1 1 1 1 1 1 1 1 1 1 1 1 1 1 0 0 1 1 1 1 1 1 1 1 1 1 0 0 0 0 1 1 0 0 1 1 1 1 1 1 1 1 0 1 0 0
1 1 0 0 1 1 0 0 1 1 0 0 0 0 1 1 1 1 1 1 1 1 1 1 1 1 1 1 1 1 1 1 1 1 1 1 0 0 1 1 1 1 0 0 0 0 1 1 0 0
1 1 1 1 1 1 0 0 1 1 1 1 1 1 0 0 0 0 1 1 1 1 0 0 0 0 1 1 0 0 1 1 1 1 0 0 1 1 1 1 0 0 0 0 1 1 0 0 1 1
1 1 1 1 1 1 0 0 1 1 1 1 0 0 1 1 1 1 1 1 1 1 1 1 0 0 0 0 0 0 1 1 1 1 0 0 0 0 1 1 1 1 1 1 1 1 1 1 1 1
1 1 0 0 0 0 1 1 1 1 1 1 1 1 0 0 1 1 1 1 0 0 0 0 1 1 0 0 1 1 1 1 1 1 0 0 1 1 1 1 0 0 1 1 1 1 0 0 0 0
1 1 0 0 1 1 1 1 1 1 1 1 1 1 0 0 1 1 1 1 1 1 1 1 1 1 1 1 1 1 1 1 1 1 1 1 0 0 1 1 0 0 1 1 1 1 1 1 0 0
1 1 1 1 1 1 0 0 0 0 0 1 0 0 1 1 0 0 1 1 1 1 1 1 1 1 1 1 1 1 1 1 0 0 0 0 0 0 0 0 1 1 1 1 0 0 0 0 1 1
0 0 0 0 1 1 1 1 1 1 0 0 1 1 0 0 1 1 0 0 0 0 0 0 1 1 1 1 1 1 0 0 1 1 1 1 1 1 1 1 1 1 1 1 0 0 0 0 0 0
1 1 0 0 1 1 1 1 0 0 1 1 0 0 0 0 0 0 1 1 1 1 1 1 1 1 1 1 0 0 0 0 1 1 0 0 0 0 1 1 0 0 0 0 0 0 1 1 0 0
1 1 1 1 0 0 1 1 0 0 1 1 1 1 0 0 1 1 1 1 0 0 1 1 1 1 1 1 0 0 0 0 0 0 1 1 1 1 1 1 1 1 1 1 1 1 1 1 1 1
1 1 1 1 1 1 0 0 0 1 0 0 1 1 1 1 1 1 1 1 0 0 0 0 0 0 1 1 0 0 1 1 1 1 0 0 1 1 0 0 0 0 1 1 0 0 0 0 1 1
0 0 1 1 1 1 1 1 1 1 0 0 1 1 1 1 0 0 1 1 0 0 0 0 0 0 0 0 0 0 1 1 1 1 1 1 1 1 0 0 1 1 1 1 1 1 0 0 0 0
0 0 0 0 0 0 0 0 1 1 0 0 1 1 1 1 0 0 0 0 0 0 0 0 0 0 1 1 0 0 1 1 1 1 1 1 1 1 1 1 0 0 1 1 1 1 1 1 1 1
1 1 1 1 0 0 0 0 0 0 1 1 1 1 0 0 1 1 0 0 0 0 0 0 0 0 0 0 0 0 1 1 1 1 1 1 1 1 1 1 0 0 1 1 1 1 1 1 0 0
0 0 1 1 1 1 0 0 0 0 1 1 0 0 0 0 0 0 1 1 0 0 0 0 1 1 0 0 0 0 1 1 1 1 1 1 0 0 1 1 1 1 0 0 0 0 0 0 1 1
1 1 1 1 1 1 1 1 1 1 1 1 1 1 1 1 0 0 0 0 1 1 0 0 0 0 0 0 1 1 0 0 1 1 1 1 1 1 1 1 1 1 0 0 0 0 1 1 0 0
1 1 1 1 0 0 0 0 0 0 0 0 0 1 1 1 1 1 1 1 0 0 1 1 0 0 0 1 0 0 1 1 1 1 0 0 1 1 1 1 1 1 0 0 1 1 1 1 1 1
1 1 1 1 1 1 0 0 0 0 0 0 1 1 1 1 1 1 1 1 1 1 0 0 0 0 1 1 0 0 0 0 1 1 1 1 1 1 1 1 1 1 0 0 0 0 0 0 1 1
0 0 0 0 0 0 1 1 0 0 0 0 1 1 0 0 1 1 1 1 0 0 1 1 1 1 1 1 1 1 0 0 0 0 1 1 0 1 1 1 0 0 1 1 1 1 0 0 1 1
1 1 1 1 1 1 1 1 0 0 1 1 0 0 1 1 1 1 1 1 1 1 1 1 1 1 0 0 1 1 0 0 1 1 1 1 1 1 0 0 0 0 0 0 0 0 1 1 1 1
1 1 1 1 1 1 1 1 1 1 1 1 0 0 1 1 1 1 1 1 0 0 0 0 1 1 1 1 1 1 0 0 1 1 1 1 1 1 0 1 1 1 1 1 1 1 1 1 0 0
1 1 1 1 0 0 1 1 0 0 0 0 0 0 1 1 1 1 1 1 1 1 1 1 1 1 0 0 0 0 1 1 1 1 1 1 0 0 0 0 0 0 0 0 0 0 1 1 0 0
1 1 1 1 0 0 0 0 0 0 1 1 1 1 0 0 0 0 1 1 1 1 0 0 1 1 1 1 0 0 0 0 1 1 0 0 1 1 1 1 1 1 1 1 0 0 1 1 1 1
1 1 1 1 1 1 1 1 1 1 0 0 1 1 0 0 1 1 1 1 0 0 0 0 0 0 0 0 1 1 1 1 1 1 0 0 1 1 1 1 0
0 0 1 1 0 0 1 1 1 1 1 1 0 0 1 1 0 0 1 1 1 1 1 1 0 0 1 1 1 1 0 0 0 0 0 0 0 0 0 0 0 0 0 0 1 1 0 0 1 1
0 0 0 0 1 1 1 1 0 0 0 0 1 1 1 1 0 0 1 1 1 1 1 1 0 0 1 1 0 0 0 0 1 1 1 1 0 0 0 0 0 0 1 1 1 1 0 0 0 0
0 0 0 0 1 1 0 0 1 1 1 1 0 0 0 0 0 0 1 1 1 1 1 1 1 1 1 1 0 0 1 1 1 1 0 0 1 1 1 1 0 0 1 1 0 0 1 1 1 1
1 1 1 1 1 1 1 1 1 1 1 1 0 0 0 0 1 1 0 0 1 1 1 1 1 1 1 1 1 1 0 0 0 0 1 1 0 0 1 1 0 0 1 1 1 1 1 1 0 0
0 0 0 0 1 1 0 0 1 1 1 1 0 0 0 0 0 0 1 1 1 1 0 0 1 1 1 1 1 1 1 1 1 1 1 1 1 1 1 1 1 1 0 0 0 0 0 0 0 0
1 1 0 0 1 1 1 1 1 1 1 1 1 1 0 0 0 0 1 1 0 0 1 1 0 0 1 1 0 0 1 1 1 1 0 0 0 0 1 1 0 0 1 1 1 1 0 0 0 0
1 1 1 1 1 1 0 0 0 0 1 1 0 0 1 1 1 1 0 0 1 1 1 1 0 0 0 0 1 1 1 1 0 0 1 1 1 1 1 1 1 1 1 1 0 0 1 1 1 1
1 1 0 0 0 0 1 1 1 1 1 1 1 1 0 0 0 0 1 1 0 0 1 1 1 1 1 1 0 0 1 1 0 0 1 1 1 1 1 1 0 0 1 1 1 1 0 0 0 0
1 1 0 0 1 1 0 0 1 1 0 0 0 0 1 1 0 0 0 0 1 1 1 1 0 0 1 1 1 1 0 0 1 1 1 1 1 1 1 1 0 0 0 0 1 1 1 1 0 0
0 0 1 1 1 1 0 0 0 0 0 0 0 0 1 1 1 1 1 1 1 1 1 1 1 1 0 0 1 1 1 1 0 0 0 0 0 0 0 0 1 1 1 1 0 0 0 0 1 1
0 0 0 0 1 1 1 1 1 1 0 0 1 1 0 0 1 1 1 1 0 0 0 0 1 1 1 1 0 0 0 0 0 0 1 1 1 1 1 1 1 1 0 0 0 0 1 1 0 0
0 0 1 1 1 1 0 0 1 1 0 0 0 0 1 1 0 0 1 1 1 1 0 0 1 1 1 1 0 0 0 0 1 1 0 0 1 1 1 1 1 1 1 1 1 1 1 1 0 0
1 1 1 1 0 0 1 1 1 1 0 0 0 0 0 0 1 1 0 0 0 0 1 1 1 1 1 1 0 0 0 0 0 0 1 1 1 1 1 1 1 1 1 1 1 1 1 1 1 1
0 0 1 1 1 1 0 0 1 1 0 0 1 1 1 1 0 0 1 1 1 1 0 0 0 0 1 1 0 0 1 1 1 1 1 1 1 1 1 1 0 0 1 1 1 1 0 0 1 1
0 0 0 0 1 1 1 1 1 1 1 1 0 0 1 1 0 0 1 1 0 0 0 0 0 0 0 0 0 0 1 1 0 0 1 1 1 1 1 1 1 1 0 0 1 1 0 0 0 0
1 1 1 1 1 1 0 0 0 0 0 0 1 1 1 1 0 0 1 1 0 0 0 0 0 0 1 1 1 1 1 1 1 1 1 1 0 0 1 1 0 0 0 0 0 0 0 0 0 0
1 1 1 1 0 0 1 1 0 0 1 1 1 1 0 0 1 1 0 0 0 0 0 0 0 0 1 1 0 0 1 1 0 0 1 1 1 1 1 1 0 0 1 1 1 1 1 1 1 1
0 0 0 0 1 1 0 0 0 0 1 1 0 0 0 0 0 0 1 1 0 0 0 0 1 1 0 0 0 0 1 1 1 1 0 0 0 0 1 1 1 1 0 0 1 1 0 0 0 0
1 1 0 0 1 1 1 1 1 1 1 1 1 1 0 0 0 0 0 0 1 1 1 1 0 0 0 0 1 1 1 1 1 1 1 1 1 1 1 1 1 1 0 0 1 1 0 0 0 0
1 1 1 1 0 0 0 0 1 1 0 0 0 0 0 0 1 1 1 1 0 0 1 1 0 0 1 1 1 1 0 0 1 1 0 0 1 1 0 0 1 1 0 0 1 1 0 0 1 1
0 0 0 0 1 1 0 0 0 0 1 1 1 1 1 1 0 0 0 0 1 1 0 0 0 0 1 1 0 0 0 0 1 1 0 0 1 1 1 1 1 1 0 0 0 0 1 1 1 1
1 1 0 0 0 0 1 1 1 1 0 0 1 1 0 0 1 1 1 1 1 1 1 1 1 1 1 1 0 0 0 0 0 0 1 1 0 0 1 1 0 0 0 0 1 1 1 1 0 0
1 1 1 1 1 1 0 0 1 1 1 1 0 0 1 1 1 1 0 0 1 1 1 1 1 1 1 1 0 0 1 1 0 0 1 1 0 0 0 0 0 0 0 0 0 0 1 1 1 1
1 1 1 1 0 0 1 1 1 1 0 0 0 0 0 0 1 1 0 0 0 0 0 0 1 1 0 0 1 1 0 0 0 0 0 0 0 0 1 1 1 1 1 1 0 0 0 0 0 0
1 1 1 1 1 1 1 1 1 1 0 0 0 0 0 0 1 1 1 1 1 1 1 1 1 1 0 0 1 1 1 1 1 1 1 1 0 0 0 0 0 0 0 0 1 1 1 1 0 0
1 1 1 1 0 0 0 0 1 1 0 0 1 1 0 0 1 1 0 0 0 0 1 1 1 1 1 1 0 0 1 1 1 1 0 0 1 1 0 0 1 1 0 0 0 0 1 1 1 1
1 1 0 0 1 1 1 1 1 1 1 1 0 0 0 0 0 0 1 1 0 0 0 0 1 1 1 1 1 1 1 1 0 0 0 0 1 1 0 0 1
1 1 1 1 0 0 0 0 1 1 1 1 1 1 0 0 0 0 1 1 1 1 1 1 0 0 1 1 1 1 1 1 0 0 1 1 0 0 0 0 0 0 0 0 0 0 1 1 0 0
0 0 0 0 1 1 1 1 1 1 0 0 1 1 1 1 1 1 1 1 1 1 1 1 1 1 1 1 1 1 0 0 1 1 1 1 0 0 1 1 1 1 0 0 0 0 0 0 0 0
0 0 1 1 1 1 0 0 1 1 1 1 1 1 0 0 0 0 1 1 1 1 1 1 1 1 1 1 0 0 1 1 0 0 1 1 1 1 1 1 0 0 0 0 1 1 1 1 1 1
1 1 1 1 1 1 0 0 1 1 1 1 1 1 0 0 1 1 0 0 1 1 1 1 1 1 1 1 1 1 0 0 0 0 1 1 0 0 1 1 1 1 0 0 1 1 0 0 1 1
1 1 1 1 1 1 0 0 1 1 0 0 0 0 1 1 0 0 1 1 1 1 1 1 1 1 0 0 1 1 1 1 1 1 1 1 0 0 1 1 1 1 1 1 0 0 1 1 0 0
1 1 1 1 1 1 0 0 1 1 1 1 1 1 1 1 1 1 1 1 0 0 0 0 0 0 0 0 0 0 0 0 1 1 0 0 1 1 0 0 0 0 1 1 1 1 1 1 0 0
1 1 1 1 1 1 0 0 1 1 1 1 1 1 1 1 0 0 0 0 1 1 1 1 1 1 1 1 1 1 1 1 0 0 0 0 1 1 1 1 1 1 1 1 0 0 1 1 1 1
1 1 0 0 0 0 1 1 0 0 0 0 1 1 0 0 0 0 1 1 1 1 1 1 1 1 0 0 1 1 1 1 1 1 0 0 1 1 1 1 1 1 1 1 1 1 0 0 0 0
0 0 1 1 0 0 1 1 1 1 0 0 1 1 0 0 1 1 0 0 1 1 1 1 0 0 1 1 1 1 0 0 0 0 1 1 1 1 1 1 0 0 0 0 1 1 1 1 0 0
0 0 1 1 0 0 0 0 0 0 1 1 0 0 0 0 0 0 1 1 0 0 1 1 1 1 0 0 1 1 1 1 0 0 0 0 0 0 0 0 0 0 1 1 1 1 1 1 1 1
1 1 0 0 1 1 1 1 1 1 0 0 1 1 1 1 1 1 0 0 0 0 0 0 1 1 0 0 1 1 0 0 0 0 1 1 1 1 1 1 1 1 0 0 1 1 1 1 1 1
0 0 0 0 1 1 0 0 0 0 1 1 1 1 0 0 0 0 0 0 1 1 0 0 1 1 1 1 0 0 1 1 1 1 0 0 1 1 1 1 0 0 0 0 0 0 1 1 0 0
1 1 1 1 0 0 1 1 0 0 1 1 0 0 0 0 1 1 1 1 0 0 0 0 1 1 1 1 0 0 1 1 0 0 1 1 1 1 1 1 1 1 1 1 1 1 1 1 1 1
1 1 0 0 1 1 0 0 0 0 1 1 1 1 1 1 0 0 1 1 0 0 0 0 1 1 1 1 0 0 1 1 1 1 1 1 0 0 0 0 0 0 1 1 0 0 0 0 0 0
1 1 1 1 1 1 1 1 1 1 1 1 1 1 0 0 0 0 1 1 1 1 0 0 0 0 0 0 0 0 0 0 0 0 0 0 1 1 0 0 1 1 1 1 1 1 0 0 0 0
1 1 1 1 1 1 0 0 0 0 0 0 1 1 0 0 0 0 0 0 1 1 0 0 0 0 0 0 1 1 1 1 0 0 1 1 1 1 1 1 0 0 0 0 0 0 1 1 1 1
0 0 1 1 1 1 1 1 0 0 1 1 1 1 0 0 1 1 0 0 0 0 0 0 0 0 1 1 0 0 0 0 0 0 1 1 1 1 1 1 1 1 1 1 1 1 1 1 0 0
1 1 1 1 1 1 0 0 1 1 1 1 1 1 1 1 0 0 1 1 0 0 1 1 0 0 0 0 1 1 0 0 1 1 1 1 1 1 1 1 1 1 0 0 0 0 0 0 0 0
1 1 1 1 1 1 0 0 1 1 1 1 1 1 1 1 0 0 0 0 1 1 0 0 0 0 1 1 1 1 0 0 1 1 1 1 1 1 1 1 1 1 0 0 1 1 0 0 1 1
0 0 1 1 0 0 0 0 1 1 0 0 0 0 0 0 0 0 1 1 0 0 1 1 1 1 0 0 0 0 1 1 0 0 0 0 1 1 1 1 1 1 0 0 1 1 0 0 1 1
0 0 1 1 1 1 0 0 0 0 1 1 1 1 1 1 0 0 0 0 1 1 0 0 0 0 1 1 0 0 0 0 1 1 1 1 1 1 0 0 0 0 1 1 1 1 0 0 1 1
1 1 0 0 1 1 1 1 1 1 0 0 1 1 0 0 0 0 1 1 1 1 0 0 0 0 0 0 1 1 0 0 0 0 1 1 0 0 1 1 0 0 1 1 1 1 0 0 0 0
1 1 0 0 1 1 0 0 0 0 1 1 1 1 0 0 1 1 1 1 1 1 1 1 0 0 1 1 0 0 0 0 1 1 1 1 0 0 1 1 1 1 0 0 0 0 1 1 1 1
0 0 1 1 1 1 1 1 1 1 1 1 1 1 0 0 0 0 0 0 1 1 0 0 1 1 0 0 1 1 0 0 1 1 1 1 1 1 0 0 1 1 0 0 0 0 0 0 0 0
1 1 0 0 0 0 0 0 1 1 0 0 1 1 1 1 1 1 1 1 1 1 0 0 1 1 1 1 0 0 1 1 0 0 1 1 0 0 0 0 0 0 0 0 1 1 1 1 0 0
1 1 1 1 1 1 0 0 1 1 0 0 1 1 0 0 0 0 0 0 0 0 0 0 1 1 1 1 0 0 1 1 1 1 1 1 1 1 1 1 1 1 1 1 1 1 1 1 1 1
0 0 1 1 1 1 1 1 1 1 1 1 1 1 0 0 0 0 0 0 0 0 0 0 0 0 1 1 1 1 1 1 1 1 1 1 1 1 0 0 1
0 0 0 0 0 0 0 0 0 0 0 0 1 1 0 0 0 0 1 1 1 1 1 1 0 0 1 1 1 1 1 1 0 0 1 1 1 1 0 0 0 0 0 0 1 1 0 0 0 0
1 1 0 0 1 1 1 1 0 0 0 0 1 1 1 1 1 1 0 0 0 0 1 1 1 1 1 1 1 1 0 0 1 1 0 0 0 0 1 1 1 1 1 1 1 1 0 0 1 1
0 0 1 1 1 1 0 0 1 1 1 1 1 1 0 0 0 0 1 1 1 1 1 1 1 1 1 1 0 0 1 1 0 0 0 0 1 1 1 1 0 0 0 0 1 1 1 1 1 1
1 1 1 1 1 1 0 0 1 1 1 1 0 0 0 0 1 1 0 0 1 1 1 1 0 0 1 1 1 1 0 0 0 0 1 1 1 1 1 1 0 0 0 0 1 1 1 1 1 1
0 0 0 0 1 1 0 0 1 1 0 0 0 0 0 0 1 1 1 1 1 1 0 0 1 1 1 1 1 1 1 1 1 1 0 0 1 1 1 1 1 1 0 0 0 0 1 1 0 0
1 1 0 0 1 1 1 1 0 0 1 1 1 1 1 1 0 0 1 1 0 0 0 0 1 1 0 0 0 0 1 1 1 1 1 1 0 0 1 1 0 0 1 1 0 0 1 1 0 0
1 1 1 1 1 1 0 0 0 0 1 1 1 1 0 0 1 1 1 1 1 1 0 0 1 1 1 1 1 1 1 1 0 0 0 0 1 1 1 1 1 1 1 1 0 0 1 1 0 0
0 0 1 1 0 0 1 1 1 1 0 0 0 0 0 0 0 0 1 1 1 1 1 1 1 1 1 1 1 1 1 1 1 1 0 0 1 1 1 1 1 1 1 1 1 1 0 0 0 0
0 0 1 1 0 0 0 0 1 1 0 0 1 1 0 0 1 1 0 0 1 1 1 1 0 0 1 1 1 1 1 1 0 0 1 1 1 1 0 0 0 0 0 0 1 1 1 1 0 0
0 0 1 1 0 0 0 0 0 0 0 0 0 0 0 0 0 0 1 1 1 1 1 1 1 1 0 0 1 1 1 1 0 0 1 1 1 1 0 0 0 0 1 1 1 1 0 0 1 1
1 1 0 0 1 1 1 1 1 1 0 0 0 0 0 0 1 1 1 1 0 0 0 0 1 1 1 1 1 1 0 0 0 0 1 1 0 0 1 1 1 1 0 0 1 1 1 1 0 0
1 1 1 1 1 1 0 0 0 0 0 0 0 0 0 0 1 1 1 1 1 1 0 0 1 1 1 1 1 1 0 0 1 1 0 0 0 0 1 1 1 1 1 1 0 0 0 0 1 1
1 1 1 1 0 0 0 0 0 0 0 0 0 0 0 0 1 1 1 1 0 0 1 1 1 1 1 1 0 0 0 0 1 1 1 1 1 1 1 1 1 1 0 0 1 1 1 1 1 1
1 1 1 1 1 1 0 0 0 0 0 0 0 0 1 1 0 0 0 0 1 1 0 0 1 1 1 1 0 0 0 0 0 0 1 1 0 0 0 0 1 1 0 0 0 0 0 0 1 1
1 1 0 0 1 1 1 1 0 0 1 1 1 1 1 1 0 0 1 1 0 0 0 0 0 0 1 1 0 0 0 0 1 1 0 0 1 1 0 0 1 1 1 1 1 1 0 0 0 0
0 0 1 1 1 1 0 0 0 0 0 0 1 1 1 1 1 1 0 0 0 0 0 0 0 0 1 1 0 0 0 0 0 0 1 1 0 0 1 1 0 0 0 0 0 0 0 0 0 0
1 1 1 1 0 0 1 1 0 0 1 1 1 1 0 0 1 1 0 0 1 1 0 0 0 0 1 1 1 1 1 1 0 0 1 1 0 0 1 1 1 1 0 0 0 0 1 1 1 1
1 1 1 1 1 1 0 0 1 1 1 1 0 0 0 0 1 1 0 0 0 0 1 1 0 0 0 0 0 0 1 1 1 1 1 1 0 0 1 1 1 1 0 0 0 0 1 1 1 1
0 0 0 0 1 1 1 1 1 1 1 1 1 1 0 0 0 0 0 0 1 1 0 0 1 1 1 1 1 1 0 0 1 1 1 1 1 1 0 0 1 1 0 0 1 1 0 0 1 1
1 1 0 0 0 0 0 0 1 1 0 0 0 0 1 1 1 1 0 0 0 0 1 1 1 1 0 0 1 1 0 0 0 0 1 1 1 1 1 1 1 1 1 1 1 1 1 1 1 1
1 1 1 1 0 0 0 0 0 0 1 1 1 1 1 1 1 1 0 0 1 1 1 1 1 1 1 1 1 1 0 0 1 1 1 1 0 0 0 0 0 0 0 0 1 1 1 1 1 1
0 0 0 0 0 0 1 1 0 0 0 0 1 1 1 1 0 0 1 1 1 1 0 0 0 0 1 1 1 1 0 0 0 0 1 1 0 0 1 1 1 1 1 1 1 1 0 0 1 1
1 1 1 1 0 0 0 0 1 1 0 0 0 0 0 0 1 1 0 0 1 1 0 0 0 0 0 0 1 1 1 1 0 0 1 1 0 0 0 0 0 0 0 0 0 0 0 0 1 1
0 0 1 1 1 1 1 1 1 1 1 1 0 0 0 0 0 0 0 0 0 0 0 0 1 1 1 1 1 1 0 0 1 1 0 0 1 1 1 1 1 1 1 1 0 0 1 1 0 0
0 0 1 1 0 0 1 1 1 1 0 0 1 1 0 0 1 1 1 1 0 0 1 1 1 1 0 0 1 1 1 1 1 1 0 0 0 0 0 0 0 0 1 1 1 1 1 1 1 1
1 1 0 0 0 0 0 0 0 0 0 0 1 1 1 1 0 0 0 0 1 1 0 0 1 1 1 1 1 1 1 1 0 0 0 0 1 1 1 1 1 1 1 1 0 0 1 1 0 0
1 1 0 0 1 1 1 1 0 0 0 0 1 1 0 0 1 1 1 1 1 1 0 0 1 1 1 1 0 0 0 0 0 0 1 1 0 0 1 1 1
0 0 1 1 1 1 0 0 0 0 1 1 1 1 0 0 0 0 0 0 1 1 0 0 0 0 1 1 1 1 1 1 0 0 1 1 1 1 0 0 0 0 0 0 0 0 1 1 1 1
0 0 0 0 1 1 1 1 1 1 0 0 1 1 1 1 1 1 1 1 0 0 1 1 1 1 1 1 0 0 0 0 1 1 0 0 0 0 1 1 1 1 0 0 1 1 0 0 0 0
0 0 1 1 1 1 0 0 1 1 1 1 1 1 1 1 0 0 1 1 1 1 1 1 1 1 1 1 0 0 0 0 0 0 1 1 1 1 1 1 0 0 0 0 1 1 1 1 1 1
1 1 1 1 1 1 0 0 1 1 0 0 1 1 0 0 1 1 0 0 1 1 1 1 0 0 1 1 1 1 1 1 0 0 1 1 0 0 1 1 0 0 1 1 1 1 1 1 1 1
1 1 1 1 1 1 0 0 1 1 0 0 1 1 1 1 1 1 1 1 0 0 0 0 1 1 1 1 0 0 1 1 1 1 1 1 0 0 1 1 1 1 1 1 0 0 1 1 0 0
0 0 0 0 1 1 0 0 1 1 1 1 1 1 1 1 0 0 1 1 0 0 0 0 1 1 0 0 1 1 0 0 1 1 1 1 1 1 1 1 0 0 1 1 1 1 0 0 0 0
1 1 1 1 1 1 1 1 1 1 1 1 1 1 0 0 1 1 0 0 1 1 1 1 0 0 0 0 0 0 1 1 0 0 0 0 1 1 1 1 1 1 1 1 0 0 1 1 1 1
0 0 1 1 1 1 1 1 1 1 1 1 1 1 0 0 0 0 1 1 1 1 1 1 1 1 1 1 1 1 1 1 1 1 0 0 1 1 1 1 1 1 1 1 1 1 0 0 0 0
0 0 0 0 0 0 1 1 1 1 0 0 1 1 0 0 1 1 0 0 1 1 1 1 0 0 1 1 1 1 1 1 0 0 1 1 0 0 1 1 1 1 0 0 1 1 1 1 0 0
0 0 1 1 0 0 0 0 0 0 1 1 0 0 0 0 0 0 1 1 1 1 1 1 1 1 0 0 0 0 1 1 0 0 1 1 1 1 0 0 0 0 0 0 0 0 0 0 0 0
1 1 0 0 0 0 0 0 0 0 0 0 0 0 0 0 1 1 0 0 0 0 0 0 0 0 0 0 0 0 0 0 0 0 1 1 0 0 1 1 0 0 0 0 1 1 1 1 1 1
0 0 0 0 0 0 0 0 0 0 0 0 0 0 0 0 1 1 0 0 1 1 0 0 1 1 1 1 1 1 1 1 1 1 0 0 0 0 1 1 1 1 0 0 0 0 0 0 1 1
1 1 1 1 0 0 1 1 0 0 0 0 0 0 0 0 1 1 0 0 1 1 1 1 0 0 1 1 0 0 1 1 0 0 0 0 1 1 1 1 1 1 0 0 1 1 1 1 1 1
0 0 1 1 0 0 0 0 0 0 1 1 0 0 1 1 0 0 0 0 0 0 0 0 1 1 0 0 0 0 0 0 0 0 1 1 1 1 0 0 0 0 0 0 0 0 0 0 0 0
1 1 1 1 0 0 1 1 1 1 1 1 1 1 1 1 1 1 1 1 0 0 0 0 0 0 1 1 0 0 1 1 0 0 0 0 1 1 0 0 1 1 0 0 1 1 0 0 0 0
0 0 1 1 0 0 0 0 0 0 1 1 1 1 1 1 1 1 0 0 0 0 0 0 1 1 0 0 1 1 1 1 0 0 1 1 1 1 1 1 0 0 0 0 0 0 0 0 0 0
0 0 1 1 0 0 1 1 1 1 1 1 0 0 1 1 1 1 0 0 0 0 0 0 0 0 1 1 0 0 1 1 1 1 1 1 0 0 0 0 1 1 1 1 0 0 1 1 1 1
0 0 1 1 1 1 0 0 1 1 0 0 1 1 0 0 1 1 0 0 0 0 1 1 0 0 0 0 0 0 1 1 1 1 0 0 0 0 1 1 1 1 0 0 0 0 1 1 1 1
0 0 0 0 1 1 1 1 1 1 1 1 0 0 1 1 0 0 0 0 0 0 1 1 0 0 1 1 1 1 1 1 0 0 1 1 0 0 1 1 0 0 0 0 1 1 0 0 1 1
1 1 1 1 0 0 0 0 1 1 0 0 0 0 0 0 1 1 1 1 0 0 0 0 1 1 0 0 0 0 1 1 0 0 1 1 0 0 1 1 1 1 1 1 0 0 0 0 1 1
0 0 0 0 1 1 0 0 0 0 1 1 0 0 0 0 0 0 0 0 0 0 0 0 1 1 0 0 1 1 0 0 1 1 0 0 1 1 1 1 0 0 0 0 1 1 0 0 1 1
1 1 1 1 0 0 1 1 1 1 0 0 1 1 1 1 1 1 1 1 1 1 0 0 1 1 0 0 1 1 0 0 1 1 0 0 1 1 1 1 0 0 1 1 1 1 1 1 0 0
1 1 0 0 1 1 0 0 1 1 0 0 0 0 1 1 1 1 1 1 1 1 0 0 0 0 0 0 1 1 1 1 0 0 1 1 0 0 0 0 1 1 0 0 0 0 1 1 1 1
0 0 1 1 1 1 0 0 1 1 1 1 0 0 0 0 0 0 0 0 1 1 0 0 1 1 0 0 1 1 0 0 1 1 0 0 1 1 0 0 1 1 0 0 1 1 1 1 0 0
1 1 1 1 0 0 1 1 0 0 0 0 0 0 1 1 1 1 1 1 1 1 0 0 1 1 1 1 0 0 1 1 1 1 0 0 0 0 0 0 1 1 0 0 1 1 1 1 0 0
1 1 1 1 1 1 0 0 1 1 0 0 1 1 0 0 1 1 0 0 1 1 1 1 1 1 1 1 1 1 1 1 1 1 1 1 1 1 1 1 1 1 0 0 0 0 1 1 1 1
1 1 0 0 1 1 1 1 1 1 0 0 1 1 0 0 0 0 1 1 0 0 0 0 0 0 1 1 1 1 0 0 1 1 1 1 1 1 0 0 1
0 0 1 1 0 0 0 0 1 1 1 1 1 1 0 0 0 0 0 0 1 1 0 0 0 0 1 1 1 1 1 1 0 0 1 1 0 0 0 0 0 0 0 0 1 1 1 1 1 1
0 0 0 0 1 1 1 1 0 0 0 0 1 1 1 1 1 1 1 1 1 1 1 1 1 1 1 1 0 0 0 0 1 1 1 1 0 0 0 0 1 1 0 0 1 1 0 0 0 0
0 0 1 1 1 1 0 0 1 1 1 1 0 0 0 0 0 0 1 1 1 1 1 1 1 1 1 1 0 0 0 0 0 0 0 0 1 1 1 1 0 0 0 0 1 1 0 0 1 1
0 0 1 1 1 1 1 1 1 1 0 0 1 1 1 1 1 1 0 0 0 0 1 1 1 1 1 1 1 1 0 0 0 0 1 1 0 0 1 1 0 0 1 1 1 1 1 1 1 1
0 0 1 1 1 1 0 0 0 0 0 0 0 0 1 1 0 0 1 1 1 1 0 0 1 1 0 0 1 1 1 1 1 1 1 1 1 1 0 1 0 0 0 0 0 0 1 1 0 0
1 1 1 1 0 0 1 1 1 1 1 1 1 1 1 1 1 1 1 1 0 0 1 1 0 0 1 1 1 1 1 1 1 1 1 1 1 1 0 0 0 0 0 0 0 0 0 0 0 0
1 1 1 1 1 1 1 1 1 1 1 1 1 1 0 0 1 1 0 0 1 1 1 1 0 0 0 0 1 1 1 1 1 1 0 0 1 1 1 1 0 0 1 1 0 0 1 1 1 1
0 0 0 0 1 1 1 1 1 1 1 1 0 0 0 0 1 1 1 1 0 0 1 1 1 1 1 1 1 1 1 1 0 0 1 1 1 1 1 1 1 1 1 1 1 1 0 0 0 0
1 1 1 1 0 0 0 0 1 1 0 0 0 0 1 1 1 1 0 0 1 1 1 1 0 0 1 1 1 1 1 1 1 1 1 1 1 1 1 1 0 0 0 0 1 1 1 1 0 0
1 1 1 1 1 1 0 0 0 0 0 0 0 0 0 0 0 0 1 1 1 1 1 1 1 1 0 0 1 1 1 1 0 0 0 0 0 0 0 0 0 0 0 0 0 0 1 1 0 0
1 1 0 0 0 0 0 0 1 1 0 0 0 0 1 1 1 1 0 0 0 0 0 0 1 1 0 0 0 0 0 0 0 0 1 1 1 1 0 0 0 0 1 1 1 1 0 0 0 0
1 1 0 0 0 0 1 1 0 0 0 0 0 0 0 0 0 0 1 1 1 1 0 0 0 0 1 1 1 1 0 0 1 1 0 0 1 1 1 1 0 0 0 0 0 0 1 1 0 0
0 0 1 1 0 0 0 0 0 0 0 0 0 0 0 0 1 1 1 1 1 1 0 0 0 0 1 1 0 0 0 0 0 0 0 0 1 1 0 0 1 1 1 1 1 1 1 1 1 1
1 1 1 1 0 0 0 0 1 1 0 0 0 0 1 1 0 0 1 1 1 1 0 0 1 1 0 0 0 0 1 1 1 1 1 1 0 0 1 1 1 1 1 1 0 0 0 0 1 1
1 1 0 0 1 1 0 0 0 0 0 0 0 0 0 0 0 0 1 1 1 1 0 0 0 0 0 0 1 1 1 1 1 1 1 1 1 1 0 0 1 1 1 1 0 0 0 0 1 1
1 1 0 0 1 1 0 0 0 0 1 1 1 1 0 0 1 1 0 0 1 1 0 0 1 1 0 0 1 1 1 1 1 1 1 1 0 0 1 1 0 0 0 0 1 1 1 1 0 0
0 0 1 1 0 0 1 1 0 0 1 1 1 1 1 1 1 1 0 0 0 0 0 0 0 0 0 0 0 0 1 1 1 1 1 1 1 1 1 1 0 0 1 1 1 1 1 1 0 0
1 1 1 1 1 1 1 1 0 0 1 1 1 1 1 1 0 0 0 0 0 0 0 0 1 1 0 0 1 1 1 1 1 1 1 1 1 1 1 1 0 0 0 0 0 0 0 0 1 1
0 0 0 0 1 1 0 0 0 0 1 1 1 1 0 0 0 0 0 0 0 0 0 0 0 0 1 1 1 1 1 1 0 0 1 1 0 0 0 0 1 1 0 0 0 0 0 0 0 0
1 1 1 1 0 0 0 0 0 0 0 0 1 1 0 0 1 1 1 1 0 0 0 0 1 1 0 0 1 1 1 1 1 1 1 1 0 0 0 0 1 1 0 0 1 1 0 0 0 0
0 0 1 1 1 1 0 0 0 0 1 1 0 0 0 0 0 0 0 0 0 0 0 0 0 0 1 1 0 0 0 0 1 1 1 1 1 1 0 0 0 0 1 1 0 0 1 1 1 1
0 0 1 1 1 1 1 1 1 1 0 0 1 1 1 1 1 1 1 1 1 1 1 1 1 1 1 1 1 1 0 0 1 1 0 0 1 1 1 1 0 0 0 0 1 1 0 0 0 0
1 1 0 0 1 1 0 0 0 0 0 0 1 1 0 0 1 1 1 1 1 1 1 1 1 1 0 0 1 1 1 1 0 0 1 1 0 0 1 1 1 1 1 1 0 0 0 0 1 1
1 1 0 0 1 1 1 1 1 1 0 0 0 0 0 0 0 0 0 0 1 1 0 0 1 1 0 0 1 1 0 0 0 0 0 0 0 0 1 1 0 0 1 1 1 1 0 0 1 1
1 1 0 0 0 0 1 1 0 0 0 0 0 0 0 0 1 1 0 0 0 0 0 0 1 1 1 1 1 1 1 1 0 0 0 0 0 0 0 0 1 1 0 0 1 1 1 1 0 0
1 1 1 1 1 1 0 0 0 0 1 1 1 1 0 0 1 1 0 0 1 1 1 1 1 1 1 1 0 0 0 0 0 0 1 1 1 1 1 1 1 1 1 1 1 1 1 1 1 1
1 1 1 1 1 1 1 1 0 0 0 0 0 0 0 0 0 0 1 1 1 1 0 0 0 0 1 1 1 1 1 1 0 0 1 1 1 1 0 0 1
0 0 0 0 0 0 1 1 1 1 1 1 0 0 1 1 0 0 0 0 0 0 1 1 1 1 1 1 1 1 0 0 0 0 1 1 0 0 0 0 0 0 0 0 1 1 0 0 1 1
0 0 1 1 1 1 1 1 0 0 0 0 1 1 1 1 1 1 1 1 1 1 0 0 1 1 1 1 1 1 1 1 1 1 1 1 0 0 0 0 0 0 0 0 1 1 0 0 0 0
0 0 0 0 1 1 0 0 0 0 1 1 0 0 1 1 1 1 1 1 0 0 1 1 1 1 1 1 0 0 1 1 0 0 1 1 1 1 0 0 0 0 0 0 0 0 1 1 1 1
1 1 1 1 1 1 0 0 0 0 1 1 1 1 0 0 0 0 0 0 1 1 1 1 1 1 1 1 1 1 0 0 0 0 1 1 1 1 1 1 0 0 1 1 0 0 1 1 1 1
0 0 0 0 0 0 0 0 1 1 1 1 0 0 1 1 0 0 1 1 1 1 1 1 1 1 1 1 1 1 1 1 1 1 0 0 0 0 1 1 1 1 0 0 0 0 0 0 0 0
1 1 0 0 1 1 1 1 1 1 1 1 1 1 1 1 0 0 1 1 0 0 1 1 0 0 0 0 0 0 1 1 1 1 1 1 1 1 1 1 0 0 1 1 0 0 1 1 1 1
0 0 1 1 1 1 0 0 1 1 1 1 1 1 1 1 1 1 1 1 0 0 0 0 0 0 0 0 1 1 1 1 0 0 0 0 1 1 1 1 1 1 1 1 0 0 1 1 1 1
1 1 1 1 0 0 1 1 1 1 0 0 1 1 0 0 0 0 1 1 0 0 1 1 1 1 1 1 1 1 0 0 1 1 1 1 1 1 1 1 0 0 1 1 1 1 0 0 0 0
1 1 0 0 0 0 0 0 1 1 0 0 0 0 1 1 1 1 0 0 0 0 1 1 0 0 1 1 1 1 0 0 1 1 0 0 1 1 1 1 1 1 0 0 0 0 1 1 0 0
0 0 0 0 1 1 0 0 0 0 0 0 0 0 0 0 1 1 0 0 1 1 1 1 1 1 0 0 0 0 1 1 0 0 0 0 0 0 0 0 1 1 1 1 0 0 0 0 1 1
1 1 0 0 0 0 1 1 0 0 0 0 1 1 0 0 0 0 1 1 0 0 1 1 1 1 0 0 1 1 0 0 1 1 0 0 1 1 1 1 0 0 0 0 0 0 1 1 0 0
1 1 0 0 1 1 1 1 1 1 0 0 0 0 0 0 0 0 1 1 0 0 0 0 0 0 1 1 0 0 1 1 0 0 1 1 1 1 1 1 1 1 1 1 0 0 1 1 0 0
1 1 1 1 0 0 1 1 1 1 1 1 1 1 0 0 1 1 0 0 0 0 1 1 1 1 1 1 0 0 0 0 1 1 1 1 1 1 1 1 1 1 1 1 0 0 1 1 0 0
0 0 0 0 1 1 0 0 0 0 0 0 0 0 1 1 0 0 1 1 0 0 0 0 1 1 1 1 0 0 1 1 1 1 0 0 1 1 1 1 0 0 1 1 1 1 0 0 1 1
1 1 0 0 1 1 1 1 0 0 0 0 1 1 1 1 1 1 1 1 0 0 0 0 0 0 0 0 0 0 0 0 1 1 1 1 1 1 0 0 1 1 0 0 0 0 0 0 0 0
1 1 1 1 0 0 0 0 1 1 0 0 1 1 1 1 1 1 0 0 1 1 0 0 0 0 1 1 0 0 0 0 1 1 0 0 0 0 1 1 0 0 0 0 0 0 1 1 1 1
1 1 1 1 0 0 1 1 0 0 1 1 1 1 0 0 0 0 1 1 1 1 0 0 0 0 1 1 1 1 1 1 1 1 0 0 1 1 1 1 0 0 0 0 1 1 1 1 1 1
0 0 0 0 0 0 0 0 0 0 1 1 0 0 1 1 1 1 1 1 0 0 1 1 0 0 1 1 0 0 0 0 0 0 1 1 0 0 1 1 1 1 0 0 1 1 0 0 0 0
1 1 1 1 0 0 1 1 1 1 1 1 0 0 0 0 0 0 0 0 1 1 1 1 1 1 0 0 1 1 0 0 0 0 1 1 1 1 0 0 0 0 0 0 1 1 1 1 0 0
1 1 1 1 1 1 1 1 1 1 1 1 0 0 1 1 1 1 1 1 0 0 1 1 1 1 0 0 1 1 1 1 0 0 0 0 1 1 0 0 1 1 0 0 1 1 0 0 1 1
1 1 1 1 1 1 0 0 0 0 1 1 1 1 1 1 1 1 0 0 1 1 1 1 0 0 1 1 0 0 0 0 1 1 0 0 1 1 0 0 1 1 0 0 1 1 1 1 1 1
0 0 0 0 0 0 1 1 0 0 1 1 1 1 0 0 1 1 1 1 0 0 0 0 1 1 1 1 0 0 0 0 0 0 1 1 1 1 1 1 1 1 1 1 1 1 1 1 1 1
1 1 1 1 0 0 0 0 1 1 1 1 0 0 0 0 1 1 1 1 1 1 1 1 0 0 1 1 0 0 1 1 0 0 1 1 0 0 0 0 0 0 0 0 0 0 1 1 1 1
1 1 0 0 0 0 0 0 1 1 1 1 1 1 0 0 0 0 0 0 1 1 0 0 1 1 1 1 1 1 1 1 0 0 1 1 1 1 1 1 1 1 1 1 0 0 0 0 1 1
1 1 0 0 1 1 0 0 1 1 0 0 0 0 0 0 1 1 1 1 1 1 1 1 1 1 1 1 1 1 1 1 1 1 1 1 0 0 0 0 0 0 1 1 1 1 0 0 0 0
1 1 1 1 1 1 0 0 1 1 0 0 0 0 1 1 1 1 1 1 0 0 1 1 1 1 1 1 0 0 1 1 1 1 0 0 1 1 0 0 1 1 1 1 1 1 1 1 1 1
1 1 0 0 1 1 1 1 1 1 1 1 0 0 0 0 1 1 0 0 1 1 0 0 1 1 0 0 0 0 1 1 0 0 1 1 1 1 1 1 1
0 0 1 1 0 0 0 0 1 1 1 1 1 1 0 0 0 0 0 0 1 1 1 1 0 0 1 1 1 1 1 1 0 0 0 0 0 0 0 0 0 0 0 0 1 1 1 1 1 1
0 0 0 0 1 1 1 1 0 0 0 0 1 1 1 1 1 1 1 1 1 1 1 1 1 1 1 1 0 0 0 0 1 1 0 0 1 1 0 0 1 1 0 0 1 1 0 0 0 0
0 0 1 1 0 0 0 0 1 1 1 1 0 0 0 0 0 0 1 1 1 1 1 1 1 1 0 0 0 0 1 1 0 0 0 0 1 1 1 1 0 0 0 0 1 1 1 1 1 1
1 1 1 1 0 0 1 1 1 1 1 1 1 1 1 1 1 1 0 0 1 1 1 1 1 1 1 1 1 1 0 0 0 0 1 1 0 0 0 0 0 0 1 1 1 1 1 1 1 1
0 0 1 1 1 1 0 0 1 1 0 0 0 0 1 1 1 1 1 1 1 1 0 0 0 0 0 0 1 1 1 1 0 0 1 1 1 1 1 1 1 1 0 0 0 0 1 1 0 0
1 1 0 0 0 0 1 1 1 1 1 1 0 0 1 1 0 0 1 1 0 0 0 0 0 0 0 0 0 0 1 1 1 1 0 0 1 1 0 0 0 0 0 0 1 1 1 1 1 1
0 0 1 1 1 1 1 1 1 1 1 1 1 1 1 1 1 1 1 1 0 0 0 0 0 0 0 0 1 1 1 1 0 0 0 0 1 1 0 0 1 1 1 1 0 0 1 1 1 1
1 1 0 0 0 0 1 1 1 1 1 1 0 0 0 0 0 0 1 1 0 0 1 1 1 1 1 1 1 1 0 0 0 0 1 1 1 1 1 1 1 1 1 1 1 1 0 0 0 0
1 1 1 1 0 0 0 0 1 1 0 0 1 1 1 1 1 1 0 0 1 1 1 1 0 0 1 1 1 1 1 1 1 1 1 1 1 1 1 1 0 0 0 0 1 1 1 1 0 0
1 1 1 1 1 1 0 0 0 0 0 0 0 0 1 1 0 0 1 1 1 1 1 1 1 1 0 0 1 1 0 0 0 0 0 0 0 0 0 0 1 1 1 1 1 1 0 0 1 1
0 0 0 0 1 1 1 1 0 0 1 1 0 0 0 0 1 1 0 0 1 1 0 0 1 1 1 1 1 1 0 0 1 1 1 1 1 1 0 0 1 1 1 1 1 1 1 1 0 0
1 1 1 1 1 1 0 0 0 0 0 0 0 0 0 0 0 0 1 1 0 0 0 0 0 0 1 1 0 0 0 0 1 1 0 0 1 1 1 1 0 0 1 1 0 0 1 1 0 0
1 1 1 1 0 0 1 1 0 0 0 0 0 0 1 1 1 1 1 1 0 0 1 1 1 1 1 1 0 0 0 0 1 1 0 0 1 1 0 0 1 1 1 1 1 1 1 1 1 1
0 0 1 1 1 1 0 0 0 0 0 0 0 0 1 1 0 0 0 0 1 1 0 0 1 1 1 1 0 0 1 1 1 1 0 0 0 0 1 1 1 1 1 1 0 0 0 0 1 1
1 1 0 0 1 1 1 1 1 1 1 1 1 1 1 1 0 0 0 0 0 0 0 0 0 0 0 0 1 1 0 0 0 0 1 1 0 0 0 0 1 1 1 1 0 0 1 1 1 1
0 0 0 0 0 0 1 1 0 0 0 0 0 0 1 1 0 0 0 0 0 0 1 1 0 0 0 0 0 0 0 0 1 1 0 0 0 0 0 0 1 1 0 0 1 1 0 0 0 0
0 0 0 0 0 0 1 1 0 0 0 0 0 0 1 1 0 0 0 0 0 0 0 0 0 0 0 0 0 0 0 0 1 1 0 0 0 0 0 0 0 0 0 0 1 1 0 0 1 1
1 1 1 1 0 0 1 1 0 0 0 0 0 0 0 0 0 0 0 0 0 0 0 0 1 1 0 0 0 0 1 1 1 1 1 1 0 0 1 1 0 0 1 1 0 0 0 0 0 0
0 0 0 0 1 1 1 1 0 0 1 1 0 0 0 0 0 0 1 1 1 1 1 1 0 0 1 1 1 1 0 0 0 0 1 1 1 1 0 0 1 1 0 0 0 0 0 0 0 0
0 0 0 0 1 1 0 0 0 0 0 0 0 0 0 0 1 1 0 0 1 1 1 1 0 0 0 0 1 1 1 1 1 1 0 0 1 1 0 0 1 1 0 0 1 1 0 0 1 1
0 0 1 1 1 1 0 0 0 0 1 1 1 1 1 1 0 0 0 0 1 1 0 0 0 0 1 1 0 0 0 0 1 1 1 1 1 1 1 1 0 0 0 0 0 0 1 1 1 1
0 0 0 0 0 0 1 1 1 1 0 0 1 1 0 0 1 1 1 1 1 1 0 0 1 1 1 1 1 1 0 0 0 0 1 1 0 0 1 1 0 0 0 0 0 0 1 1 1 1
0 0 0 0 0 0 0 0 0 0 1 1 0 0 0 0 1 1 1 1 1 1 1 1 0 0 0 0 1 1 1 1 0 0 1 1 0 0 0 0 1 1 1 1 0 0 1 1 0 0
1 1 1 1 1 1 1 1 1 1 1 1 0 0 0 0 0 0 0 0 1 1 1 1 1 1 0 0 1 1 0 0 1 1 0 0 1 1 1 1 1 1 1 1 0 0 0 0 1 1
1 1 1 1 0 0 0 0 1 1 0 0 0 0 0 0 1 1 1 1 1 1 1 1 1 1 1 1 1 1 1 1 1 1 1 1 0 0 0 0 1 1 1 1 1 1 1 1 0 0
1 1 1 1 1 1 0 0 0 0 0 0 1 1 1 1 0 0 0 0 1 1 0 0 1 1 1 1 0 0 1 1 1 1 0 0 1 1 1 1 1 1 0 0 0 0 1 1 1 1
1 1 0 0 1 1 1 1 0 0 0 0 0 0 0 0 0 0 1 1 0 0 0 0 1 1 1 1 0 0 1 1 0 0 1 1 1 1 0 0 1
1 1 1 1 1 1 0 0 1 1 0 0 1 1 0 0 0 0 1 1 0 0 1 1 0 0 1 1 1 1 1 1 1 1 1 1 0 0 1 1 0 0 0 0 1 1 0 0 1 1
0 0 1 1 0 0 1 1 0 0 0 0 0 0 0 0 0 0 1 1 0 0 1 1 0 0 1 1 0 0 0 0 1 1 1 1 1 1 1 1 1 1 0 0 1 1 0 0 0 0
0 0 1 1 0 0 0 0 1 1 1 1 1 1 1 1 0 0 1 1 1 1 1 1 1 1 0 0 0 0 1 1 0 0 1 1 1 1 1 1 0 0 1 1 1 1 0 0 1 1
[truncated: 1,303,153 more chars]
