# Supplementary material for: Consequences of PCA graphs, SNP codings, and PCA variants for elucidating population structure
Source: PLoS One. 2019 Jun 18;14(6):e0218306. doi: 10.1371/journal.pone.0218306 (PMC6581268; doi:10.1371/journal.pone.0218306)
Supplement: S3 Text — This R code was produced for our own in-house research purposes, not as polished and public software, but it is made available here for the sake of transparency in research. It makes basic PCA biplots and ANOVA tables, but not the final figures and tables and the CA1 arranged matrix that appear in this publication. (TXT) [file pone.0218306.s007.txt]

library(ca)

#  PCA7 Six variants of PCA plus correspondence analysis (CA).  June 2019.
#  This program was written by Cornell University undergraduate students
#  Sheng Qian, Linda Zhou, and Rui Chen, supervised by Hugh G. Gauch Jr.
#
#  This software is open source and may be redistributed or modified under the
#  BSD 3-Clause License published by the Regents of the University of California.
#
#  This R code has been written for the purpose of in-house research, and it
#  has been made public for the sake of transparency.  Some researchers may find
#  this program useful, but we neither guarantee its accuracy nor provide support
#  to users.
#
#--------------------------------------------------------------------------------
#  INSTRUCTIONS:
#
#  Make sure that you have installed R package "ca" in your Rstudio.
#
#  Each time you use this program, first set the working directory, ordinarily
#  to the directory that contains the datafile to be analyzed.  Also press 
#  ctrl+shift+s to run all the functions.  Then type "PCA7()" in the console 
#  below in order to run this software.
#
#--------------------------------------------------------------------------------
#  DATA FILE FORMAT:
#
#  The first line has the number of columns (fastest changing subscript),
#  a name for the columns, the number of rows (slowest changing subscript),
#  a name for the rows, and a name for the dataset.  All three names must be
#  exactly four characters long, with no embedded blanks.  There must be at least
#  3 columns and 3 rows.  Data should be saved as a text file, so the example
#  shown below could be given the filename DATA.txt.  The data are numeric,
#  with values separated by one or more spaces (or a line break).  Make sure
#  that no row or column lacks any data, that is, contains nothing but zeroes.
#
#  24 COLS 20 ROWS DATA
#  1 1 1 1 1 0 0 0 0 0 0 0 0 0 0 0 0 0 0 0 0 0 0 0
#  0 1 1 1 1 1 0 0 0 0 0 0 0 0 0 0 0 0 0 0 0 0 0 0
#  0 0 1 1 1 1 1 0 0 0 0 0 0 0 0 0 0 0 0 0 0 0 0 0
#  0 0 0 1 1 1 1 1 0 0 0 0 0 0 0 0 0 0 0 0 0 0 0 0
#  0 0 0 0 1 1 1 1 1 0 0 0 0 0 0 0 0 0 0 0 0 0 0 0
#  0 0 0 0 0 1 1 1 1 1 0 0 0 0 0 0 0 0 0 0 0 0 0 0
#  0 0 0 0 0 0 1 1 1 1 1 0 0 0 0 0 0 0 0 0 0 0 0 0
#  0 0 0 0 0 0 0 1 1 1 1 1 0 0 0 0 0 0 0 0 0 0 0 0
#  0 0 0 0 0 0 0 0 1 1 1 1 1 0 0 0 0 0 0 0 0 0 0 0
#  0 0 0 0 0 0 0 0 0 1 1 1 1 1 0 0 0 0 0 0 0 0 0 0
#  0 0 0 0 0 0 0 0 0 0 1 1 1 1 1 0 0 0 0 0 0 0 0 0
#  0 0 0 0 0 0 0 0 0 0 0 1 1 1 1 1 0 0 0 0 0 0 0 0
#  0 0 0 0 0 0 0 0 0 0 0 0 1 1 1 1 1 0 0 0 0 0 0 0
#  0 0 0 0 0 0 0 0 0 0 0 0 0 1 1 1 1 1 0 0 0 0 0 0
#  0 0 0 0 0 0 0 0 0 0 0 0 0 0 1 1 1 1 1 0 0 0 0 0
#  0 0 0 0 0 0 0 0 0 0 0 0 0 0 0 1 1 1 1 1 0 0 0 0
#  0 0 0 0 0 0 0 0 0 0 0 0 0 0 0 0 1 1 1 1 1 0 0 0
#  0 0 0 0 0 0 0 0 0 0 0 0 0 0 0 0 0 1 1 1 1 1 0 0
#  0 0 0 0 0 0 0 0 0 0 0 0 0 0 0 0 0 0 1 1 1 1 1 0
#  0 0 0 0 0 0 0 0 0 0 0 0 0 0 0 0 0 0 0 1 1 1 1 1
#
#--------------------------------------------------------------------------------
#  DATA REQUIREMENTS:
#
#  Analysis 5, Column-Standardized PCA, requires that no column have a 
#  standard deviation of 0.
#  Analysis 6, Row-Standardized PCA, requires that no row have a
#  standard deviation of 0.
#  Analysis 7, Correspondence Analysis, requires that no row or column
#  have a total (or average) of 0, and that all data are non-negative.
#  These analyses are skipped whenever the data requirements are not met.
#
#--------------------------------------------------------------------------------
#
#
read <- function(name){
  file = file(name , "r")
  firstline = readLines(file, n = 1)
  # Split the string with space as an separation
  firstline = strsplit(firstline, split = " ")[[1]]
  firstline = firstline[which(firstline!="")]
  # Assertion: check if 5 items; check if intergers hold
  if(length(firstline) != 5){
    stop("Error: first line fails to have exactly five items.")
  }
  # Extract the number of the column
  NCOL = as.numeric(firstline[1])
  # Extract the number of the row
  NROW = as.numeric(firstline[3])
  if(NCOL%%1 != 0| NROW%%1 != 0){
    stop("First line fails to contain integer value for number of rows or columns.")
  }
  # Extract the name of the column
  NAME_COL = firstline[2]
  # Extract the name of the row
  NAME_ROW = firstline[4]
  # Extract the title of the dataset
  TITLE = firstline[5]

  if(nchar(NAME_COL)!=4 | nchar(NAME_ROW)!=4 | nchar(TITLE)!=4){
    stop("Row name or column name or title fails to contain exactly 4 characters.")
  }
  # Read the data into a vector
  data_vector = scan(file = name, skip = 1)
  # Construct a matrix using the vector
  D = matrix(data_vector, nrow = NROW, ncol = NCOL, byrow = TRUE)
  attr = list(NCOL = NCOL, NAME_COL = NAME_COL, NROW = NROW, NAME_ROW=NAME_ROW, TITLE = TITLE)
  close(file)
  return(list(attr=attr, D=D))
}

data_transformation <- function(D,variants){
  # Assertion: stop if D is not a matrix
  stopifnot(is.matrix(D))
  # Store number of columns, number of rows
  NC = dim(D)[2];NR = dim(D)[1];NRC = NC*NR
  GM = mean(D)
  AR = rowMeans(D);AC = colMeans(D)
  SDR = apply(D,1,sd);SDC = apply(D,2,sd)
  C = D
  if(variants == 1){C = D-GM}
  if(variants == 2){C = t(t(D)-AC)}
  if(variants == 3){C = D-AR}
  if(variants == 4){C = t(t(D)-AC)-AR+GM}
  if(variants == 5){C = t(t(t(t(D)-AC))/SDC)}
  if(variants == 6){C = (D-AR)/SDR}
  if(variants == 7){C = D}
  
  # ANOVA
  # Compute sum of squares for rows and columns
  DSSR = NC*sum((AR - GM)^2);DSSC = NR*sum((AC - GM)^2);DSST = sum((D-GM)^2)
  ## Sum of squares for RxC interactions
  DSSRXC = DSST-DSSC-DSSR
  ## Degrees of freedom
  DDFT = NRC - 1;DDFR = NR - 1;DDFC = NC - 1;DDFRXC = (NR-1)*(NC-1)
  
  return(list(C = C,DSST=DSST,DSSR=DSSR,DSSC=DSSC,DDFT=DDFT,DDFR=DDFR,DDFC=DDFC, 
              DSSRXC=DSSRXC,DDFRXC=DDFRXC))
}

PCA <- function(C,variants){
  # Need call from previous function instead of re-extract from matrix C.
  NR = dim(C)[1]
  NC = dim(C)[2]
  STEST = 1e-8
  # Initialized matrix PR, PC, and vector EV.
  # Determine the limit for the number of components.
  NXL = min(NR-1, NC-1,7)
  PR = matrix(0, nrow = NR, ncol = NXL)
  PC = matrix(0, nrow =NXL, ncol = NC)
  EV = rep(0, NXL)
  # Store temporary information NX ITER STEST SFT
  temp = matrix(0, ncol = 4, nrow = NXL)
  colnames(temp) = c("NX","ITER","STEST","SFT")
  SKIP = FALSE
  col_sd_flag = FALSE
  for(i in 1:NC){
    if(is.na(sd(C[,i]))){
      col_sd_flag = TRUE
    }
  }
  
  row_sd_flag = FALSE
  for(j in 1:NR){
    if(is.na(sd(C[j,]))){
      row_sd_flag = TRUE
    }
  }
  if(col_sd_flag==TRUE){SKIP=TRUE}
  
  else if(row_sd_flag==TRUE){SKIP=TRUE}
  
  else if(variants == 7){
    ca_col_mean_flag = FALSE
    for(k in 1:NC){
      if(mean(C[,k])==0){
        ca_col_mean_flag = TRUE
      }
    }
    ca_row_mean_flag = FALSE
    for(l in 1:NR){
      if(mean(C[l,]==0)){
        ca_row_mean_flag = TRUE
      }
    }
    if(ca_col_mean_flag!=TRUE & ca_row_mean_flag!=TRUE){
      CA.P = ca(C)
      PR = CA.P$rowcoord[,1:NXL]
      PC = t(CA.P$colcoord[,1:NXL])
      EV = CA.P$sv[1:NXL]
    }
    else{SKIP=TRUE}
  }
  else{
    for(NX in 1:NXL){
      SFT = 1
      ITER = 0
      # Initialize VR with uniform random function
      VR = runif(NR, min = -0.5, max = 0.5)
      SR = VR
      while(ITER<200 & SFT>STEST){
        ITER = ITER + 1
        # Compute VC from VR
        VC = t(VR)%*%C
        EVP = sum(VC^2)
        SVP = sqrt(EVP)
        VC = VC/SVP
        # Recalculate VR from VC by reverse sum
        VR = C%*%t(VC)
        EVP = sum(VR^2)
        SVP = sqrt(EVP)
        VR = VR/SVP
        SFT = max(abs(VR-SR))
        # Retain VR as SR
        SR = VR
      }
      # Store eigenvalue first
      EV[NX] = EVP
      
      SQVP = sqrt(SVP)
      VR = VR*SQVP
      VC = VC*SQVP
      
      PR[,NX] = VR
      PC[NX,] = VC
      
      # Write NX, ITER, STEST, SFT into a matrix
      temp[NX,] = c(NX, ITER, STEST, SFT)
      # Remove NX from data copy
      C = C - VR%*%VC
    }
  }
  return(list(PC = PC,PR = PR, EV = EV, SKIP=SKIP))
}

makeplot<-function(PC,PR,NCOL,NAME_COL,NROW,NAME_ROW,TITLE,NXL){
  #Choose the variant and PCs
  choice = as.integer(readline(prompt = "Which PCA variant do you want?  Type an integer from 1 to 7: "))
  while(!is.element(choice,c(1,2,3,4,5,6,7))){
    choice = as.integer(readline(prompt = "Please type an integer from 1 to 7: "))
  }
  target.PR = PR[,(abs(NXL*choice)-NXL+1):(NXL*abs(choice))]
  target.PC = PC[,(abs(NXL*choice)-NXL+1):(NXL*abs(choice))]
  if(sum(is.na(target.PR))==dim(PR)[1]*NXL & sum(is.na(target.PC))==dim(PC)[1]*NXL){
    print("Sorry, no graph is available for this variant. Do you want to make another graph?")
  }
  else if(sum(target.PR)==0 & sum(target.PC==0)){
    print("Sorry, no graph is available for this variant. Do you want to make another graph?")
  }
  else{
    PC_choice1 = as.integer(readline(prompt = paste("Enter the PC you want for x-axis from 1 to",paste(as.character(NXL),", add a negative sign if you want to reverse the polarity: ",sep = ''))))
    while(!is.element(PC_choice1,(-NXL):NXL)){
      PC_choice1 = as.integer(readline(prompt = paste("Please type an integer from -",as.character(NXL),"to",paste(as.character(NXL),": ",sep = ''))))
    }
    PC_choice2 = as.integer(readline(prompt = paste("Enter the PC you want for y-axis from 1 to",paste(as.character(NXL),", add a negative sign if you want to reverse the polarity: ",sep = ''))))
    while(!is.element(PC_choice2,(-NXL):NXL)){
      PC_choice2 = as.integer(readline(prompt = paste("Please type an integer from -",as.character(NXL),"to",paste(as.character(NXL),": ",sep = ''))))
    }
    print("Graphing...")
    if(PC_choice1>0){
      PR1 = target.PR[,abs(PC_choice1)]
      PC1 = target.PC[,abs(PC_choice1)]
    }else if(PC_choice1<0){
      PR1 = target.PR[,abs(PC_choice1)]*(-1)
      PC1 = target.PC[,abs(PC_choice1)]*(-1)
    }
    #PC2 can also be both positive and negative
    if(PC_choice2>0){
      PR2 = target.PR[,abs(PC_choice2)]
      PC2 = target.PC[,abs(PC_choice2)]
    }else if(PC_choice2<0){
      PR2 = target.PR[,abs(PC_choice2)]*(-1)
      PC2 = target.PC[,abs(PC_choice2)]*(-1)
    }
    
    #Define the name of each choices
    if (choice==1){
      title="Grand Mean Centered"
    }else if(choice==2){
      title="Column Centered"
    }else if(choice==3){
      title="Row Centered"
    }else if(choice==4){
      title= "Double Centered (AMMI)"
    }else if(choice==5){
      title="Column Standardized" 
    }else if(choice==6){
      title= "Row Standardized" 
    }else if(choice==7) {
      title="Correspondence Analysis" 
    }
    #Make Plot
    par(mgp=c(2.5,1,0)) 
    plot(PC1,PC2,col = 'black', xlim = range(c(PC1,PR1)),ylim = range(c(PC2,PR2)),pch=17,cex.lab=1.7,cex.axis=1.3,
        xlab = paste('PC',as.character(abs(PC_choice1)),sep = ''),ylab = paste('PC',as.character(abs(PC_choice2)),sep = ''),
        main = paste(NCOL,NAME_COL,"(triangles)",NROW,NAME_ROW,"(circles)",TITLE, title ,sep = ' '),cex=0.6,asp=1)
    lines(PR1,PR2,col = 'red',type = 'p',pch=16,cex=0.6)
    abline(h = 0, v = 0, lty=2)
    print("Graph is ready, use the Export feature to save as image or pdf. Do you want to make another graph?")
  }
}

write_table <- function(variants,anova_result,pca_result,NCOL,NAME_COL,NROW,NAME_ROW,TITLE,NXL){
  options(scipen=20)
  data = anova_result$C
  result = pca_result
  # Grand Mean Centered
  if(variants == 1){
    SSTOTAL=rep(0,NXL);ROWSUM=rep(0,NXL);COLSUM=rep(0,NXL);INTERSUM=rep(0,NXL)
    df=rep(0,NXL)
    for(i in 1:NXL){
      C=as.matrix(result$PR[,i])%*%result$PC[i,]
      SSTOTAL[i]=sum(C^2)
      df[i]=NROW+NCOL-2*i+1
      ROWSUM[i] = sum(rowMeans(C)^2)*NCOL
      COLSUM[i] = sum(colMeans(C)^2)*NROW
      INTERSUM[i]=SSTOTAL[i]-ROWSUM[i]-COLSUM[i]
    }
    df_res= anova_result$DDFT-sum(df)
    SSTOTAL_RES=anova_result$DSST-sum(SSTOTAL)
    COLS_RES=anova_result$DSSC-sum(COLSUM)
    ROW_RES=anova_result$DSSR-sum(ROWSUM)
    INTER_RES=anova_result$DSSRXC-sum(INTERSUM)
    
    Source = c('Total')
    for(i in 1:NXL){
      chr = paste(" ",paste("PC",i,sep = ''))
      Source = c(Source,chr)
    }
    Source = c(Source,paste(" ","Residual"))
    
    df<-round(c(anova_result$DDFT,df,df_res),5)
    SS<-formatC(as.numeric(c(anova_result$DSST,SSTOTAL,SSTOTAL_RES)),digits = 5,format = 'f')
    COLS<-formatC(as.numeric(c(anova_result$DSSC,COLSUM,COLS_RES)),digits = 5,format = 'f')
    ROWS<-formatC(as.numeric(c(anova_result$DSSR,ROWSUM,ROW_RES)),digits = 5,format = 'f')
    CxR<-formatC(as.numeric(c(anova_result$DSSRXC,INTERSUM,INTER_RES)),digits = 5,format = 'f')
    table=format(data.frame(df,SS,COLS,ROWS,CxR,row.names = Source),justify="right",digits=5)
    colnames(table)<-c("df","SS",NAME_COL,NAME_ROW,paste(substr(NAME_COL,1,1),"x",substr(NAME_ROW,1,1),sep=""))
    name=paste("Augmented ANOVA for",TITLE,"analysis 1: Grand Mean Centered")
    cat(name,file= paste(TITLE,"anova6.txt",sep=""),append = TRUE,sep='\n')
    cat("-----------------------------------------------",file= paste(TITLE,"anova6.txt",sep=""),append = TRUE,sep='\n')
    cat(capture.output(table), file = paste(TITLE,"anova6.txt",sep=""),append= TRUE, sep = '\n')
    cat("-----------------------------------------------",file= paste(TITLE,"anova6.txt",sep=""),append = TRUE,sep='\n')
    cat("                                               ",file= paste(TITLE,"anova6.txt",sep=""),append = TRUE,sep='\n')
    cat("                                               ",file= paste(TITLE,"anova6.txt",sep=""),append = TRUE,sep='\n')
  }
  
  # Column Centered
  
  if(variants == 2){
    SSTOTAL=rep(0,NXL)
    ROWSUM=rep(0,NXL)
    INTERSUM=rep(0,NXL)
    df=rep(0,NXL)
    for(i in 1:NXL){
      C=as.matrix(result$PR[,i])%*%result$PC[i,]
      SSTOTAL[i]=sum(C^2)
      df[i]=NROW+NCOL-2*i
      ROWSUM[i] = sum(rowMeans(C)^2)*NCOL
      INTERSUM[i]=SSTOTAL[i]-ROWSUM[i]
    }
    df_res= anova_result$DDFT-anova_result$DDFC-sum(df)
    SSTOTAL_RES=anova_result$DSSR+anova_result$DSSRXC-sum(SSTOTAL)
    ROW_RES=anova_result$DSSR-sum(ROWSUM)
    INTER_RES=anova_result$DSSRXC-sum(INTERSUM)
    
    Source = c("Total", paste(" ",NAME_COL), paste("  ",substr(NAME_ROW,1,1),"&",substr(NAME_COL,1,1),"x",substr(NAME_ROW,1,1),sep=""))
    for(i in 1:NXL){
      chr = paste("  ",paste("PC",i,sep = ''))
      Source = c(Source,chr)
    }
    Source = c(Source,paste("  ","Residual"))
    
    df<-round(c(anova_result$DDFT,anova_result$DDFC,anova_result$DDFT-anova_result$DDFC,df,df_res),5)
    SS<-formatC(as.numeric(c(anova_result$DSST,anova_result$DSSC,anova_result$DSSR+anova_result$DSSRXC,SSTOTAL,SSTOTAL_RES)),digits = 5,format = 'f')
    ROWS<-formatC(as.numeric(c("    ","    ",anova_result$DSSR,ROWSUM,ROW_RES)),digits = 5,format = 'f')
    CxR<-formatC(as.numeric(c("   ","   ",anova_result$DSSRXC,INTERSUM,INTER_RES)),digits = 5,format = 'f')
    
    table=format(data.frame(df,SS,ROWS,CxR,row.names = Source),justify="right",digits=11)
    colnames(table)<-c("df","SS",NAME_ROW, paste(substr(NAME_COL,1,1),"x",substr(NAME_ROW,1,1),sep=""))
    name=paste("Augmented ANOVA for",TITLE,"analysis 2: Column Centered")
    cat(name,file= paste(TITLE,"anova6.txt",sep=""),append = TRUE,sep='\n')
    cat("-----------------------------------------------",file= paste(TITLE,"anova6.txt",sep=""),append = TRUE,sep='\n')
    cat(capture.output(table), file = paste(TITLE,"anova6.txt",sep=""),append= TRUE, sep = '\n')
    cat("-----------------------------------------------",file= paste(TITLE,"anova6.txt",sep=""),append = TRUE,sep='\n')
    cat("                                               ",file= paste(TITLE,"anova6.txt",sep=""),append = TRUE,sep='\n')
    cat("                                               ",file= paste(TITLE,"anova6.txt",sep=""),append = TRUE,sep='\n')
  }
  # Row Centered
  
  if(variants == 3){
    SSTOTAL=rep(0,NXL)
    COLSUM=rep(0,NXL)
    INTERSUM=rep(0,NXL)
    df=rep(0,NXL)
    for(i in 1:NXL){
      C=as.matrix(result$PR[,i])%*%result$PC[i,]
      SSTOTAL[i]=sum(C^2)
      df[i]=NROW+NCOL-2*i
      COLSUM[i] = sum(colMeans(C)^2)*NROW
      INTERSUM[i]=SSTOTAL[i]-COLSUM[i]
    }
    df_res= anova_result$DDFT-anova_result$DDFR-sum(df)
    SSTOTAL_RES=anova_result$DSSC+anova_result$DSSRXC-sum(SSTOTAL)
    COLS_RES=anova_result$DSSC-sum(COLSUM)
    INTER_RES=anova_result$DSSRXC-sum(INTERSUM)
    
    Source = c("Total",paste(" ",NAME_ROW), paste("  ",substr(NAME_COL,1,1),"&",substr(NAME_COL,1,1),"x",substr(NAME_ROW,1,1),sep=""))
    for(i in 1:NXL){
      chr = paste("  ",paste("PC",i,sep = ''))
      Source = c(Source,chr)
    }
    Source = c(Source,paste("  ","Residual"))
    
    df<-round(c(anova_result$DDFT,anova_result$DDFR,anova_result$DDFT-anova_result$DDFR,df,df_res),5)
    SS<-formatC(as.numeric(c(anova_result$DSST,anova_result$DSSR,anova_result$DSSC+anova_result$DSSRXC,SSTOTAL,SSTOTAL_RES)),digits = 5,format = 'f')
    COLS<-formatC(as.numeric(c("    ","    ",anova_result$DSSC,COLSUM,COLS_RES)),digits = 5,format = 'f')
    CxR<-formatC(as.numeric(c("    ","    ",anova_result$DSSRXC,INTERSUM,INTER_RES)),digits = 5,format = 'f')
    
    table=format(data.frame(df,SS,COLS,CxR,row.names = Source),justify="right",digits=11)
    colnames(table)<-c("df","SS",NAME_COL,paste(substr(NAME_COL,1,1),"x",substr(NAME_ROW,1,1),sep=""))
    name=paste("Augmented ANOVA for",TITLE,"analysis 3: Row Centered")
    cat(name,file= paste(TITLE,"anova6.txt",sep=""),append = TRUE,sep='\n')
    cat("-----------------------------------------------",file= paste(TITLE,"anova6.txt",sep=""),append = TRUE,sep='\n')
    cat(capture.output(table), file = paste(TITLE,"anova6.txt",sep=""),append= TRUE, sep = '\n')
    cat("-----------------------------------------------",file= paste(TITLE,"anova6.txt",sep=""),append = TRUE,sep='\n')
    cat("                                               ",file= paste(TITLE,"anova6.txt",sep=""),append = TRUE,sep='\n')
    cat("                                               ",file= paste(TITLE,"anova6.txt",sep=""),append = TRUE,sep='\n')
  }
  
  
  # Double Centered (AMMI)
  
  if(variants == 4){
    EV=rep(0,NXL)
    df=rep(0,NXL)
    for (i in 1:NXL){
      EV[i]=result$EV[i]
      df[i]=NCOL+NROW-2*i-1
    }
    EV_RES=anova_result$DSSRXC-sum(EV)
    df_res=anova_result$DDFRXC-sum(df)
    INTERACTION=paste(substr(NAME_COL,1,1),"x",substr(NAME_ROW,1,1),sep="")
    Source = c("Total",paste(" ",NAME_COL),paste(" ",NAME_ROW),paste(" ",INTERACTION))
    for(i in 1:NXL){
      chr = paste("  ",paste("IPC",i,sep = ''))
      Source = c(Source,chr)
    }
    Source = c(Source,paste("  ","Residual"))
    
    df<-round(c(anova_result$DDFT,anova_result$DDFC,anova_result$DDFR,anova_result$DDFRXC,df,df_res),5)
    SS<-formatC(as.numeric(c(anova_result$DSST,anova_result$DSSC,anova_result$DSSR,anova_result$DSSRXC,EV,EV_RES)),digits = 5,format = 'f')
    table=format(data.frame(df,SS,row.names = Source),justify="right",digits=11)
    name=paste("ANOVA for",TITLE,"analysis 4: Double Centered (AMMI)")
    cat(name,file= paste(TITLE,"anova6.txt",sep=""),append = TRUE,sep='\n')
    cat("-----------------------------------------------",file= paste(TITLE,"anova6.txt",sep=""),append = TRUE,sep='\n')
    cat(capture.output(table), file = paste(TITLE,"anova6.txt",sep=""),append= TRUE, sep = '\n')
    cat("-----------------------------------------------",file= paste(TITLE,"anova6.txt",sep=""),append = TRUE,sep='\n')
    cat("                                               ",file= paste(TITLE,"anova6.txt",sep=""),append = TRUE,sep='\n')
    cat("                                               ",file= paste(TITLE,"anova6.txt",sep=""),append = TRUE,sep='\n')
  }
  
  # Column Standardized
  
  if(variants == 5){
    SSTOTAL=rep(0,NXL)
    ROWSUM=rep(0,NXL)
    INTERSUM=rep(0,NXL)
    df=rep(0,NXL)
    SSR=0
    for(row in 1:NROW){
      SSR=SSR+sum((mean(data[row, ])^2))*NCOL
    }
    for(i in 1:NXL){
      C=as.matrix(result$PR[,i])%*%result$PC[i,]
      SSTOTAL[i]=sum(C^2)
      df[i]=NROW+NCOL-2*i
      ROWSUM[i] = sum(rowMeans(C)^2)*NCOL
      INTERSUM[i]=SSTOTAL[i]-ROWSUM[i]
    }
    df_res= anova_result$DDFT-anova_result$DDFC-sum(df)
    SSTOTAL_RES=sum(data^2)-sum(SSTOTAL)
    ROW_RES=SSR-sum(ROWSUM)
    INTER_RES=sum(data^2)-SSR-sum(INTERSUM)
    
    Source = c(paste("",substr(NAME_ROW,1,1),"&",substr(NAME_COL,1,1),"x",substr(NAME_ROW,1,1),sep = ""))
    for(i in 1:NXL){
      chr = paste(" ",paste("PC",i,sep = ''))
      Source = c(Source,chr)
    }
    Source = c(Source,paste(" ","Residual"))
    
    df<-round(c(anova_result$DDFT-anova_result$DDFC,df,df_res),5)
    SS<-formatC(as.numeric(c(sum(data^2),SSTOTAL,SSTOTAL_RES)),digits = 5,format='f')
    ROWS<-formatC(as.numeric(c(SSR,ROWSUM,ROW_RES)),digits = 5,format='f')
    CxR<-formatC(as.numeric(c(sum(data^2)-SSR,INTERSUM,INTER_RES)),digits = 5,format='f')
    
    table=format(data.frame(df,SS,ROWS,CxR,row.names = Source),justify="right",digits=11)
    colnames(table)<-c("df","SS",NAME_ROW, paste(substr(NAME_COL,1,1),"x",substr(NAME_ROW,1,1),sep=""))
    name=paste("Augmented ANOVA for",TITLE,"analysis 5: Column Standardized")
    cat(name,file= paste(TITLE,"anova6.txt",sep=""),append = TRUE,sep='\n')
    cat("-----------------------------------------------",file= paste(TITLE,"anova6.txt",sep=""),append = TRUE,sep='\n')
    cat(capture.output(table), file = paste(TITLE,"anova6.txt",sep=""),append= TRUE, sep = '\n')
    cat("-----------------------------------------------",file= paste(TITLE,"anova6.txt",sep=""),append = TRUE,sep='\n')
    cat("                                               ",file= paste(TITLE,"anova6.txt",sep=""),append = TRUE,sep='\n')
    cat("                                               ",file= paste(TITLE,"anova6.txt",sep=""),append = TRUE,sep='\n')
  }
  
  # Row Standardized
  
  if(variants == 6){
    SSTOTAL=rep(0,NXL)
    COLSUM=rep(0,NXL)
    INTERSUM=rep(0,NXL)
    df=rep(0,NXL)
    SSC=0
    for(col in 1:NCOL){
      SSC=SSC+sum((mean(data[,col]))^2)*NROW
    }
    for(i in 1:NXL){
      C=as.matrix(result$PR[,i])%*%result$PC[i,]
      SSTOTAL[i]=sum(C^2)
      df[i]=NROW+NCOL-2*i
      COLSUM[i] = sum(colMeans(C)^2)*NROW
      INTERSUM[i]=SSTOTAL[i]-COLSUM[i]
    }
    df_res= anova_result$DDFT-anova_result$DDFR-sum(df)
    SSTOTAL_RES=sum(data^2)-sum(SSTOTAL)
    COLS_RES=SSC-sum(COLSUM)
    INTER_RES=sum(data^2)-SSC-sum(INTERSUM)
    
    Source = c(paste("",substr(NAME_COL,1,1),"&",substr(NAME_COL,1,1),"x",substr(NAME_ROW,1,1),sep=""))
    for(i in 1:NXL){
      chr = paste(" ",paste("PC",i,sep = ''))
      Source = c(Source,chr)
    }
    Source = c(Source,paste(" ","Residual"))
    
    df<-round(c(anova_result$DDFT-anova_result$DDFR,df,df_res),5)
    SS<-formatC(as.numeric(c(sum(data^2),SSTOTAL,SSTOTAL_RES)),digits = 5,format = 'f')
    COLS<-formatC(as.numeric(c(SSC,COLSUM,COLS_RES)),digits = 5,format = 'f')
    CxR<-formatC(as.numeric(c(sum(data^2)-SSC,INTERSUM,INTER_RES)),digits = 5,format = 'f')
    
    table=format(data.frame(df,SS,COLS,CxR,row.names = Source),justify="right",digits=11)
    colnames(table)<-c("df","SS",NAME_COL, paste(substr(NAME_COL,1,1),"x",substr(NAME_ROW,1,1),sep=""))
    name=paste("Augmented ANOVA for",TITLE,"analysis 6: Row Standardized")
    cat(name,file= paste(TITLE,"anova6.txt",sep=""),append = TRUE,sep='\n')
    cat("-----------------------------------------------",file= paste(TITLE,"anova6.txt",sep=""),append = TRUE,sep='\n')
    cat(capture.output(table), file = paste(TITLE,"anova6.txt",sep=""),append= TRUE, sep = '\n')
    cat("-----------------------------------------------",file= paste(TITLE,"anova6.txt",sep=""),append = TRUE,sep='\n')
    cat("                                               ",file= paste(TITLE,"anova6.txt",sep=""),append = TRUE,sep='\n')
    cat("                                               ",file= paste(TITLE,"anova6.txt",sep=""),append = TRUE,sep='\n')
  }
}

plot_request<-function(flag,PC,PR,NCOL,NAME_COL,NROW,NAME_ROW,TITLE,NXL){
  want_graph=readline(prompt="Want graphs? Type y/n:")
  while(flag==TRUE){
    if(want_graph =="y"|want_graph=="Y"){
      makeplot(PC,PR,NCOL,NAME_COL,NROW,NAME_ROW,TITLE,NXL)
      want_graph=readline(prompt="Type y/n:")
    }
    else if (want_graph == "n"|want_graph=="N"){
      print("Thanks for using PCA software!")
      flag=FALSE
    }
    else{
      print("Invalid command")
      plot_request(flag,PC,PR,NCOL,NAME_COL,NROW,NAME_ROW,TITLE,NXL)
      flag=FALSE
    }
  }
}

PCA7<-function(){
  set_directory=readline(prompt="Have you set your working directory? Type y/n:")
  if(set_directory =="y"|set_directory=="Y"){
    print("Choose the data file in your browser.")
    the_file = read(file.choose())
    NXL = min(dim(the_file[[2]])[1]-1, dim(the_file[[2]])[2]-1,7)
    PR = matrix(NA,nrow=dim(the_file[[2]])[1],ncol = 7*NXL)
    PC = matrix(NA,nrow=dim(the_file[[2]])[2],ncol = 7*NXL)
    print("Read data. Analyses begin.")
    NCOL= the_file$attr[[1]]
    NAME_COL= the_file$attr[[2]]
    NROW=the_file$attr[[3]]
    NAME_ROW = the_file$attr[[4]]
    TITLE=the_file$attr[[5]]
    # MAIN FUNCTION STARTS HERE
    for(i in 1:7){
      anova_result = data_transformation(the_file[[2]],i)
      data = anova_result$C
      if (i==7){
        if (sum(data<0)!=0){
          print("Skipped analysis 7 of 7: Correspondence Analysis")
          next
        }
      }
      pca_result = PCA(data,i)
      pr = pca_result$PR
      pc = pca_result$PC
      skip = pca_result$SKIP
      low = (NXL*i-NXL+1)
      upper = (NXL*i)
      PR[,low:upper]= pr[,1:7]
      PC[,low:upper]= t(pc[1:7,])
      if(skip!=TRUE){
        write_table(i,anova_result,pca_result,NCOL,NAME_COL,NROW,NAME_ROW,TITLE,NXL)
      }
      if (i==1){
        title="Grand Mean Centered"
      }else if(i==2){
        title=paste("Column"," Centered",sep="")
      }else if(i==3){
        title=paste("Row"," Centered",sep="")
      }else if(i==4){
        title= "Double Centered (AMMI)"
      }else if(i==5){
        title=paste("Column"," Standardized",sep="")
      }else if(i==6){
        title= paste("Row"," Standardized",sep="")
      }else if(i==7) {
        title="Correspondence Analysis" 
      }
      if(skip==FALSE){
        print(paste("Finished analysis",i,"of 7:",title))
      }
      else{
        print(paste("Skipped analysis",i,"of 7:",title))
      }
    }
    print("Tables are ready in the working directory.")
    
    # Make Graphs
    flag=TRUE
    plot_request(flag,PC,PR,NCOL,NAME_COL,NROW,NAME_ROW,TITLE,NXL)
  }
  else if (set_directory == "n"|set_directory=="N"){
    print("Please set your working directory!")
    flag=FALSE
  }
  else{
    print("Invalid command")
  }
}
